# Supplementary material for: TET1 contributes to allergic airway inflammation and regulates interferon and aryl hydrocarbon receptor signaling pathways in bronchial epithelial cells
Source: Sci Rep. 2019 May 14;9:7361. doi: 10.1038/s41598-019-43767-6 (PMC6517446; doi:10.1038/s41598-019-43767-6)
Supplement: Supplementary file 2 — Table S1 [file 41598_2019_43767_MOESM2_ESM.xlsx]

## Sheet: Sheet1
Supplementary Table S1. Differentially expressed genes between Tet1+/+ and Tet1-/- mice challenged with saline.
symbol	name	baseMean	baseMeanTET1+/+_Saline	baseMeanTet1-/-_Saline	foldChange	log2FoldChange	pval	padj	Tet1+/+_1	Tet1+/+_2	Tet1-/-_1	Tet1-/-_2	MaxRPKM
Mir7688	microRNA 7688	5.2376	10.4752	0	0.0116553	-6.42287	6.78534e-05	0.0194517	12.7257	6.87559	0	0	12.7257
Tfpi2	tissue factor pathway inhibitor 2	28.8934	54.9031	2.88373	0.0567738	-4.13863	1.47196e-07	0.000244742	2.80393	1.02131	0.159806	0.0400233	2.80393
3830403N18Rik	RIKEN cDNA 3830403N18 gene	13.4582	23.2795	3.63699	0.158038	-2.66165	0.000295399	0.0562778	1.58365	0.808893	0.141757	0.236687	1.58365
5830444B04Rik	RIKEN cDNA 5830444B04 gene	51.1941	86.7187	15.6696	0.180518	-2.46978	2.76499e-06	0.00187205	1.04756	0.854756	0.121455	0.228138	1.04756
Wfdc8	WAP four-disulfide core domain 8	114.885	193.258	36.5127	0.190992	-2.38841	6.63826e-06	0.00309401	1.39282	3.58043	0.550828	0.404867	3.58043
Spp1	secreted phosphoprotein 1	1547.52	2565.07	529.967	0.207493	-2.26887	1.06829e-08	4.44063e-05	59.8322	81.1559	8.60577	21.2024	81.1559
Mcoln3	mucolipin 3	102.278	168.01	36.5458	0.218383	-2.19507	2.94897e-07	0.000408604	4.82864	5.39766	0.957192	1.30441	5.39766
Rbm46	RNA binding motif protein 46	54.8409	87.2193	22.4624	0.259586	-1.94572	4.78856e-05	0.0153114	1.15263	1.38049	0.30913	0.353446	1.38049
B3gnt3	UDP-GlcNAc:betaGal beta-1,3-N-acetylglucosaminyltransferase 3	306.291	485.241	127.341	0.263434	-1.92449	3.28903e-09	2.39966e-05	12.3633	11.7232	2.79738	3.61787	12.3633
Hlf	hepatic leukemia factor	384.458	606.855	162.062	0.268036	-1.8995	5.15094e-07	0.000611748	3.86616	7.25305	1.19111	1.84315	7.25305
Fam107a	family with sequence similarity 107, member A	516.332	804.409	228.255	0.285015	-1.81089	0.000179834	0.0398681	6.05956	20.3993	4.64498	2.99472	20.3993
2610035D17Rik	RIKEN cDNA 2610035D17 gene	115.707	179.726	51.6876	0.288102	-1.79535	0.000463275	0.0747852	3.54778	6.54818	0.886749	2.09022	6.54818
Zfp783	zinc finger protein 783	53.7296	82.5611	24.8981	0.302467	-1.72515	0.000506763	0.0777753	0.850111	1.09636	0.229252	0.369103	1.09636
Klhl33	kelch-like 33	66.0825	101.596	30.5693	0.30337	-1.72085	0.00025643	0.0519959	2.60975	3.98286	0.962745	1.0549	3.98286
Rbfox3	RNA binding protein, fox-1 homolog (C. elegans) 3	72.9507	109.916	35.985	0.329158	-1.60315	0.000550459	0.0832043	0.700579	1.03688	0.24912	0.330311	1.03688
Slc6a2	solute carrier family 6 (neurotransmitter transporter, noradrenalin), member 2	2477.75	3640.58	1314.92	0.362792	-1.46279	1.21183e-06	0.00105915	28.0691	34.3542	9.91249	13.0191	34.3542
Cep83os	centrosomal protein 83, opposite strand	129.449	187.697	71.2001	0.381159	-1.39153	0.000509864	0.0777753	2.79197	1.95543	0.885853	0.934155	2.79197
Slc43a3	solute carrier family 43, member 3	8137.31	11618.2	4656.41	0.402341	-1.31351	6.18292e-05	0.0190377	188.759	275.743	101.083	87.8062	275.743
Lyve1	lymphatic vessel endothelial hyaluronan receptor 1	5526.08	7813.59	3238.57	0.416296	-1.26432	2.16502e-05	0.00857089	149.453	162.925	66.5002	64.7076	162.925
Hpcal4	hippocalcin-like 4	245.01	343.375	146.645	0.429518	-1.21921	0.000270253	0.0534804	4.19741	3.51169	1.78202	1.54391	4.19741
Fibin	fin bud initiation factor homolog (zebrafish)	1860.06	2516.42	1203.7	0.480349	-1.05785	0.000481401	0.0760995	51.6197	74.8638	32.2636	29.142	74.8638
Esm1	endothelial cell-specific molecule 1	594.19	779.705	408.675	0.526895	-0.924413	0.000694714	0.0970673	19.7447	18.9365	11.3904	9.09776	19.7447
Fasn	fatty acid synthase	11745.6	7680.18	15810.9	2.0689	1.04886	0.000484484	0.0760995	44.8657	35.8765	75.5794	92.8163	92.8163
Colq	collagen-like tail subunit (single strand of homotrimer) of asymmetric acetylcholinesterase	463.759	276.116	651.401	2.36989	1.24482	1.27373e-05	0.00557323	5.09448	5.06393	13.1247	11.113	13.1247
Scd1	stearoyl-Coenzyme A desaturase 1	47312.7	26682.3	67943.1	2.56097	1.35669	0.000148984	0.0345492	363.466	214.208	567.777	922.709	922.709
Lum	lumican	285.56	136.929	434.191	3.18247	1.67015	0.0004101	0.0697616	3.84654	3.04845	5.24945	17.074	17.074
Ldb3	LIM domain binding 3	184.263	82.5088	286.017	3.47655	1.79766	0.000722526	0.0992847	0.758169	0.644901	1.05169	3.92146	3.92146
Ankrd1	ankyrin repeat domain 1 (cardiac muscle)	704.139	293.916	1114.36	3.81072	1.93006	2.70429e-05	0.00999203	8.64051	8.72596	14.4729	52.9347	52.9347
Ryr2	ryanodine receptor 2, cardiac	272.995	112.921	433.069	3.85562	1.94696	0.000204381	0.0436048	0.228886	0.467833	0.647869	2.10003	2.10003
Lgr6	leucine-rich repeat-containing G protein-coupled receptor 6	72.5863	29.3468	115.826	3.94619	1.98046	0.000570105	0.0853976	0.419625	0.425099	0.811494	2.59879	2.59879
Mylk3	myosin light chain kinase 3	80.6535	31.0295	130.277	4.21668	2.07611	0.000330005	0.0602967	0.36512	0.62563	1.09641	3.17268	3.17268
Gpd1	glycerol-3-phosphate dehydrogenase 1 (soluble)	1376.54	509.563	2243.51	4.42829	2.14675	0.000297856	0.0562778	8.87069	10.1912	11.7508	74.5067	74.5067
Ephx2	epoxide hydrolase 2, cytoplasmic	124.782	45.837	203.727	4.44514	2.15223	0.00060473	0.0866797	1.09532	0.63406	1.38897	6.45731	6.45731
Npas2	neuronal PAS domain protein 2	178.129	63.6489	292.61	4.6013	2.20204	9.96599e-07	0.000974732	0.988831	0.605315	4.85433	2.49795	4.85433
Cd163l1	CD163 molecule-like 1	105.538	37.6559	173.421	4.62756	2.21025	6.02404e-07	0.000626011	0.481421	0.652922	2.17684	3.14532	3.14532
Muc5b	mucin 5, subtype B, tracheobronchial	1165.54	415.845	1915.23	4.62992	2.21099	0.00011234	0.0283821	0.968413	1.91522	2.32564	11.3627	11.3627
Kcnj5	potassium inwardly-rectifying channel, subfamily J, member 5	43.5391	15.1218	71.9564	4.73305	2.24277	0.000350473	0.0626592	0.17964	0.171278	0.418083	1.28872	1.28872
Fndc5	fibronectin type III domain containing 5	89.8301	30.3948	149.265	4.93829	2.30401	0.000420048	0.0698414	0.351661	0.814281	1.2308	4.66848	4.66848
Cox7a1	cytochrome c oxidase subunit VIIa 1	155.698	46.1396	265.256	5.77538	2.52992	0.000485148	0.0760995	4.67305	8.41602	9.21809	68.4355	68.4355
Cd177	CD177 antigen	253.182	72.9943	433.37	5.96441	2.57638	0.000583722	0.085934	1.26038	1.54029	1.47398	15.6559	15.6559
Smyd1	SET and MYND domain containing 1	91.5655	25.9346	157.196	6.08251	2.60467	2.90636e-05	0.0105052	0.310981	0.490967	1.06117	3.93269	3.93269
Txlnb	taxilin beta	75.3903	21.0144	129.766	6.19527	2.63117	7.85245e-05	0.0210585	0.181211	0.30853	0.605577	2.50521	2.50521
AU040972	expressed sequence AU040972	495.888	138.18	853.596	6.21037	2.63468	6.72784e-05	0.0194517	5.62972	8.21361	10.2617	77.857	77.857
Myh6	myosin, heavy polypeptide 6, cardiac muscle, alpha	2768.51	754.345	4782.69	6.3711	2.67154	2.96985e-06	0.00187205	3.54697	9.16149	17.7644	65.2931	65.2931
Srl	sarcalumenin	221.421	55.3688	387.474	7.027	2.81291	2.36064e-06	0.00178411	0.505825	0.651924	1.47168	6.85028	6.85028
Myoz2	myozenin 2	124.964	31.2682	218.66	7.0436	2.81631	0.000347705	0.0626592	0.41205	2.38529	3.67855	16.5937	16.5937
Tnni3k	TNNI3 interacting kinase	28.507	6.97568	50.0383	7.1261	2.83311	0.000218632	0.0460152	0.0937068	0.144654	0.348568	1.40868	1.40868
Pln	phospholamban	435.673	107.64	763.707	7.13389	2.83469	3.43006e-05	0.0117311	1.41762	3.08293	4.10067	28.8877	28.8877
Myom2	myomesin 2	134.233	30.9305	237.535	7.72454	2.94945	2.01991e-05	0.00839624	0.191841	0.455319	0.875786	4.25277	4.25277
Tnni3	troponin I, cardiac 3	1039.9	237.737	1842.07	7.78642	2.96096	0.000294216	0.0562778	4.67022	25.0992	27.7252	211.829	211.829
Hrc	histidine rich calcium binding protein	79.4811	17.9632	140.999	7.90172	2.98217	0.00013379	0.0322396	0.175961	0.588528	0.991716	5.21588	5.21588
Myl4	myosin, light polypeptide 4	1677.83	369.85	2985.81	8.11118	3.01991	0.000415373	0.0697616	6.13371	37.0643	39.4094	323.033	323.033
Tnnt2	troponin T2, cardiac	1445.02	307.803	2582.24	8.43222	3.07591	4.72385e-06	0.00261811	4.19657	13.1663	24.125	126.502	126.502
Art1	ADP-ribosyltransferase 1	24.1138	5.09492	43.1326	8.44919	3.07881	0.000223244	0.0463985	0.100584	0.271724	0.612247	2.64081	2.64081
Myl1	myosin, light polypeptide 1	116.479	24.1178	208.84	8.71799	3.124	0.000679188	0.0957022	0.256807	1.98215	2.43158	17.7259	17.7259
Actn2	actinin alpha 2	162.554	33.4343	291.675	8.77695	3.13372	2.88414e-06	0.00187205	0.35027	0.811061	1.87363	8.57594	8.57594
Cxcl9	chemokine (C-X-C motif) ligand 9	66.4285	13.4273	119.43	8.78966	3.13581	1.12391e-07	0.000207636	0.294378	0.189345	1.26093	3.11645	3.11645
Aqp3	aquaporin 3	82.0237	15.4828	148.565	9.56255	3.2574	0.000590154	0.0860745	0.512012	0.405593	0.492089	8.55859	8.55859
Mb	myoglobin	673.826	125.946	1221.71	9.74855	3.28519	0.000355739	0.0629043	1.01012	8.18639	9.46186	83.368	83.368
Ckm	creatine kinase, muscle	99.4284	18.3126	180.544	9.93034	3.31184	0.00035941	0.0629043	0.167878	1.16618	1.6009	12.071	12.071
Ccl20	chemokine (C-C motif) ligand 20	22.5217	3.84886	41.1946	10.3373	3.36979	0.000701006	0.0971303	0.259898	0.180541	0.474592	4.35825	4.35825
Ckmt2	creatine kinase, mitochondrial 2	183.728	30.8198	336.635	11.003	3.45983	3.45224e-05	0.0117311	0.287742	1.85076	3.72995	20.511	20.511
Csrp3	cysteine and glycine-rich protein 3	416.005	69.0404	762.97	11.1106	3.47387	0.000204557	0.0436048	0.63476	6.67066	10.2537	73.7537	73.7537
Adprhl1	ADP-ribosylhydrolase like 1	27.8761	4.55922	51.1929	11.1289	3.47624	0.000584023	0.085934	0.104416	0.241779	0.353095	3.66995	3.66995
Cacna1h	calcium channel, voltage-dependent, T type, alpha 1H subunit	49.8939	7.78506	92.0027	11.6734	3.54516	3.45718e-05	0.0117311	0.0512937	0.0461892	0.132982	1.04984	1.04984
C130080G10Rik	RIKEN cDNA C130080G10 gene	42.7106	6.702	78.7192	11.8059	3.56144	3.84145e-05	0.0127744	0.0747786	0.288587	0.682755	3.73657	3.73657
Eef1a2	eukaryotic translation elongation factor 1 alpha 2	26.9972	4.1982	49.7962	12.1031	3.5973	4.84611e-07	0.000611748	0.0232206	0.188188	0.98939	1.59295	1.59295
Cxcl5	chemokine (C-X-C motif) ligand 5	33.9646	4.83291	63.0962	12.6984	3.66658	1.23303e-06	0.00105915	0.172135	0.132862	0.931351	3.13439	3.13439
Cox8b	cytochrome c oxidase subunit VIIIb	285.596	41.394	529.799	12.8607	3.6849	7.67741e-05	0.0209266	3.79551	8.03099	7.96652	148.81	148.81
Serpina9	serine (or cysteine) peptidase inhibitor, clade A (alpha-1 antiproteinase, antitrypsin), member 9	60.4487	8.32075	112.577	13.4101	3.74525	7.65297e-05	0.0209266	0.252411	0.259763	0.540585	6.59133	6.59133
BC048546	cDNA sequence BC048546	857.368	119.052	1595.68	13.4745	3.75216	0.000329096	0.0602967	0.667437	1.95525	1.05669	35.4577	35.4577
Casq2	calsequestrin 2	223.801	29.3118	418.291	14.3609	3.84408	6.49957e-06	0.00309401	0.264571	0.940813	1.80213	16.0371	16.0371
Mybphl	myosin binding protein H-like	100.531	13.1303	187.931	14.4289	3.85089	6.739e-05	0.0194517	0.111699	0.948357	1.73752	14.0482	14.0482
Adig	adipogenin	55.0315	6.539	103.524	15.4379	3.94841	0.000149609	0.0345492	0.826904	0.261098	1.06766	16.5213	16.5213
Mybpc3	myosin binding protein C, cardiac	164.574	19.3956	309.753	16.0615	4.00554	3.03995e-06	0.00187205	0.125928	0.357862	0.789741	7.21353	7.21353
Fabp4	fatty acid binding protein 4, adipocyte	2244.87	253.727	4236.01	16.7949	4.06995	0.000114368	0.0283821	16.5282	24.6277	16.918	693.661	693.661
Mrap	melanocortin 2 receptor accessory protein	43.1186	4.47189	81.7653	17.9911	4.16921	0.000273401	0.0534804	0.19157	0.277242	0.340103	8.51787	8.51787
Yipf7	Yip1 domain family, member 7	16.4017	1.60708	31.1963	19.1061	4.25596	0.000163303	0.0371951	0	0.135368	0.316308	2.42609	2.42609
Bpifb1	BPI fold containing family B, member 1	1924.82	179.44	3670.21	20.551	4.36114	0.000167746	0.0376908	1.02678	9.76719	9.60007	220.762	220.762
Orm1	orosomucoid 1	40.4707	3.66251	77.2788	21.0085	4.3929	0.000316812	0.0591869	0.0609876	0.423656	0.433096	10.2271	10.2271
Krt15	keratin 15	171.058	15.1974	326.918	21.5511	4.42969	0.00022851	0.0469066	0.276217	0.63959	0.336261	20.1067	20.1067
B3galt2	UDP-Gal:betaGlcNAc beta 1,3-galactosyltransferase, polypeptide 2	89.1151	7.69772	170.532	21.8577	4.45007	2.15284e-05	0.00857089	0.103778	0.0720901	0.178977	3.82329	3.82329
Krt17	keratin 17	15.573	1.07139	30.0747	26.8099	4.74469	4.95343e-05	0.0155398	0	0.0708367	0.24828	1.82659	1.82659
Aqp7	aquaporin 7	37.7841	2.50379	73.0645	28.2864	4.82203	2.30041e-05	0.00889509	0.0376461	0.065378	0.190956	2.91733	2.91733
Scgb3a1	secretoglobin, family 3A, member 1	2724.92	186.719	5263.12	28.3403	4.82478	2.64256e-05	0.00998589	8.29283	23.2402	20.6785	902.571	902.571
Jchain	immunoglobulin joining chain	3294.12	221.51	6366.73	28.9413	4.85506	6.54182e-05	0.0194517	7.27784	3.76816	4.17314	321.645	321.645
Thrsp	thyroid hormone responsive	829.515	51.6595	1607.37	31.2612	4.9663	0.00013648	0.0324178	1.20713	3.64369	1.48703	155.434	155.434
Cidea	cell death-inducing DNA fragmentation factor, alpha subunit-like effector A	233.667	14.1377	453.196	31.9885	4.99948	7.59973e-05	0.0209266	0.65305	0.614314	0.455474	41.4294	41.4294
Ltf	lactotransferrin	2778.76	144.056	5413.47	37.8059	5.24054	1.25567e-05	0.00557323	2.77225	2.70811	3.07606	209.284	209.284
Krt5	keratin 5	70.999	2.67846	139.32	51.9891	5.70014	5.70649e-06	0.002953	0	0.125582	0.330119	6.50403	6.50403
Sox21	SRY (sex determining region Y)-box 21	29.2211	0.984049	57.4581	52.3348	5.7097	5.86088e-06	0.002953	0.0125123	0.0144864	0.114242	1.51007	1.51007
Plin1	perilipin 1	160.754	5.18225	316.326	61.0011	5.93076	1.27401e-06	0.00105915	0.0487026	0.225545	0.568191	16.8599	16.8599
Retn	resistin	168.01	4.47189	331.548	73.0412	6.19064	9.94735e-08	0.000206743	0.133079	0.192594	0.945047	24.0068	24.0068
Cfd	complement factor D (adipsin)	1114.55	18.8483	2210.26	117.957	6.88211	2.92386e-08	9.72302e-05	0.219747	1.57738	8.78343	210.936	210.936
Akr1c18	aldo-keto reductase family 1, member C18	12.8986	0	25.7972	208.05	7.70079	0.000503402	0.0777753	0	0	0	2.36889	2.36889
Pck1	phosphoenolpyruvate carboxykinase 1, cytosolic	601.718	5.45594	1197.98	216.985	7.76145	3.53464e-08	9.79509e-05	0.0908054	0.126158	0.626419	48.6348	48.6348
Adipoq	adiponectin, C1Q and collagen domain containing	316.885	2.59113	631.179	240.05	7.90719	4.32969e-09	2.39966e-05	0.0385628	0.178587	1.48661	53.5946	53.5946
Uty	ubiquitously transcribed tetratricopeptide repeat gene, Y chromosome	137.557	1.07139	274.043	240.797	7.91168	1.73391e-05	0.00739224	0	0.0210424	0.0184382	5.62222	5.62222
Bpifa1	BPI fold containing family A, member 1	15431.8	121.748	30741.8	253.636	7.98662	4.20228e-05	0.0137003	1.24798	10.1141	3.31794	2993.38	2993.38
Car3	carbonic anhydrase 3	1888.66	14.7491	3762.58	255.832	7.99905	9.35697e-10	1.55578e-05	0.27965	0.719486	6.20987	258.394	258.394
Kdm5d	lysine (K)-specific demethylase 5D	162.89	1.07139	324.708	283.856	8.14901	9.47125e-05	0.024606	0	0.0201077	0	6.38743	6.38743
Nppa	natriuretic peptide type A	844.538	5.64228	1683.43	292.201	8.19082	4.21221e-06	0.00241505	0.497191	0.191877	0.392305	210.261	210.261
Eif2s3y	eukaryotic translation initiation factor 2, subunit 3, structural gene Y-linked	329.934	2.05543	657.812	309.571	8.27413	1.65719e-06	0.0013121	0.0268263	0.0931757	0.163289	39.8051	39.8051
Ddx3y	DEAD (Asp-Glu-Ala-Asp) box polypeptide 3, Y-linked	583.287	1.9681	1164.61	561.833	9.134	5.37388e-06	0.00288231	0.0204782	0.0237089	0.0207747	26.9907	26.9907
