# Supplementary material for: TET1 contributes to allergic airway inflammation and regulates interferon and aryl hydrocarbon receptor signaling pathways in bronchial epithelial cells
Source: Sci Rep. 2019 May 14;9:7361. doi: 10.1038/s41598-019-43767-6 (PMC6517446; doi:10.1038/s41598-019-43767-6)
Supplement: Supplementary file 3 — Table S2 [file 41598_2019_43767_MOESM3_ESM.xlsx]

## Sheet: Sheet1
Supplementary Table S2. Significantly enriched pathways among genes differentially expressed between Tet1+/+ and Tet1-/- mice challenged by saline
Ingenuity Canonical Pathways	-log(p-value)	Ratio	Downregulated	No change	Upregulated	No overlap with dataset	Molecules
Calcium Signaling	4.43	0.0391	0/179 (0%)	0/179 (0%)	7/179 (4%)	172/179 (96%)	MYH6,RYR2,TNNT2,TNNI3,MYL4,CASQ2,MYL1
Creatine-phosphate Biosynthesis	3.59	0.4	0/5 (0%)	0/5 (0%)	2/5 (40%)	3/5 (60%)	CKMT2,CKM
Agranulocyte Adhesion and Diapedesis	3.35	0.0314	0/191 (0%)	0/191 (0%)	6/191 (3%)	185/191 (97%)	MYH6,CCL20,MYL4,Cxcl9,MYL1,CXCL6
Actin Cytoskeleton Signaling	2.96	0.0264	0/227 (0%)	0/227 (0%)	6/227 (3%)	221/227 (97%)	MYH6,ACTN2,MYLK3,MYL4,TTN,MYL1
TR/RXR Activation	2.8	0.0408	0/98 (0%)	0/98 (0%)	4/98 (4%)	94/98 (96%)	AKR1C3,FASN,PCK1,THRSP
Role of IL-17A in Psoriasis	2.71	0.154	0/13 (0%)	0/13 (0%)	2/13 (15%)	11/13 (85%)	CCL20,CXCL6
RhoA Signaling	2.42	0.0323	0/124 (0%)	0/124 (0%)	4/124 (3%)	120/124 (97%)	MYLK3,MYL4,TTN,MYL1
Cellular Effects of Sildenafil (Viagra)	2.34	0.0305	0/131 (0%)	0/131 (0%)	4/131 (3%)	127/131 (97%)	MYH6,MYL4,NPPA,MYL1
Epithelial Adherens Junction Signaling	2.17	0.0274	0/146 (0%)	0/146 (0%)	4/146 (3%)	142/146 (97%)	MYH6,ACTN2,MYL4,MYL1
IL-17A Signaling in Airway Cells	2.13	0.0385	0/78 (0%)	0/78 (0%)	3/78 (4%)	75/78 (96%)	CCL20,MUC5B,CXCL6
Palmitate Biosynthesis I (Animals)	1.99	0.5	0/2 (0%)	0/2 (0%)	1/2 (50%)	1/2 (50%)	FASN
Fatty Acid Biosynthesis Initiation II	1.99	0.5	0/2 (0%)	0/2 (0%)	1/2 (50%)	1/2 (50%)	FASN
Protein Kinase A Signaling	1.8	0.0152	0/396 (0%)	0/396 (0%)	6/396 (2%)	390/396 (98%)	RYR2,MYLK3,TNNI3,MYL4,TTN,MYL1
ILK Signaling	1.74	0.0204	0/196 (0%)	0/196 (0%)	4/196 (2%)	192/196 (98%)	MYH6,ACTN2,MYL4,MYL1
Glycerol-3-phosphate Shuttle	1.69	0.25	0/4 (0%)	0/4 (0%)	1/4 (25%)	3/4 (75%)	GPD1
LXR/RXR Activation	1.62	0.0248	1/121 (1%)	0/121 (0%)	2/121 (2%)	118/121 (98%)	SCD,APOB,FASN
Glycerol Degradation I	1.52	0.167	0/6 (0%)	0/6 (0%)	1/6 (17%)	5/6 (83%)	GPD1
Role of IL-17A in Arthritis	1.31	0.029	0/69 (0%)	0/69 (0%)	2/69 (3%)	67/69 (97%)	CCL20,CXCL6
