# Supplementary material for: TET1 contributes to allergic airway inflammation and regulates interferon and aryl hydrocarbon receptor signaling pathways in bronchial epithelial cells
Source: Sci Rep. 2019 May 14;9:7361. doi: 10.1038/s41598-019-43767-6 (PMC6517446; doi:10.1038/s41598-019-43767-6)
Supplement: Supplementary file 4 — Table S3 [file 41598_2019_43767_MOESM4_ESM.xlsx]

## Sheet: Sheet1
Supplementary Table S3. Genes differentially expressed between Tet1+/+ and Tet1-/- mice challenged with HDM.
symbol	name	baseMean	baseMeanTet1+/+_HDM	baseMeanTet1-/-_HDM	foldChange	log2FoldChange	pval	padj	Tet1+/+_HDM_1	Tet1+/+_HDM_2	Tet1-/-_HDM_1	Tet1-/-_HDM_2	MaxRPKM
Mir7688	microRNA 7688	6.96301	13.926	0	0.00894564	-6.8046	2.59708e-05	0.00863633	5.04122	20.1884	0	0	20.1884
Cyp2a5	cytochrome P450, family 2, subfamily a, polypeptide 5	42.4519	80.0043	4.89948	0.0619484	-4.01279	4.47289e-12	1.48741e-08	2.46917	2.20837	0.197019	0.0799903	2.46917
Ces1f	carboxylesterase 1F	73.9346	136.729	11.1401	0.0819102	-3.60981	5.31486e-09	8.03365e-06	5.33168	1.7711	0.277267	0.286545	5.33168
Clca1	chloride channel accessory 1	12057.4	22110.5	2004.21	0.0902545	-3.46986	4.24036e-10	8.81305e-07	152.424	611.885	46.0659	20.1452	611.885
Capn9	calpain 9	44.6396	81.4955	7.78365	0.0965575	-3.37247	2.42916e-06	0.0016693	0.686587	2.86277	0.186449	0.13738	2.86277
Tfpi2	tissue factor pathway inhibitor 2	182.007	327.187	36.8272	0.112441	-3.15276	1.03682e-18	8.61963e-15	11.014	10.7582	1.18434	1.18262	11.014
Mrgprg	MAS-related GPR, member G	16.9443	29.9337	3.95491	0.134197	-2.89758	0.000122576	0.0279188	0.542603	1.11751	0.185551	0.0251114	1.11751
3830403N18Rik	RIKEN cDNA 3830403N18 gene	10.603	18.7185	2.48759	0.135079	-2.88813	0.000377614	0.0609571	1.06096	0.775869	0.236616	0	1.06096
Sult1d1	sulfotransferase family 1D, member 1	19.9711	35.0933	4.84901	0.139856	-2.83798	0.000104548	0.0248331	1.08096	0.377795	0.100814	0.095505	1.08096
Cyp1a1	cytochrome P450, family 1, subfamily a, polypeptide 1	1737.38	3040.04	434.724	0.142653	-2.80941	0.00013606	0.0305711	98.7962	9.0866	5.6635	9.45074	98.7962
Calml3	calmodulin-like 3	37.7875	63.8365	11.7386	0.184501	-2.4383	1.48549e-05	0.00574402	1.58378	2.93341	0.541595	0.256537	2.93341
Sfrp4	secreted frizzled-related protein 4	28.3012	47.2757	9.32668	0.198196	-2.335	0.000295552	0.0517078	0.883218	1.83281	0.3844	0.130056	1.83281
B230216N24Rik	RIKEN cDNA B230216N24 gene	14.2603	23.6969	4.82378	0.207894	-2.26608	0.000625081	0.0818364	0.918661	1.10368	0.163904	0.232909	1.10368
Adh7	alcohol dehydrogenase 7 (class IV), mu or sigma polypeptide	119.574	194.689	44.4595	0.228229	-2.13145	6.35886e-06	0.00310967	2.80634	6.6615	0.928709	1.14374	6.6615
Muc5ac	mucin 5, subtypes A and C, tracheobronchial/gastric	609.666	991.144	228.188	0.229319	-2.12457	1.66483e-07	0.000197722	2.98739	8.81312	1.50399	1.09682	8.81312
Agr2	anterior gradient 2	223.034	362.363	83.7058	0.23035	-2.1181	7.58138e-07	0.000667012	13.9297	34.2884	6.22425	4.45244	34.2884
Fmo3	flavin containing monooxygenase 3	117.607	189.659	45.5555	0.239665	-2.06091	5.15015e-08	7.13596e-05	4.87056	4.41622	1.08418	1.07174	4.87056
Fcgbp	Fc fragment of IgG binding protein	537.898	865.93	209.867	0.241568	-2.0495	4.45396e-06	0.00248239	4.21267	6.79329	1.97826	0.588176	6.79329
Dnah1	dynein, axonemal, heavy chain 1	180.677	290.659	70.6946	0.242753	-2.04244	1.45698e-07	0.000186347	0.785896	1.49312	0.258748	0.273543	1.49312
Ptgfr	prostaglandin F receptor	57.6859	91.7937	23.5781	0.256102	-1.96521	0.000218679	0.0433297	1.01266	1.07574	0.393681	0.124317	1.07574
BC048546	cDNA sequence BC048546	55.8286	88.3566	23.3005	0.263832	-1.92231	1.48098e-05	0.00574402	0.821247	1.07087	0.256863	0.22387	1.07087
Scin	scinderin	182.589	286.826	78.3521	0.272497	-1.87569	9.63566e-05	0.0232191	2.33923	7.35594	1.17574	1.35795	7.35594
Cep83os	centrosomal protein 83, opposite strand	111.227	173.441	49.0129	0.282236	-1.82503	2.35507e-05	0.00799139	1.44511	2.78879	0.607019	0.541877	2.78879
Chil4	chitinase-like 4	3176.54	4861.46	1491.61	0.305224	-1.71206	0.000203912	0.0418574	63.8154	262.872	45.6484	50.0886	262.872
Ccdc81	coiled-coil domain containing 81	59.6889	91.2534	28.1243	0.308446	-1.69691	0.000207191	0.0420118	1.27639	2.14263	0.520186	0.492793	2.14263
B3gnt3	UDP-GlcNAc:betaGal beta-1,3-N-acetylglucosaminyltransferase 3	270.302	406.295	134.309	0.329491	-1.60169	5.95174e-05	0.0164106	11.4831	7.85255	1.88302	4.30737	11.4831
Mcoln3	mucolipin 3	42.6131	63.4435	21.7827	0.342864	-1.54429	0.000762204	0.0915443	2.06125	1.65092	0.592093	0.641044	2.06125
Pon1	paraoxonase 1	200.933	298.966	102.9	0.342959	-1.54389	0.000418113	0.0655846	14.1496	5.52947	3.50936	3.08277	14.1496
Muc5b	mucin 5, subtype B, tracheobronchial	1425.82	2118.32	733.329	0.344815	-1.53611	3.9845e-06	0.00245372	4.58785	9.71279	2.94205	1.80919	9.71279
Lypd2	Ly6/Plaur domain containing 2	338.971	502.791	175.152	0.347149	-1.52637	5.27037e-06	0.00273845	41.7916	61.1233	21.7802	12.7331	61.1233
Iqub	IQ motif and ubiquitin domain containing	92.1819	136.642	47.7222	0.348625	-1.52025	0.000453134	0.0687721	1.40471	2.36886	0.753594	0.513514	2.36886
Noxa1	NADPH oxidase activator 1	80.5568	118.788	42.3252	0.355569	-1.4918	0.000282119	0.0508947	3.04354	3.92004	1.37833	1.01262	3.92004
Dnah6	dynein, axonemal, heavy chain 6	644.722	949.533	339.91	0.35665	-1.48742	4.38527e-07	0.000455712	2.6369	4.93739	1.40791	1.19642	4.93739
Serpinb2	serine (or cysteine) peptidase inhibitor, clade B, member 2	383.2	557.128	209.272	0.374251	-1.41792	8.48206e-05	0.0213684	15.86	11.3773	3.13623	6.7687	15.86
Ccdc170	coiled-coil domain containing 170	92.6233	134.395	50.8515	0.377802	-1.4043	0.000362477	0.0590872	2.7124	3.57404	1.12203	1.16924	3.57404
Dnah10	dynein, axonemal, heavy chain 10	393.984	570.96	217.009	0.378803	-1.40048	1.04188e-05	0.00444188	1.43454	2.66974	0.739277	0.758981	2.66974
Npr3	natriuretic peptide receptor 3	2095.83	3026.4	1165.26	0.383338	-1.38331	9.79399e-06	0.00444188	12.4525	11.2402	2.84139	5.97257	12.4525
Rgs9	regulator of G-protein signaling 9	419.037	604.946	233.128	0.384052	-1.38063	1.66044e-06	0.00131467	3.34061	3.68658	1.00469	1.60745	3.68658
Kcnrg	potassium channel regulator	145.941	208.674	83.2083	0.397492	-1.331	0.000218903	0.0433297	3.88251	4.68754	1.91265	1.38229	4.68754
AU040972	expressed sequence AU040972	498.121	709.404	286.838	0.402888	-1.31155	1.12733e-05	0.00468602	28.8745	39.9178	16.8339	9.95615	39.9178
Gstm5	glutathione S-transferase, mu 5	138.813	197.327	80.2989	0.405455	-1.30239	0.00032334	0.0543049	11.001	10.7347	4.98062	3.56386	11.001
Gsta3	glutathione S-transferase, alpha 3	875.774	1238.08	513.469	0.413272	-1.27484	0.000199438	0.0414506	53.3347	23.3132	13.5815	17.3254	53.3347
Cfap46	cilia and flagella associated protein 46	255.797	359.875	151.718	0.420281	-1.25058	0.000513003	0.0735319	1.51797	2.90414	1.01664	0.773821	2.90414
Cdhr3	cadherin-related family member 3	398.043	554.201	241.885	0.434976	-1.20099	5.75315e-05	0.0163262	7.20191	11.7152	4.33168	3.60805	11.7152
Cdk5rap1	CDK5 regulatory subunit associated protein 1	266.473	370.788	162.159	0.43557	-1.19902	0.000272335	0.0499275	11.4165	7.4031	4.28791	3.69072	11.4165
Fbp1	fructose bisphosphatase 1	1103	1534.55	671.453	0.436223	-1.19686	0.00059557	0.0785916	72.8836	30.4997	24.8692	19.1383	72.8836
Slc6a2	solute carrier family 6 (neurotransmitter transporter, noradrenalin), member 2	1806.73	2508.31	1105.14	0.438828	-1.18827	0.000186825	0.0400708	25.3968	15.8888	6.24732	11.3849	25.3968
Ccdc108	coiled-coil domain containing 108	696.054	964.544	427.564	0.441603	-1.17918	6.26606e-05	0.0168042	5.82588	11.2007	3.84098	3.40679	11.2007
Gsto1	glutathione S-transferase omega 1	2312.55	3202.92	1422.19	0.44221	-1.1772	4.48397e-06	0.00248239	105.816	168.43	61.6392	55.4794	168.43
Chrdl1	chordin-like 1	158.088	218.951	97.2254	0.442468	-1.17636	0.000594612	0.0785916	1.72914	1.42009	0.630568	0.722087	1.72914
Ccdc39	coiled-coil domain containing 39	294.541	407.956	181.126	0.442551	-1.17608	5.65199e-05	0.0163262	4.97059	6.37811	2.37611	2.47861	6.37811
Gm4956	predicted gene 4956	315.332	435.309	195.356	0.44713	-1.16124	0.000461378	0.0688228	21.1895	16.7909	6.01268	10.476	21.1895
Adgb	androglobin	228.167	310.474	145.86	0.46819	-1.09483	0.000390117	0.06237	3.06583	2.90329	1.18408	1.52484	3.06583
Fmo2	flavin containing monooxygenase 2	5198.64	7040.45	3356.83	0.474558	-1.07534	0.000638676	0.0823198	104.61	107.26	31.0512	66.4396	107.26
Lrrc48	leucine rich repeat containing 48	294.092	395.64	192.544	0.485118	-1.04359	0.000774313	0.0919607	8.43279	13.0214	5.19587	4.84843	13.0214
Fibin	fin bud initiation factor homolog (zebrafish)	746.671	997.224	496.117	0.495657	-1.01259	1.26161e-05	0.00511628	21.2175	27.2666	11.9916	11.2496	27.2666
Cldn1	claudin 1	536.714	716.668	356.761	0.495821	-1.01211	0.00011264	0.0263785	13.0368	9.08697	5.40632	5.26272	13.0368
Lyve1	lymphatic vessel endothelial hyaluronan receptor 1	5598.76	7474.69	3722.82	0.495928	-1.0118	6.0206e-05	0.0164106	145.811	141.894	55.3055	83.0713	145.811
Abca8a	ATP-binding cassette, sub-family A (ABC1), member 8a	840.313	1115.8	564.821	0.504264	-0.98775	5.65199e-06	0.00284774	9.92805	10.0151	4.97652	4.77145	10.0151
Rgs1	regulator of G-protein signaling 1	2403.74	3174.63	1632.84	0.512248	-0.965087	0.000487235	0.0704457	137.44	101.495	45.7292	73.2332	137.44
Aldh1a1	aldehyde dehydrogenase family 1, subfamily A1	10097.3	13315.6	6879.06	0.514753	-0.958049	6.46688e-05	0.0170674	369.858	286.366	165.618	162.5	369.858
8430408G22Rik	RIKEN cDNA 8430408G22 gene	768.093	1009.03	527.154	0.520481	-0.942084	0.000229224	0.0438081	23.0016	17.9267	12.1407	8.5566	23.0016
Slc43a3	solute carrier family 43, member 3	6041.39	7929.94	4152.85	0.521419	-0.939484	8.80503e-05	0.0218509	132.851	173.886	69.8527	84.8803	173.886
Dpep1	dipeptidase 1 (renal)	1699.39	2230.27	1168.5	0.521848	-0.938299	0.000228263	0.0438081	56.9272	42.572	20.9943	29.4663	56.9272
Ctla4	cytotoxic T-lymphocyte-associated protein 4	700.071	913.5	486.643	0.530732	-0.913943	0.000162392	0.0360013	20.4709	27.0794	10.9375	13.4605	27.0794
Lepr	leptin receptor	1706	2224.39	1187.6	0.53175	-0.911179	4.34313e-05	0.0128952	16.0087	17.2868	7.7548	9.39771	17.2868
Hpgd	hydroxyprostaglandin dehydrogenase 15 (NAD)	5683.97	7404.45	3963.5	0.532999	-0.907794	0.000121763	0.0279188	186.673	246.729	104.683	118.775	246.729
Prss23	protease, serine 23	896.86	1144.92	648.801	0.564456	-0.825066	0.000190389	0.0400708	18.596	16.9968	9.17213	10.3192	18.596
Tmtc1	transmembrane and tetratricopeptide repeat containing 1	1017.63	1296.98	738.272	0.566959	-0.818683	0.00028467	0.0508947	7.97157	7.61964	3.70148	4.87084	7.97157
Calcrl	calcitonin receptor-like	18847.8	24015	13680.6	0.567181	-0.81812	0.000632514	0.0821625	235.217	274.426	120.715	159.217	274.426
Cd209a	CD209a antigen	777.853	985.945	569.761	0.575623	-0.796803	0.000590893	0.0785916	33.1326	33.5585	16.0682	21.1383	33.5585
Fos	FBJ osteosarcoma oncogene	1402.53	1732.67	1072.4	0.61654	-0.697733	0.000841527	0.0971671	43.2765	39.7097	25.3105	24.327	43.2765
Nectin2	nectin cell adhesion molecule 2	1455.77	1087.61	1823.93	1.67012	0.739952	0.000586412	0.0785916	16.9817	14.6735	24.9057	26.4223	26.4223
Sema4f	sema domain, immunoglobulin domain (Ig), TM domain, and short cytoplasmic domain	639.816	474.127	805.506	1.6916	0.758387	0.000828085	0.0962837	6.02249	5.61679	8.96639	10.1393	10.1393
Epn3	epsin 3	957.53	707.599	1207.46	1.69912	0.764791	0.000467731	0.0688228	9.67922	8.58684	14.1056	16.0236	16.0236
Etv5	ets variant 5	3653.27	2683.19	4623.36	1.71665	0.779595	0.000554281	0.0777462	35.504	34.9489	63.9049	53.3491	63.9049
Tiam1	T cell lymphoma invasion and metastasis 1	747.132	546.489	947.775	1.72718	0.788421	0.000560017	0.0777462	3.42719	3.60999	5.30483	6.4739	6.4739
Mov10	Moloney leukemia virus 10	609.844	445.165	774.522	1.73332	0.793538	0.00065246	0.0828127	4.7998	5.79324	8.32866	9.43778	9.43778
Phlda1	pleckstrin homology like domain, family A, member 1	1621.78	1182.9	2060.66	1.73535	0.795228	0.000649932	0.0828127	34.2827	26.368	56.0551	46.2195	56.0551
Lars2	leucyl-tRNA synthetase, mitochondrial	101997	74383	129612	1.73555	0.795391	0.000359876	0.0590872	918.394	1006.85	1625.1	1611.76	1625.1
Nectin1	nectin cell adhesion molecule 1	885.181	644	1126.36	1.74229	0.800984	0.000234534	0.0443135	6.00577	6.77974	11.054	10.5171	11.054
Rtp4	receptor transporter protein 4	945.423	687.18	1203.67	1.74525	0.80343	0.000425958	0.0661908	18.8744	25.0834	39.4013	34.7682	39.4013
Matn4	matrilin 4	1428.86	1037.48	1820.25	1.74718	0.80503	0.000273254	0.0499275	22.5649	17.8531	33.081	35.5364	35.5364
Xaf1	XIAP associated factor 1	832.613	599.06	1066.17	1.77315	0.826314	0.000226502	0.0438081	10.4136	12.772	20.679	19.0972	20.679
Chpf	chondroitin polymerizing factor	784.943	562.875	1007.01	1.78093	0.832634	0.000765301	0.0915443	10.312	7.09434	14.8614	15.3086	15.3086
Irx2	Iroquois related homeobox 2 (Drosophila)	1071.99	768.611	1375.37	1.78292	0.834243	0.000593909	0.0785916	13.7811	15.403	30.1001	20.2889	30.1001
C1qtnf6	C1q and tumor necrosis factor related protein 6	439.375	314.443	564.306	1.7868	0.837376	0.000762553	0.0915443	3.77284	3.53707	6.66714	6.00873	6.66714
Pml	promyelocytic leukemia	1190.41	846.225	1534.6	1.80633	0.853065	6.68103e-05	0.0173571	4.89202	4.79988	9.10634	7.87006	9.10634
Creb3l1	cAMP responsive element binding protein 3-like 1	431.015	305.598	556.432	1.81417	0.859312	0.000681801	0.0845993	6.11192	7.41753	11.6051	12.1417	12.1417
Col1a1	collagen, type I, alpha 1	7162.82	5058.55	9267.1	1.82436	0.867391	0.000170035	0.0371997	42.5605	43.0677	67.9275	83.5207	83.5207
Mir6236	microRNA 6236	7934.62	5585.32	10283.9	1.83395	0.874956	9.36782e-05	0.0229057	2173.55	2387.95	4111.95	3991.7	4111.95
Mmp15	matrix metallopeptidase 15	2047.16	1429.15	2665.17	1.85818	0.893891	0.000699818	0.0861917	20.0345	13.369	34.0223	26.3531	34.0223
Irx1	Iroquois related homeobox 1 (Drosophila)	2421.46	1678	3164.91	1.8786	0.909656	3.5296e-05	0.0114889	41.0958	40.5727	73.294	75.4664	75.4664
Mx1	MX dynamin-like GTPase 1	454.55	314.477	594.622	1.88278	0.912864	0.000466159	0.0688228	3.59179	3.68942	5.63294	7.65645	7.65645
Mir6240	microRNA 6240	2521.3	1740.03	3302.58	1.89062	0.918861	4.22537e-05	0.0127737	691.696	802.982	1434.48	1301.48	1434.48
Oas2	2'-5' oligoadenylate synthetase 2	565.592	386.189	744.996	1.92146	0.942205	0.000309893	0.0525774	4.50544	5.5445	7.58273	11.1006	11.1006
Cd276	CD276 antigen	337.034	229.993	444.076	1.92238	0.942893	0.000581475	0.0785916	3.67843	3.56736	7.16846	6.3459	7.16846
Dhx58	DEXH (Asp-Glu-X-His) box polypeptide 58	638.573	434.778	842.369	1.93085	0.949237	7.57768e-05	0.0193837	7.66634	10.4759	17.831	16.0199	17.831
Trim30d	tripartite motif-containing 30D	745.911	507.257	984.566	1.93229	0.950314	3.66218e-05	0.0114889	7.28684	6.2424	11.9454	13.4458	13.4458
Eno1b	enolase 1B, retrotransposed	661.658	447.884	875.432	1.94661	0.96096	1.88901e-05	0.00668268	6.4556	6.72829	11.8162	13.0574	13.0574
Slc7a5	solute carrier family 7 (cationic amino acid transporter, y+ system), member 5	350.539	234.03	467.048	1.98854	0.991711	0.000265912	0.0496777	3.01354	3.68483	6.66404	6.222	6.66404
Cldn4	claudin 4	360.498	237.724	483.272	2.02307	1.01654	0.000476993	0.0695698	7.04083	6.11784	10.6081	15.251	15.251
Rn45s	45S pre-ribosomal RNA	310356	203791	416921	2.03778	1.027	4.23112e-06	0.00248239	1730.96	1776.5	3454.69	3472.89	3472.89
Usp18	ubiquitin specific peptidase 18	949.785	620.418	1279.15	2.05406	1.03848	7.52492e-06	0.00357477	14.7716	20.4916	32.8702	37.1296	37.1296
Gm5431	predicted gene 5431	216.118	139.72	292.516	2.08614	1.06083	0.000791372	0.0933202	2.12214	2.60662	5.28026	4.26341	5.28026
Lgals3bp	lectin, galactoside-binding, soluble, 3 binding protein	5282.19	3371.47	7192.9	2.12472	1.08727	4.07653e-05	0.0125519	89.3934	66.2791	131.695	189.808	189.808
Zbp1	Z-DNA binding protein 1	781.963	497.136	1066.79	2.1377	1.09606	1.92581e-06	0.00145548	10.3374	12.7854	22.0585	25.7615	25.7615
Oas1a	2'-5' oligoadenylate synthetase 1A	456.251	281.424	631.078	2.23447	1.15993	4.62825e-06	0.00248239	6.75367	8.23363	17.3341	15.065	17.3341
Mx2	MX dynamin-like GTPase 2	146.768	89.9611	203.576	2.25367	1.17227	0.000749263	0.0915443	1.2547	1.42366	2.6888	3.15691	3.15691
Hap1	huntingtin-associated protein 1	523.817	320.989	726.645	2.25635	1.17399	1.54172e-05	0.00582596	2.49502	3.43314	7.55487	5.36987	7.55487
Oasl2	2'-5' oligoadenylate synthetase-like 2	2384.07	1442.04	3326.11	2.2973	1.19994	2.50992e-06	0.0016693	17.9143	28.426	53.1797	49.6211	53.1797
Ifit3b	interferon-induced protein with tetratricopeptide repeats 3B	262.837	155.25	370.425	2.37741	1.24939	3.59733e-05	0.0114889	3.45932	4.29643	8.22479	9.60897	9.60897
Siglec1	sialic acid binding Ig-like lectin 1, sialoadhesin	442.089	258.529	625.649	2.41049	1.26932	3.29728e-06	0.00210861	1.85642	2.2126	3.92234	5.5701	5.5701
Oas1g	2'-5' oligoadenylate synthetase 1G	133.898	75.4399	192.356	2.54089	1.34533	0.000446202	0.0686945	1.46122	1.90599	4.92548	3.34742	4.92548
Rsad2	radical S-adenosyl methionine domain containing 2	748.981	413.96	1084	2.60764	1.38275	1.27963e-09	2.19461e-06	5.39506	5.58555	12.9442	14.8117	14.8117
Ly6c2	lymphocyte antigen 6 complex, locus C2	641.843	348	935.686	2.6794	1.42191	1.63861e-05	0.0060545	21.3229	22.3005	78.039	35.2235	78.039
Rmrp	RNA component of mitochondrial RNAase P	107.325	57.2617	157.389	2.72865	1.44819	0.000550351	0.0777462	11.8056	9.04441	20.5365	34.9194	34.9194
Ifit3	interferon-induced protein with tetratricopeptide repeats 3	1306.81	698.226	1915.39	2.73174	1.44982	1.65791e-10	3.93801e-07	16.5787	18.5313	40.0556	52.8456	52.8456
Ifit1	interferon-induced protein with tetratricopeptide repeats 1	1428.16	745.526	2110.79	2.81876	1.49506	1.16178e-10	3.21949e-07	14.6969	13.6498	32.6433	44.8957	44.8957
Oas3	2'-5' oligoadenylate synthetase 3	349.87	182.287	517.453	2.82703	1.49929	1.09313e-06	0.000908773	1.77515	2.1087	4.14354	6.48408	6.48408
Oasl1	2'-5' oligoadenylate synthetase-like 1	223.881	109.647	338.115	3.07597	1.62104	7.62207e-07	0.000667012	2.06016	3.14042	8.04494	7.38448	8.04494
Apol9a	apolipoprotein L 9a	48.7896	21.5813	75.9979	3.4679	1.79406	0.000305647	0.0523918	0.86251	0.500244	2.80709	1.84992	2.80709
Isg15	ISG15 ubiquitin-like modifier	1181.5	513.435	1849.56	3.58868	1.84345	2.6573e-17	1.47276e-13	31.6166	36.6382	122.143	114.985	122.143
Chodl	chondrolectin	49.3558	21.3112	77.4003	3.62086	1.85633	0.000297728	0.0517078	0.334753	0.513887	1.03026	1.93394	1.93394
Ifi27l2a	interferon, alpha-inducible protein 27 like 2A	3958.13	1620.86	6295.39	3.87014	1.95239	1.52572e-14	6.34203e-11	92.9838	91.2251	409.937	281.203	409.937
Irf7	interferon regulatory factor 7	1665.01	656.03	2673.99	4.06067	2.02172	2.35263e-19	3.91171e-15	15.2929	18.9599	68.8707	65.6951	68.8707
Sprr1a	small proline-rich protein 1A	52.7044	15.7796	89.6292	5.60927	2.48781	1.03752e-05	0.00444188	1.07206	0.930201	3.17724	7.81424	7.81424
Lrrc4b	leucine rich repeat containing 4B	28.6935	6.25781	51.1291	8.08595	3.01542	4.30721e-07	0.000455712	0.0865234	0.145529	1.08292	0.739986	1.08292
Klk1b22	kallikrein 1-related peptidase b22	12.8183	0	25.6367	206.598	7.69068	1.31991e-09	2.19461e-06	0	0	1.4499	1.65971	1.65971
Eif2s3y	eukaryotic translation initiation factor 2, subunit 3, structural gene Y-linked	273.729	0.553159	546.904	833.454	9.70296	1.72929e-05	0.00625062	0	0.0319185	0	29.8999	29.8999
Ddx3y	DEAD (Asp-Glu-Ala-Asp) box polypeptide 3, Y-linked	502.824	0.553159	1005.09	1535.93	10.5849	4.92801e-07	0.000481988	0	0.0121827	0.0312088	20.9421	20.9421
Uty	ubiquitously transcribed tetratricopeptide repeat gene, Y chromosome	132.488	0	264.976	2120.53	11.0502	2.25377e-06	0.00162928	0	0	0.00923291	4.89816	4.89816
Kdm5d	lysine (K)-specific demethylase 5D	137.434	0	274.869	2199.59	11.103	1.03669e-05	0.00444188	0	0	0	4.86448	4.86448
