# Supplementary material for: TET1 contributes to allergic airway inflammation and regulates interferon and aryl hydrocarbon receptor signaling pathways in bronchial epithelial cells
Source: Sci Rep. 2019 May 14;9:7361. doi: 10.1038/s41598-019-43767-6 (PMC6517446; doi:10.1038/s41598-019-43767-6)
Supplement: Supplementary file 5 — Table S4 [file 41598_2019_43767_MOESM5_ESM.xlsx]

## Sheet: A
Supplementary Table S4. Significantly enriched pathways, upstream regulators and disease/functions among genes differentially expressed between Tet1+/+ and Tet1-/- mice challenged by HDM
A. Canonical pathways
All genes:
Ingenuity Canonical Pathways	-log(p-value)	Ratio	Downregulated	No change	Upregulated	No overlap with dataset	Molecules
LPS/IL-1 Mediated Inhibition of RXR Function	4.51	0.0354	8/226 (4%)	0/226 (0%)	0/226 (0%)	218/226 (96%)	GSTA3,FMO3,ALDH1A1,FMO2,GSTM3,CYP2A6 (includes others),Sult1d1,GSTO1
Nicotine Degradation II	4.34	0.0685	5/73 (7%)	0/73 (0%)	0/73 (0%)	68/73 (93%)	FMO3,CYP1A1,ADH7,FMO2,CYP2A6 (includes others)
Aryl Hydrocarbon Receptor Signaling	3.86	0.0411	6/146 (4%)	0/146 (0%)	0/146 (0%)	140/146 (96%)	GSTA3,FOS,CYP1A1,ALDH1A1,GSTM3,GSTO1
Xenobiotic Metabolism Signaling	3.76	0.0276	8/290 (3%)	0/290 (0%)	0/290 (0%)	282/290 (97%)	GSTA3,FMO3,CYP1A1,ALDH1A1,FMO2,GSTM3,Sult1d1,GSTO1
Tight Junction Signaling	3.54	0.0359	2/167 (1%)	0/167 (0%)	4/167 (2%)	161/167 (96%)	FOS,TIAM1,CLDN4,CLDN1,NECTIN1,NECTIN2
Activation of IRF by Cytosolic Pattern Recognition Receptors	3.43	0.0635	0/63 (0%)	0/63 (0%)	4/63 (6%)	59/63 (94%)	DHX58,IRF7,ZBP1,ISG15
Interferon Signaling	3.02	0.0833	0/36 (0%)	0/36 (0%)	3/36 (8%)	33/36 (92%)	IFIT3,OAS1,ISG15
Glutathione-mediated Detoxification	2.83	0.0714	3/42 (7%)	0/42 (0%)	0/42 (0%)	39/42 (93%)	GSTA3,GSTM3,GSTO1
Sertoli Cell-Sertoli Cell Junction Signaling	2.48	0.0269	1/186 (1%)	0/186 (0%)	4/186 (2%)	181/186 (97%)	EPN3,CLDN4,CLDN1,NECTIN1,NECTIN2
Nicotine Degradation III	2.4	0.0508	3/59 (5%)	0/59 (0%)	0/59 (0%)	56/59 (95%)	CYP1A1,ADH7,CYP2A6 (includes others)
Role of Pattern Recognition Receptors in Recognition of Bacteria and Viruses	2.19	0.0292	0/137 (0%)	0/137 (0%)	4/137 (3%)	133/137 (97%)	IRF7,OAS1,OAS2,OAS3
Melatonin Degradation I	2.13	0.0405	3/74 (4%)	0/74 (0%)	0/74 (0%)	71/74 (96%)	CYP1A1,CYP2A6 (includes others),Sult1d1
Bupropion Degradation	2.04	0.0741	2/27 (7%)	0/27 (0%)	0/27 (0%)	25/27 (93%)	CYP1A1,CYP2A6 (includes others)
Superpathway of Melatonin Degradation	1.92	0.0341	3/88 (3%)	0/88 (0%)	0/88 (0%)	85/88 (97%)	CYP1A1,CYP2A6 (includes others),Sult1d1
Serotonin Degradation	1.87	0.0326	3/92 (3%)	0/92 (0%)	0/92 (0%)	89/92 (97%)	ADH7,ALDH1A1,Sult1d1
Acetone Degradation I (to Methylglyoxal)	1.87	0.0606	2/33 (6%)	0/33 (0%)	0/33 (0%)	31/33 (94%)	CYP1A1,CYP2A6 (includes others)
Retinoate Biosynthesis I	1.75	0.0526	2/38 (5%)	0/38 (0%)	0/38 (0%)	36/38 (95%)	ADH7,ALDH1A1
Inhibition of Matrix Metalloproteases	1.71	0.05	1/40 (3%)	0/40 (0%)	1/40 (3%)	38/40 (95%)	MMP15,TFPI2
NRF2-mediated Oxidative Stress Response	1.69	0.0207	4/193 (2%)	0/193 (0%)	0/193 (0%)	189/193 (98%)	GSTA3,FOS,GSTM3,GSTO1
Glycolysis I	1.67	0.0476	1/42 (2%)	0/42 (0%)	1/42 (2%)	40/42 (95%)	ENO1,FBP1
RAR Activation	1.66	0.0203	3/197 (2%)	0/197 (0%)	1/197 (1%)	193/197 (98%)	FOS,ADH7,ALDH1A1,PML
Intrinsic Prothrombin Activation Pathway	1.65	0.0465	0/43 (0%)	0/43 (0%)	2/43 (5%)	41/43 (95%)	COL1A1,KLK3
Role of RIG1-like Receptors in Antiviral Innate Immunity	1.63	0.0455	0/44 (0%)	0/44 (0%)	2/44 (5%)	42/44 (95%)	DHX58,IRF7
Gluconeogenesis I	1.58	0.0426	1/47 (2%)	0/47 (0%)	1/47 (2%)	45/47 (96%)	ENO1,FBP1
Ethanol Degradation II	1.58	0.0426	2/47 (4%)	0/47 (0%)	0/47 (0%)	45/47 (96%)	ADH7,ALDH1A1
Estrogen Biosynthesis	1.56	0.0417	2/48 (4%)	0/48 (0%)	0/48 (0%)	46/48 (96%)	CYP1A1,CYP2A6 (includes others)
Dopamine Degradation	1.53	0.04	2/50 (4%)	0/50 (0%)	0/50 (0%)	48/50 (96%)	ALDH1A1,Sult1d1
Noradrenaline and Adrenaline Degradation	1.42	0.0351	2/57 (4%)	0/57 (0%)	0/57 (0%)	55/57 (96%)	ADH7,ALDH1A1
Chondroitin Sulfate Biosynthesis (Late Stages)	1.41	0.0345	1/58 (2%)	0/58 (0%)	1/58 (2%)	56/58 (97%)	CHPF,Sult1d1
Epithelial Adherens Junction Signaling	1.34	0.0203	0/148 (0%)	0/148 (0%)	3/148 (2%)	145/148 (98%)	EPN3,NECTIN1,NECTIN2
Downregulated genes:
Ingenuity Canonical Pathways	-log(p-value)	Ratio	z-score	Molecules
LPS/IL-1 Mediated Inhibition of RXR Function	6.28	0.036	#NUM!	GSTA3,FMO3,ALDH1A1,FMO2,GSTM3,CYP2A6 (includes others),Sult1d1,GSTO1
Nicotine Degradation II	5.69	0.0769	-2.236	ADH7,CYP1A1,FMO3,FMO2,CYP2A6 (includes others)
Xenobiotic Metabolism Signaling	5.35	0.027	#NUM!	GSTA3,CYP1A1,FMO3,ALDH1A1,FMO2,GSTM3,Sult1d1,GSTO1
Aryl Hydrocarbon Receptor Signaling	5.23	0.0426	#NUM!	GSTA3,FOS,CYP1A1,ALDH1A1,GSTM3,GSTO1
Glutathione-mediated Detoxification	3.88	0.0968	#NUM!	GSTA3,GSTM3,GSTO1
Nicotine Degradation III	3.12	0.0536	#NUM!	ADH7,CYP1A1,CYP2A6 (includes others)
Melatonin Degradation I	2.93	0.0462	#NUM!	CYP1A1,CYP2A6 (includes others),Sult1d1
Superpathway of Melatonin Degradation	2.84	0.0429	#NUM!	CYP1A1,CYP2A6 (includes others),Sult1d1
Serotonin Degradation	2.72	0.039	#NUM!	ADH7,ALDH1A1,Sult1d1
Bupropion Degradation	2.54	0.08	#NUM!	CYP1A1,CYP2A6 (includes others)
NRF2-mediated Oxidative Stress Response	2.42	0.0201	#NUM!	GSTA3,FOS,GSTM3,GSTO1
Acetone Degradation I (to Methylglyoxal)	2.39	0.0667	#NUM!	CYP1A1,CYP2A6 (includes others)
Retinoate Biosynthesis I	2.28	0.0588	#NUM!	ADH7,ALDH1A1
Dopamine Degradation	2.21	0.0541	#NUM!	ALDH1A1,Sult1d1
Ethanol Degradation II	2.21	0.0541	#NUM!	ADH7,ALDH1A1
Noradrenaline and Adrenaline Degradation	2.14	0.05	#NUM!	ADH7,ALDH1A1
Estrogen Biosynthesis	2.12	0.0488	#NUM!	CYP1A1,CYP2A6 (includes others)
Arsenate Detoxification I (Glutaredoxin)	1.9	0.25	#NUM!	GSTO1
Ascorbate Recycling (Cytosolic)	1.9	0.25	#NUM!	GSTO1
PXR/RXR Activation	1.74	0.0308	#NUM!	ALDH1A1,CYP2A6 (includes others)
UDP-N-acetyl-D-glucosamine Biosynthesis II	1.72	0.167	#NUM!	FMO3
Eicosanoid Signaling	1.71	0.0299	#NUM!	PTGFR,DPEP1
RAR Activation	1.64	0.0158	#NUM!	FOS,ADH7,ALDH1A1
IL-17A Signaling in Airway Cells	1.59	0.0256	#NUM!	MUC5AC,MUC5B
Adrenomedullin signaling pathway	1.58	0.015	#NUM!	FOS,CALCRL,NPR3
Leukotriene Biosynthesis	1.39	0.0769	#NUM!	DPEP1
Opioid Signaling Pathway	1.35	0.0121	#NUM!	RGS9,FOS,RGS1
Chondroitin Sulfate Degradation (Metazoa)	1.3	0.0625	#NUM!	Chil3/Chil4
Vitamin-C Transport	1.3	0.0625	#NUM!	GSTO1
Upregulated genes:
Ingenuity Canonical Pathways	-log(p-value)	Ratio	z-score	Molecules
Interferon Signaling	5.75	0.111	2	IFIT3,OAS1,MX1,ISG15
Activation of IRF by Cytosolic Pattern Recognition Receptors	4.77	0.0635	0	DHX58,IRF7,ZBP1,ISG15
Role of Pattern Recognition Receptors in Recognition of Bacteria and Viruses	3.45	0.0292	#NUM!	IRF7,OAS1,OAS2,OAS3
Tight Junction Signaling	3.13	0.024	#NUM!	TIAM1,CLDN4,NECTIN1,NECTIN2
Sertoli Cell-Sertoli Cell Junction Signaling	2.97	0.0217	#NUM!	EPN3,CLDN4,NECTIN1,NECTIN2
Intrinsic Prothrombin Activation Pathway	2.32	0.0476	#NUM!	COL1A1,KLK3
Role of RIG1-like Receptors in Antiviral Innate Immunity	2.28	0.0455	#NUM!	DHX58,IRF7
Epithelial Adherens Junction Signaling	2.23	0.02	#NUM!	EPN3,NECTIN1,NECTIN2
Chondroitin and Dermatan Biosynthesis	1.84	0.167	#NUM!	CHPF

## Sheet: B
B. Upstream regulators
Upstream Regulator	Expr Log Ratio	Molecule Type	Predicted Activation State	Activation z-score	p-value of overlap	Target molecules in dataset	Mechanistic Network
DNASE2		enzyme	Inhibited	-2.606	8.35e-26	Apol9a/Apol9b,DHX58,IFIT1B,IFIT3,IRF7,ISG15,Ly6a (includes others),Mx1/Mx2,OAS1,OAS3,Oasl2,RSAD2,RTP4,USP18,ZBP1
ACKR2		g-protein coupled receptor	Inhibited	-3.606	9.98e-21	DHX58,Ifi27l2a/Ifi27l2b,IFIT1B,IFIT3,IRF7,ISG15,OAS1,OAS2,OAS3,OASL,Oasl2,RSAD2,USP18
IRF7	2.022	transcription regulator	Activated	3.801	1.35e-18	CTLA4,DHX58,IFIT1B,IFIT3,IRF7,ISG15,Mx1/Mx2,OAS1,OAS2,OAS3,OASL,Oasl2,RSAD2,RTP4,Trim30a/Trim30d,USP18,XAF1,ZBP1	39 (12)
IFNB1		cytokine	Activated	3.635	3.78e-18	CYP1A1,DDX3Y,DHX58,Eif2s3y,FOS,Ifi27l2a/Ifi27l2b,IFIT1B,IFIT3,IRF7,ISG15,Mx1/Mx2,OAS1,OAS2,Oasl2,PML,RSAD2,SERPINB2,Trim30a/Trim30d,USP18,XAF1,ZBP1	40 (13)
IRF3		transcription regulator	Activated	4.161	3.66e-17	DHX58,Ifi27l2a/Ifi27l2b,IFIT1B,IFIT3,IRF7,ISG15,Mx1/Mx2,NECTIN2,OAS1,OAS2,OAS3,OASL,Oasl2,PML,RSAD2,Trim30a/Trim30d,USP18,ZBP1	40 (14)
IFNAR1		transmembrane receptor	Activated	2.91	8.14e-17	Apol9a/Apol9b,IFIT1B,IFIT3,IRF7,ISG15,Ly6a (includes others),Mx1/Mx2,OAS1,OAS2,OAS3,OASL,Oasl2,RSAD2,RTP4,USP18,XAF1	46 (13)
TRIM24		transcription regulator	Inhibited	-3.712	1.94e-16	Apol9a/Apol9b,DHX58,Ifi27l2a/Ifi27l2b,IFIT1B,IFIT3,IRF7,ISG15,LGALS3BP,Ly6a (includes others),MOV10,OAS1,OASL,RTP4,USP18	32 (7)
MB21D1		enzyme	Activated	2.714	1.87e-15	IFIT1B,IFIT3,IRF7,ISG15,Mx1/Mx2,OAS1,RSAD2,USP18	34 (7)
TMEM173		other	Activated	3.121	3.54e-14	HAP1,IFIT1B,IFIT3,IRF7,ISG15,Mx1/Mx2,OAS1,OASL,RSAD2,USP18	44 (11)
Ifnar		group	Activated	3.412	6.06e-14	IFIT1B,IFIT3,IRF7,ISG15,Mx1/Mx2,OAS1,OAS2,OASL,RSAD2,USP18,XAF1,ZBP1	48 (18)
MAVS		other	Activated	3.13	8.36e-13	DHX58,IFIT1B,IFIT3,IRF7,ISG15,OAS1,OAS2,OASL,Oasl2,RSAD2	35 (11)
RNASEH2A		enzyme			9.94e-13	Ifi27l2a/Ifi27l2b,IFIT1B,IFIT3,IRF7,ISG15,OAS1,OASL,RSAD2,USP18
lipopolysaccharide		chemical drug	Activated	3.341	2.32e-12	CCDC170,CD276,Chil3/Chil4,CLDN1,COL1A1,CYP1A1,CYP2A6 (includes others),DHX58,ENO1,ETV5,FOS,HPGD,IFIT1B,IFIT3,IRF7,ISG15,LGALS3BP,Ly6a (includes others),MUC5AC,MUC5B,Mx1/Mx2,OAS1,OAS2,OAS3,OASL,PHLDA1,PML,RGS1,RPTN,RSAD2,SERPINB2,SIGLEC1,TFPI2,Trim30a/Trim30d,USP18,XAF1	57 (16)
STAT3		transcription regulator	Inhibited	-2.073	3.19e-12	ALDH1A1,COL1A1,CTLA4,FOS,IFIT1B,IFIT3,IRF7,ISG15,KLK3,LEPR,Mx1/Mx2,OAS1,OAS2,OAS3,OASL,PHLDA1,PML,RSAD2,TFPI2,USP18,XAF1	57 (19)
IFNL1		cytokine	Activated	3.148	1.03e-11	IFIT3,ISG15,LGALS3BP,OAS1,OAS2,OAS3,OASL,PML,RSAD2,USP18	48 (13)
IFN Beta		group	Activated	3.426	1.2e-11	IFIT1B,IFIT3,IRF7,ISG15,Mx1/Mx2,OAS1,OAS2,OASL,RSAD2,USP18,XAF1,ZBP1	45 (14)
beta-estradiol		chemical - endogenous mammalian		0.482	2.94e-11	C1QTNF6,CCDC170,CD276,CLCA1,CLDN1,CLDN4,COL1A1,CTLA4,CYP1A1,CYP2A6 (includes others),ENO1,FMO2,FOS,GSTM3,HPGD,IFIT1B,IRF7,ISG15,KLK3,LEPR,MUC5B,Mx1/Mx2,NPR3,PHLDA1,PRSS23,PTGFR,RGS1,RGS9,RTP4,SFRP4,SLC7A5,SPRR1A,TACR1,TFPI2,TIAM1	59 (14)
poly rI:rC-RNA		biologic drug	Activated	3.187	3.51e-11	DHX58,FOS,IFIT1B,IFIT3,IRF7,ISG15,Mx1/Mx2,OAS1,OAS2,OAS3,OASL,Oasl2,PHLDA1,RGS1,RSAD2,TFPI2,Trim30a/Trim30d,ZBP1	35 (11)
PRL		cytokine	Activated	3.357	4.57e-11	COL1A1,DHX58,ENO1,FOS,IFIT3,IRF7,ISG15,LYVE1,OAS1,OAS2,OAS3,PTGFR,RSAD2,USP18,XAF1	45 (15)
Ifn		group	Activated	2.808	7.07e-11	DHX58,FOS,IRF7,ISG15,Mx1/Mx2,OAS2,OAS3,OASL,PML,RSAD2,ZBP1	45 (14)
Irgm1		other	Inhibited	-2.828	7.93e-11	Ifi27l2a/Ifi27l2b,IFIT1B,IFIT3,IRF7,OAS2,OASL,RSAD2,USP18	36 (7)
TLR3		transmembrane receptor	Activated	2.726	1.02e-10	CLCA1,DHX58,FOS,IFIT3,IRF7,ISG15,Mx1/Mx2,OAS1,OASL,Oasl2,PHLDA1,RGS1,RSAD2,USP18	35 (11)
STAT2		transcription regulator		1.989	1.69e-10	IFIT1B,IFIT3,IRF7,ISG15,OAS1,OAS2,RSAD2,USP18	45 (14)
IRF5		transcription regulator	Activated	2.921	2.38e-10	DHX58,IFIT3,IRF7,ISG15,OAS1,OAS2,OASL,Oasl2,RSAD2	32 (15)
IFIH1		enzyme	Activated	2.578	2.93e-10	IRF7,ISG15,Ly6a (includes others),Mx1/Mx2,OAS1,OAS2,PHLDA1	41 (12)
IFNA1/IFNA13		cytokine	Activated	2.769	5.41e-10	CYP1A1,DHX58,ISG15,OAS1,OAS2,RSAD2,SIGLEC1,ZBP1	29 (6)
IFNA2		cytokine	Activated	3.56	5.43e-10	IFIT3,IRF7,ISG15,LGALS3BP,Mx1/Mx2,OAS1,OAS2,OAS3,PML,RSAD2,USP18,XAF1,ZBP1	45 (14)
STAT1		transcription regulator	Activated	3.078	7.2e-10	Chil3/Chil4,FOS,IFIT1B,IFIT3,IRF7,ISG15,Mx1/Mx2,OAS1,OAS2,OASL,RSAD2,RTP4,SPRR1A,USP18,XAF1	44 (14)
SOCS1		other		-1.851	1.61e-09	FOS,IFIT1B,IFIT3,IRF7,ISG15,Mx1/Mx2,NOXA1,OAS1,OAS2,Oasl2	46 (15)
Interferon alpha		group	Activated	3.665	2.57e-09	DHX58,FOS,IFIT1B,IFIT3,IRF7,ISG15,Mx1/Mx2,OAS1,OAS2,OAS3,PML,RSAD2,RTP4,SIGLEC1,USP18,ZBP1	38 (12)
IL1RN		cytokine	Inhibited	-3.162	3.7e-09	IFIT3,IRF7,OAS1,OAS2,OAS3,OASL,PML,RSAD2,RTP4,USP18	48 (13)
SASH1		other	Activated	2.828	5.12e-09	IFIT1B,IFIT3,IRF7,ISG15,Mx1/Mx2,OASL,PML,RSAD2
NFATC2		transcription regulator	Activated	2.333	9.62e-09	CTLA4,IFIT1B,IFIT3,IRF7,ISG15,Mx1/Mx2,OASL,PML,RGS1,RSAD2	48 (12)
U0126		chemical - kinase inhibitor		-0.015	1.43e-08	CLDN4,COL1A1,CYP1A1,CYP2A6 (includes others),ETV5,FMO3,FOS,HPGD,KLK3,MUC5AC,MUC5B,PHLDA1,PML,SERPINB2,SPRR1A,TFPI2	56 (18)
CNOT7		transcription regulator			1.57e-08	CLDN1,ISG15,LGALS3BP,OAS1,OAS2,OAS3
IFNG		cytokine	Activated	2.79	1.68e-08	C10orf10,CD276,Chil3/Chil4,COL1A1,ENO1,FBP1,FOS,IFIT1B,IFIT3,IRF7,ISG15,LGALS3BP,Ly6a (includes others),Mx1/Mx2,OAS1,OAS2,OAS3,OASL,PHLDA1,PML,RSAD2,RTP4,SLC7A5,SPRR1A,TACR1,USP18	49 (16)
tretinoin		chemical - endogenous mammalian	Activated	2.321	1.9e-08	ALDH1A1,CALML3,Chil3/Chil4,CLDN1,COL1A1,CTLA4,CYP1A1,DHX58,FOS,IFIT3,ISG15,KLK3,LEPR,LGALS3BP,Ly6a (includes others),MUC5AC,MUC5B,OAS1,OAS2,OAS3,OASL,PHLDA1,PML,RTP4,SERPINB2,SFRP4,USP18,XAF1	55 (16)
oblimersen		biologic drug	Activated	2.646	2.03e-08	IFIT3,IRF7,ISG15,OAS1,OAS2,OASL,RSAD2
FZD9		g-protein coupled receptor	Activated	2.216	2.66e-08	Ifi27l2a/Ifi27l2b,IFIT1B,IRF7,ISG15,Oasl2
DDX58		enzyme	Activated	2.581	2.96e-08	IFIT1B,IFIT3,IRF7,ISG15,Mx1/Mx2,OAS1,RSAD2	36 (14)
TLR9		transmembrane receptor	Activated	3.274	3.17e-08	IFIT1B,IFIT3,IRF7,ISG15,Mx1/Mx2,OAS2,OAS3,Oasl2,PHLDA1,RSAD2,USP18	46 (12)
SAMSN1		other	Activated	2.828	3.73e-08	IFIT1B,IFIT3,IRF7,ISG15,Mx1/Mx2,OASL,PML,RSAD2	29 (7)
phorbol myristate acetate		chemical drug		-0.406	3.76e-08	CD276,CLDN1,CTLA4,CYP1A1,CYP2A6 (includes others),FOS,IRF7,ISG15,KLK3,LEPR,LYVE1,MUC5AC,MUC5B,NPR3,OAS1,PON1,PTGFR,RGS1,SERPINB2,SLC6A2,SPRR1A,TACR1,TFPI2	62 (16)
PDLIM2		other	Activated	2.121	4.82e-08	CHPF,FBP1,IFIT3,LGALS3BP,NPR3,OAS3,PHLDA1,SLC43A3
mitoxantrone		chemical drug			5.7e-08	COL1A1,IRF7,KLK3,Mx1/Mx2,OAS2,RSAD2	35 (7)
E. coli B4 lipopolysaccharide		chemical toxicant	Activated	2.331	6.13e-08	CLDN1,FIBIN,IFIT1B,IFIT3,Ly6a (includes others),Mx1/Mx2,Oasl2,RSAD2,RTP4,Trim30a/Trim30d,USP18,ZBP1	43 (15)
DOCK8		other		1.89	1.01e-07	IFIT1B,IFIT3,IRF7,ISG15,Mx1/Mx2,RGS1,RSAD2
IFNAR2		transmembrane receptor			1.42e-07	ISG15,Mx1/Mx2,OAS1,OAS2,USP18,XAF1	42 (12)
IFNLR1		transmembrane receptor			1.42e-07	IFIT1B,IFIT3,IRF7,ISG15,OASL,RSAD2	39 (11)
RNASEH2B		enzyme		-1.969	1.75e-07	IFIT1B,IFIT3,ISG15,OAS1
IFNA4		cytokine	Activated	2.164	1.77e-07	ISG15,Mx1/Mx2,OASL,USP18,ZBP1	45 (13)
dexamethasone		chemical drug		-0.792	1.99e-07	ALDH1A1,C10orf10,Chil3/Chil4,COL1A1,CYP1A1,CYP2A6 (includes others),ERN2,ETV5,FOS,GSTM3,Ifi27l2a/Ifi27l2b,IFIT1B,IFIT3,IRF7,LGALS3BP,Ly6a (includes others),LYVE1,MATN4,MUC5AC,NPR3,PHLDA1,RGS1,SERPINB2,Sult1d1,TACR1,TFPI2,Trim30a/Trim30d,USP18	63 (18)
tetrachlorodibenzodioxin		chemical toxicant	Inhibited	-2.464	2.2e-07	ADH7,CAPN9,CTLA4,CYP1A1,CYP2A6 (includes others),FMO2,FMO3,FOS,MMP15,MUC5AC,PON1,PTGFR,SERPINB2	37 (10)
IFN type 1		group	Activated	2.363	2.42e-07	DHX58,IFIT1B,ISG15,Mx1/Mx2,OASL,PML	46 (14)
TNF		cytokine		0.641	4.05e-07	C10orf10,CLDN4,COL1A1,CTLA4,CYP1A1,ETV5,FOS,HPGD,IFIT1B,IFIT3,IRF7,ISG15,KLK3,LYVE1,MUC5AC,Mx1/Mx2,OAS1,OAS2,OAS3,OASL,PHLDA1,PML,PRSS23,PTGFR,RGS1,RGS9,SERPINB2,TFPI2	53 (14)
MAPK1		kinase	Inhibited	-3.392	4.73e-07	FOS,IFIT3,IRF7,ISG15,LGALS3BP,MUC5AC,OAS1,OAS2,OAS3,OASL,PML,USP18	42 (13)
IL21		cytokine	Activated	3	5.04e-07	IFIT1B,IFIT3,IRF7,ISG15,Mx1/Mx2,OAS2,OASL,RSAD2,USP18	48 (17)
6-aminopyrazolopyrimidine derivative compound II		chemical - kinase inhibitor	Inhibited	-2	5.89e-07	IFIT1B,IRF7,ISG15,Oasl2	28 (7)
CEBPA		transcription regulator	Inhibited	-2.17	8.02e-07	ADH7,COL1A1,CYP2A6 (includes others),FOS,HPGD,ISG15,LEPR,Ly6a (includes others),OAS2,PTGFR,SERPINB2,SPRR1A,TIAM1
Cg		complex		-0.198	1.04e-06	ADH7,HPGD,IFIT3,LEPR,LGALS3BP,NPR3,Oasl2,PHLDA1,PTGFR,SFRP4,SPRR1A,TFPI2
cigarette smoke		chemical toxicant		0.446	1.05e-06	ADH7,CYP1A1,FOS,GSTA3,MUC5AC,OAS1,OAS2,OAS3,OASL,Oasl2	49 (13)
IL10RA		transmembrane receptor	Inhibited	-2.538	1.13e-06	Ces1f,CLEC4M,CTLA4,DPEP1,HPGD,IRF7,KLK3,Ly6a (includes others),RSAD2,SCIN,ZBP1
TLR7		transmembrane receptor	Activated	2.779	1.44e-06	IFIT1B,IFIT3,IRF7,ISG15,Mx1/Mx2,OAS2,OAS3,RSAD2	42 (13)
UBA7		enzyme			1.59e-06	DHX58,ISG15,OAS1
NSD2		enzyme		1	1.97e-06	FOS,IFIT1B,IRF7,Mx1/Mx2,OAS1
GAPDH		enzyme		-1.342	1.97e-06	ENO1,KLK3,OAS1,OAS2,OAS3
ribavirin		chemical drug	Activated	2.219	2.25e-06	IFIT3,IRF7,ISG15,OASL,USP18	42 (12)
IL4		cytokine		-1.652	2.74e-06	CD276,Chil3/Chil4,COL1A1,FOS,HPGD,IFIT1B,IFIT3,IRF7,ISG15,KLK3,LGALS3BP,MOV10,Mx1/Mx2,SPRR1A,TACR1,TMTC1,Trim30a/Trim30d	48 (17)
PARP9		enzyme		1.982	3.12e-06	IFIT3,IRF7,ISG15,OAS2	27 (7)
NCOA2		transcription regulator		1.961	3.53e-06	CYP1A1,IFIT1B,ISG15,KLK3,Mx1/Mx2,OASL	47 (13)
Pkc(s)		group		-1.179	3.66e-06	CLDN1,CYP1A1,CYP2A6 (includes others),FOS,HPGD,MUC5AC,PHLDA1,PON1,SLC6A2	49 (13)
MAP3K7		kinase		-0.128	4.12e-06	IFIT3,IRF7,MUC5AC,OAS2,OASL,XAF1	53 (15)
PRKCA		kinase		0.468	4.43e-06	COL1A1,FOS,IFIT3,MUC5AC,OASL,PML,RSAD2	56 (18)
IFN alpha/beta		group	Activated	2.395	4.78e-06	Ifi27l2a/Ifi27l2b,IFIT3,IRF7,Ly6a (includes others),Mx1/Mx2,RSAD2	46 (14)
imiquimod		chemical drug	Activated	2.229	5.15e-06	FOS,IRF7,ISG15,OAS1,OASL,RSAD2	44 (17)
STAT6		transcription regulator		0.113	5.16e-06	COL1A1,IFIT3,IRF7,ISG15,LGALS3BP,Ly6a (includes others),MOV10,Mx1/Mx2,TMTC1,Trim30a/Trim30d	41 (11)
stallimycin		biologic drug	Activated	2.2	5.2e-06	IFIT3,IRF7,ISG15,OAS1,PML	44 (13)
SMARCA4		transcription regulator		-0.514	6.14e-06	AGR2,CHODL,COL1A1,CYP1A1,FBP1,FMO2,FOS,GSTO1,HPGD,KLK3,NECTIN1,RGS1,SERPINB2,SLC43A3
TCR		complex		-0.762	6.52e-06	CTLA4,DHX58,ENO1,ETV5,FOS,IFIT3,IRF7,ISG15,OAS1,OASL,RSAD2	45 (14)
PAF1		other	Activated	2.236	7.14e-06	IFIT3,ISG15,OAS2,OAS3,OASL
progesterone		chemical - endogenous mammalian		1.445	7.95e-06	ALDH1A1,Chil3/Chil4,CLCA1,CLDN4,CYP1A1,CYP2A6 (includes others),FOS,GSTA3,KLK3,LEPR,PRSS23,SFRP4,TACR1,TIAM1	27 (6)
CLDN6		other			8.36e-06	CLDN1,CLDN4,RPTN,SPRR1A
ISGF3		complex			8.8e-06	IRF7,ISG15,RSAD2
EIF2AK2		kinase		1.671	8.96e-06	FOS,ISG15,LGALS3BP,OAS1,OAS3,USP18	46 (15)
bromodeoxyuridine		chemical drug	Activated	2.2	1.06e-05	IFIT3,IRF7,ISG15,OAS1,PML	44 (13)
CREBBP		transcription regulator			1.07e-05	DDX3Y,FOS,IFIT1B,ISG15,KLK3,LGALS3BP,OAS3,RSAD2,RTP4,USP18,Uty	39 (11)
IL1B		cytokine		-0.751	1.1e-05	COL1A1,CYP1A1,FOS,IFIT1B,IFIT3,IRF7,ISG15,MUC5AC,MUC5B,OAS2,PHLDA1,PTGFR,RSAD2,SERPINB2,TACR1,TFPI2,USP18	46 (13)
KLF4		transcription regulator		1.554	1.13e-05	ALDH1A1,Chil3/Chil4,COL1A1,CYP1A1,Oasl2,RPTN,SERPINB2,SPRR1A,USP18
TICAM1		other	Activated	2.628	1.22e-05	IFIT1B,IFIT3,IRF7,ISG15,Mx1/Mx2,OASL,RSAD2	37 (16)
FOXA2		transcription regulator		0.194	1.27e-05	AGR2,CLCA1,CYP2A6 (includes others),GSTM3,HPGD,MUC5AC,MUC5B,PON1
IFNL4		cytokine			1.31e-05	DHX58,ISG15,OAS2
PD98059		chemical - kinase inhibitor		1.677	1.33e-05	COL1A1,CYP1A1,ENO1,FOS,HPGD,MUC5AC,MUC5B,PHLDA1,RGS1,SERPINB2,SLC6A2,SPRR1A,Trim30a/Trim30d	52 (17)
MYD88		other		1.195	1.58e-05	ALDH1A1,FOS,IFIT1B,IRF7,ISG15,MUC5AC,OASL,RSAD2,USP18	47 (17)
PTGER4		g-protein coupled receptor	Inhibited	-2.621	1.91e-05	IFIT1B,IRF7,Mx1/Mx2,RSAD2,RTP4,USP18,XAF1	38 (9)
MUC1		other		0.83	1.95e-05	ALDH1A1,IFIT1B,IFIT3,Mx1/Mx2,OASL	35 (7)
butylated hydroxyanisol		chemical toxicant		-1.969	2.1e-05	FOS,GSTA3,GSTM3,IRF7
5-azacytidine		chemical drug		0.655	2.37e-05	CLDN1,COL1A1,ETV5,IRF7,Ly6a (includes others),SLC7A5,TFPI2
lauroylcarnitine		chemical - endogenous mammalian			2.98e-05	CLDN1,CLDN4
fucoidin		chemical reagent		-1	3.1e-05	CLDN1,IFIT1B,IRF7,ISG15
IRF1		transcription regulator	Activated	2.415	3.14e-05	IFIT3,IRF7,ISG15,OAS1,OAS2,PML,RSAD2	47 (14)
SPARC		other		0.186	3.21e-05	CLDN1,CLDN4,COL1A1,CYP1A1,LYVE1,SPRR1A	32 (8)
TGM2		enzyme	Activated	2.121	3.89e-05	IFIT3,OAS1,OAS2,OAS3,OASL,PHLDA1,SERPINB2,XAF1
IRF9		transcription regulator			3.93e-05	IFIT3,IRF7,ISG15,OAS2	36 (11)
PLAU		peptidase		0.277	4.13e-05	Chil3/Chil4,OAS1,OAS3,PHLDA1,PON1
miR-199a-5p (and other miRNAs w/seed CCAGUGU)		mature microrna	Inhibited	-2.236	4.13e-05	COL1A1,ISG15,NECTIN1,RSAD2,ZBP1
APP		other		1.618	4.18e-05	CALML3,Chil3/Chil4,CLDN1,ENO1,FOS,GSTM3,HAP1,IFIT1B,IRF7,KLK3,Ly6a (includes others),Mx1/Mx2,RSAD2,RTP4,USP18,XAF1	49 (14)
TLR4		transmembrane receptor		1.96	4.2e-05	IFIT1B,IFIT3,IRF7,ISG15,MUC5AC,Mx1/Mx2,OASL,PML,RGS1,RSAD2	37 (14)
ORMDL3		other			4.4e-05	OAS1,OAS2,OAS3
ZBP1	1.096	other			4.4e-05	ISG15,Mx1/Mx2,OAS1	32 (9)
Creb		group			4.74e-05	ETV5,FOS,GSTM3,HPGD,MUC5AC,MUC5B,SERPINB2,Vmn2r32 (includes others),ZBP1
BRCA1		transcription regulator	Activated	2.417	5.72e-05	CYP1A1,IFIT3,IRF7,KLK3,Ly6a (includes others),MATN4,PHLDA1	39 (7)
salmonella minnesota R595 lipopolysaccharides		chemical - endogenous non-mammalian		0.913	5.74e-05	FOS,IFIT1B,ISG15,OASL,RSAD2,SERPINB2	49 (13)
RELA		transcription regulator		-0.507	8.48e-05	COL1A1,CYP1A1,FOS,IFIT1B,IRF7,ISG15,Mx1/Mx2,OAS2,TACR1,TFPI2	53 (17)
TBK1		kinase		0.914	8.84e-05	IFIT1B,IRF7,ISG15,Mx1/Mx2,RSAD2	44 (14)
GPR17		g-protein coupled receptor			8.89e-05	FOS,XAF1
palmitoylcarnitine		chemical - endogenous mammalian			8.89e-05	CLDN1,CLDN4
aprepitant		chemical drug			8.89e-05	SLC6A2,TACR1	11 (3)
H-7		chemical - kinase inhibitor		0.937	8.96e-05	COL1A1,CYP1A1,FOS,ISG15	47 (12)
CEBPB		transcription regulator		-1.575	9.75e-05	ADH7,ALDH1A1,COL1A1,CYP1A1,CYP2A6 (includes others),FOS,LEPR,PTGFR,SERPINB2,SPRR1A	15 (2)
SOCS3		phosphatase		-1.067	9.92e-05	CTLA4,FOS,Mx1/Mx2,OAS1,OAS2	49 (15)
IRF8		transcription regulator		-1.321	0.000101	FOS,IFIT1B,IFIT3,ISG15,OAS1,PML	53 (16)
TNK1		kinase			0.000103	IFIT1B,IRF7,OAS2	33 (9)
IL11RA		transmembrane receptor			0.000103	CLCA1,FOS,MUC5AC
FADD		other		1.727	0.000111	DHX58,FOS,IFIT1B,IRF7,Mx1/Mx2	28 (8)
3,4,5,3',4'-pentachlorobiphenyl		chemical toxicant		-0.693	0.000117	CAPN9,COL1A1,CTLA4,CYP1A1,PTGFR
decitabine		chemical drug		0.414	0.00012	COL1A1,CYP1A1,CYP2A6 (includes others),HPGD,IRF7,IRX1,ISG15,LEPR,OAS1,RTP4,TFPI2	38 (7)
FGF19		growth factor			0.00013	ALDH1A1,FBP1,FOS,LEPR,PON1
NOS2		enzyme		1.134	0.000143	Chil3/Chil4,IFIT1B,IFIT3,ISG15,LGALS3BP,MUC5AC,RPTN
TCF		group			0.000145	ALDH1A1,DPEP1,FOS,KLK3,SLC6A2	23 (3)
ESR2		ligand-dependent nuclear receptor		-1.294	0.000151	ADH7,CLDN1,CLDN4,COL1A1,CYP2A6 (includes others),FOS,HPGD,KLK3,PTGFR,SFRP4	54 (9)
EP300		transcription regulator			0.000151	CYP1A1,DDX3Y,IFIT1B,KLK3,LGALS3BP,OAS3,RSAD2,RTP4,USP18,Uty	28 (5)
tamoxifen		chemical drug		-0.902	0.000158	AGR2,C10orf10,ETV5,FOS,KLK3,MUC5AC,PRSS23,SLC7A5	20 (2)
IL12 (complex)		complex			0.000175	FOS,IFIT1B,ISG15,Ly6a (includes others),Mx1/Mx2,TACR1,Trim30a/Trim30d	46 (15)
CC-122		chemical drug			0.000177	IFIT3,IRF7	2 (2)
pegintron		biologic drug			0.000177	ISG15,USP18	24 (5)
SP600125		chemical - kinase inhibitor		-0.074	0.00018	CLDN4,COL1A1,CTLA4,CYP1A1,FOS,ISG15,MUC5B	54 (18)
RAF1		kinase		-1.633	0.000185	CLDN1,FOS,PHLDA1,RGS1,SERPINB2,TFPI2,TIAM1
3-methylcholanthrene		chemical toxicant		-1.756	0.000189	CYP1A1,FOS,GSTA3,PON1
P38 MAPK		group		-0.259	0.000197	CYP1A1,FOS,IRF7,IRX1,MUC5AC,MUC5B,PML,SERPINB2,SLC6A2	55 (18)
TWIST1		transcription regulator	Inhibited	-2	0.0002	ALDH1A1,CLDN4,COL1A1,FCGBP,FIBIN,FOS
SB203580		chemical - kinase inhibitor		-0.127	0.000213	COL1A1,CYP1A1,ENO1,FOS,IFIT3,IRF7,ISG15,MUC5AC,MUC5B	47 (15)
FOS	-0.698	transcription regulator		-0.629	0.000216	CHODL,COL1A1,ENO1,FOS,HPGD,LGALS3BP,PHLDA1,SERPINB2,SFRP4,TACR1,XAF1
IL10		cytokine		-1.177	0.000217	C10orf10,CLCA1,COL1A1,CTLA4,FOS,HPGD,MUC5AC,SERPINB2,TACR1	59 (19)
quercetin		chemical drug		0.109	0.000222	CYP1A1,FOS,KLK3,LEPR,MUC5AC,PON1	53 (16)
ERK1/2		group		-0.884	0.000241	COL1A1,ENO1,FOS,HPGD,LEPR,MUC5AC,MUC5B,TACR1	34 (10)
USP18	1.038	peptidase			0.000262	IRF7,ISG15,OAS1	27 (7)
AGTRAP		g-protein coupled receptor			0.000294	FOS,SLC6A2
UTS2		other			0.000294	FOS,HPGD
SPRY4		other			0.000294	ETV5,ISG15
2-aminopurine		chemical reagent			0.000298	CYP2A6 (includes others),ISG15,OAS1	32 (5)
PTPN22		phosphatase			0.000298	FOS,ISG15,Mx1/Mx2
pristane		chemical toxicant			0.000298	IRF7,ISG15,Mx1/Mx2
CAT		enzyme		-0.849	0.000309	CLCA1,COL1A1,MUC5AC,XAF1
Mapk		group			0.000323	CLDN4,COL1A1,FOS,HPGD,SLC6A2	38 (10)
JAK1		kinase			0.00033	FOS,IRF7,Oasl2,USP18	29 (5)
S100A9		other		1.633	0.000331	ALDH1A1,CTLA4,ETV5,ISG15,PHLDA1,USP18
SPRY2		other			0.000338	ETV5,FOS,ISG15
Salmonella enterica serotype abortus equi lipopolysaccharide		chemical toxicant		0	0.000363	ISG15,OASL,PHLDA1,RGS1,SERPINB2,TFPI2	39 (7)
KISS1		other			0.00038	Abca8a,FOS,KLK3
SNAI1		transcription regulator			0.000382	CLDN1,CLDN4,COL1A1,FOS,HPGD
diphenyleneiodonium		chemical reagent		0.44	0.000397	CLDN4,COL1A1,FOS,MUC5AC	53 (17)
SRC		kinase		0.945	0.000414	CYP1A1,ENO1,FOS,KLK3,TFPI2	58 (11)
IRF2		transcription regulator		-0.988	0.000422	IRF7,ISG15,OAS1,USP18	31 (9)
S100A8		other		1.633	0.000437	ALDH1A1,CTLA4,ETV5,ISG15,PHLDA1,USP18
Gpcr		group			0.00044	FOS,RGS1
Ifna4		other			0.00044	IRF7,ISG15
KRAS		enzyme		-1.172	0.000448	COL1A1,ENO1,ETV5,FOS,ISG15,Ly6a (includes others),MUC5AC,OAS1,SERPINB2,Trim30a/Trim30d	58 (19)
MAP2K1		kinase		0.339	0.00045	COL1A1,ENO1,ETV5,FOS,MUC5B,TFPI2	37 (14)
thioacetamide		chemical toxicant			0.000484	CLDN4,COL1A1,CYP1A1,GSTM3,LGALS3BP,LYVE1,SPRR1A
KLF6		transcription regulator		1.981	0.000503	Chil3/Chil4,COL1A1,CYP1A1,TFPI2	32 (5)
trichostatin A		chemical drug		-0.668	0.000507	C1QTNF6,CLDN1,CYP1A1,CYP2A6 (includes others),FOS,GSTA3,KLK3,LEPR,PRSS23,SFRP4,TFPI2	26 (5)
RNASEL		enzyme			0.000528	ISG15,TIAM1,USP18	32 (5)
PRKCD		kinase		-0.798	0.000536	COL1A1,FOS,MUC5AC,MUC5B,OAS1,SERPINB2	56 (19)
mir-21		microrna		-1.021	0.000545	COL1A1,DHX58,LEPR,OAS2,OAS3,SIGLEC1,TIAM1
Nuclear factor 1		group			0.000584	COL1A1,CYP1A1,CYP2A6 (includes others)
staurosporine		chemical - kinase inhibitor		1.28	0.000586	COL1A1,CYP1A1,CYP2A6 (includes others),FOS,ISG15	52 (16)
CTNNB1		transcription regulator		-0.068	0.000593	ALDH1A1,COL1A1,CYP1A1,CYP2A6 (includes others),DPEP1,FOS,KLK3,MMP15,PML,SFRP4,SLC6A2,XAF1	39 (8)
MAP2K3		kinase			0.000594	COL1A1,ISG15,MUC5AC,MUC5B	35 (9)
TMPO		other			0.000614	COL1A1,MMP15
GGT1		enzyme			0.000614	CLCA1,MUC5AC
AQP5		transporter			0.000614	MUC5AC,MUC5B
SLC19A1		transporter			0.000614	Ly6a (includes others),Trim30a/Trim30d
indomethacin		chemical drug		0.714	0.000682	CLDN1,CLDN4,FOS,GSTM3,SLC7A5,TACR1,TFPI2	27 (4)
GAB2		other			0.000708	FOS,MUC5AC,MUC5B	37 (11)
UXT		transcription regulator			0.000708	CTLA4,HPGD,KLK3
naringenin		chemical - endogenous non-mammalian			0.000708	CLDN4,CYP1A1,PON1
CSF1		cytokine		0.625	0.000766	ENO1,FOS,IRF7,SERPINB2,SIGLEC1,SLC7A5	33 (6)
IFI16		transcription regulator		1	0.000771	CYP1A1,ISG15,Mx1/Mx2,OAS1	46 (13)
CBFB		transcription regulator		-1	0.000771	CTLA4,KLK3,LGALS3BP,RGS1
IRAK4		kinase			0.000771	FOS,IFIT1B,IRF7,PHLDA1	51 (14)
ESR1		ligand-dependent nuclear receptor	Inhibited	-2.366	0.000793	C1QTNF6,CLDN1,CLDN4,CYP1A1,ENO1,FOS,KLK3,LEPR,LGALS3BP,MUC5AC,NPR3,PRSS23,RSAD2,RTP4,SCIN,SLC7A5,SPRR1A	56 (13)
Ras		group		-0.201	0.000807	CLDN4,FOS,MUC5B,PML,TFPI2	32 (7)
TREM1		transmembrane receptor		-1.633	0.000808	ISG15,OASL,PHLDA1,RGS1,SERPINB2,TFPI2	43 (11)
TREX1		enzyme			0.000815	ISG15,USP18
TBL1X		transcription regulator			0.000815	KLK3,USP18
IKBKG		kinase		0.805	0.000863	FOS,IFIT1B,IRF7,ISG15,SERPINB2	49 (15)
apigenin		chemical - endogenous non-mammalian			0.000894	CYP1A1,FOS,KLK3,MUC5AC	48 (12)
FOSB		transcription regulator			0.000923	FOS,HPGD,SERPINB2	7 (3)
imipramine		chemical drug			0.000923	C10orf10,FOS,TACR1
MAPKAP1		other			0.00104	Mx1/Mx2,OAS2
PA2G4		transcription regulator			0.00104	AGR2,KLK3
calcitriol		chemical drug		-1.322	0.00115	AGR2,CYP1A1,ETV5,FOS,HPGD,IRF7,ISG15,Ly6a (includes others),PTGFR,RSAD2	46 (10)
mifepristone		chemical drug		1.211	0.00122	FOS,HPGD,KLK3,Ly6a (includes others),SFRP4,SLC6A2,Sult1d1	21 (6)
HNRNPA2B1		other			0.00123	CLDN1,LEPR,NPR3,OAS1,TFPI2
rottlerin		chemical toxicant		-0.141	0.00123	CLDN1,CLDN4,COL1A1,MUC5AC	31 (7)
ADRB		group		-1.342	0.00127	FOS,GSTA3,IFIT3,OASL,RSAD2
TFAP4		transcription regulator			0.00127	CLDN1,CLDN4,FOS
tert-butyl-hydroquinone		chemical reagent			0.00129	CYP1A1,FOS,GSTA3,GSTM3
Agtr1b		g-protein coupled receptor			0.0013	FOS,SLC6A2	13 (4)
Stat1-Stat2		complex			0.0013	IRF7,OAS1
TAPI-1		chemical - protease inhibitor			0.0013	LEPR,MUC5AC	25 (7)
paclitaxel		chemical drug			0.00132	CYP1A1,ETV5,FMO3,KLK3,PHLDA1,SERPINB2,TFPI2	45 (10)
chenodeoxycholic acid		chemical - endogenous mammalian		0.729	0.00134	COL1A1,FBP1,HPGD,PON1
benzo(a)pyrene		chemical toxicant		-1.194	0.00152	CYP1A1,FOS,Mx1/Mx2,PON1,SFRP4,TACR1	23 (5)
TAF4		transcription regulator			0.00152	CLDN1,IFIT1B,OAS1,SPRR1A
ST3-Hel2A-2		chemical reagent			0.00158	FOS,PHLDA1
Ap1		complex			0.0016	ADH7,FOS,HPGD,KLK3,MUC5AC
NR1I2		ligand-dependent nuclear receptor			0.00165	ALDH1A1,CYP1A1,CYP2A6 (includes others),GSTM3,Sult1d1	31 (3)
IL13		cytokine		-0.739	0.00166	Chil3/Chil4,CLCA1,COL1A1,MUC5AC,MUC5B,PHLDA1,SLC43A3,SPRR1A	31 (5)
propranolol		chemical drug			0.00169	CYP1A1,FOS,LEPR	38 (10)
IL17A		cytokine		0	0.0017	COL1A1,FOS,IFIT1B,ISG15,MUC5AC,PTGFR	56 (19)
histamine		chemical - endogenous mammalian			0.00172	CLCA1,CLDN1,CLDN4,FOS
SOX2		transcription regulator		0.042	0.00174	ALDH1A1,COL1A1,ETV5,FOS,Oasl2,SPRR1A,USP18
TP53		transcription regulator		1.281	0.00177	COL1A1,CYP1A1,DPEP1,FOS,IRF7,ISG15,KLK3,Ly6a (includes others),MATN4,Mx1/Mx2,NOXA1,OAS1,PHLDA1,PML,SERPINB2,SLC7A5,TFPI2,XAF1	50 (14)
trinitrobenzenesulfonic acid		chemical reagent		-0.179	0.00179	CLDN1,COL1A1,FOS,TACR1	33 (6)
IL22		cytokine		-1.067	0.00179	CALML3,CLCA1,MUC5AC,MUC5B
TAC1		other		-1.158	0.00179	FOS,SERPINB2,SLC6A2,TACR1	31 (6)
ETV5	0.78	transcription regulator			0.0018	CLDN1,CLDN4,ETV5
RARA		ligand-dependent nuclear receptor		-0.816	0.00184	ALDH1A1,FOS,IFIT1B,LGALS3BP,OAS1,RSAD2,RTP4	28 (8)
TFF3		other			0.00189	CLDN1,FOS
manumycin A		chemical reagent			0.00189	MUC5AC,MUC5B	31 (6)
astressin 2B		biologic drug			0.00189	FOS,HPGD
Vegf		group		-1.168	0.00195	CALCRL,CLDN1,ETV5,LYVE1,PHLDA1,RGS9,SERPINB2,Sult1d1,TACR1
Ro31-8220		chemical - kinase inhibitor			0.00205	CLDN1,COL1A1,KLK3
ERK		group		-1.348	0.00206	CLDN4,COL1A1,CYP1A1,FOS,MUC5AC,SERPINB2	54 (17)
MAPK8		kinase		-1.491	0.00217	COL1A1,CYP1A1,FOS,MUC5B,TACR1	55 (18)
NFkB (complex)		complex		-0.895	0.00217	FOS,IRF7,ISG15,MUC5AC,MUC5B,RSAD2,SERPINB2,SLC7A5,TACR1,TFPI2	50 (16)
BPIFA1		other			0.00223	MUC5AC,MUC5B
harmine		chemical - endogenous non-mammalian			0.00223	CYP1A1,FOS	12 (3)
EIF4EBP2		translation regulator			0.00223	CYP2A6 (includes others),IRF7
N,N-dimethylsphingosine		chemical reagent			0.00223	FOS,MUC5AC	33 (10)
PTH		other			0.00228	COL1A1,FOS,RGS1,SFRP4,TFPI2	13 (2)
diclofenac		chemical drug			0.00232	CLDN4,FOS,HPGD
SMARCB1		transcription regulator		1	0.0024	COL1A1,FBP1,FOS,OAS1,OAS3
Ifn gamma		complex		1.154	0.00241	COL1A1,Ly6a (includes others),PML,XAF1	35 (7)
BAPTA-AM		chemical reagent			0.00246	COL1A1,CYP1A1,FOS	55 (18)
SRF		transcription regulator			0.00259	Abca8a,CLDN1,FOS,LEPR,NECTIN1,SERPINB2,Vmn2r32 (includes others)
HNF4α dimer		complex			0.00259	FBP1,PON1
IFNA10		cytokine			0.00259	ISG15,ZBP1
IFNA21		cytokine			0.00259	ISG15,ZBP1
IFNA5		cytokine			0.00259	ISG15,ZBP1
IFNA7		cytokine			0.00259	ISG15,ZBP1
mir-196		microrna			0.00259	COL1A1,FOS
DRD1		g-protein coupled receptor			0.00259	FOS,TACR1	25 (7)
PIK3R2		kinase			0.00259	IRF7,ISG15
IFNA14		cytokine			0.00259	ISG15,ZBP1
IFNA6		cytokine			0.00259	ISG15,ZBP1
5A apoA-I mimetic peptide		chemical reagent			0.00259	Chil3/Chil4,COL1A1
pentylenetetrazol		chemical drug			0.00259	FOS,SLC6A2
fluticasone propionate		chemical drug		-0.447	0.00266	HPGD,MUC5AC,OAS2,PHLDA1,SERPINB2
CTGF		growth factor		0.882	0.00286	COL1A1,ENO1,PTGFR,SFRP4
MYC		transcription regulator		1.393	0.00288	COL1A1,ENO1,FOS,IRF7,Ly6a (includes others),MUC5AC,OAS1,Oasl2,PML,RSAD2,SLC7A5,SPRR1A,TIAM1,USP18	44 (9)
AHR		ligand-dependent nuclear receptor	Inhibited	-2.191	0.0029	COL1A1,CYP1A1,CYP2A6 (includes others),FMO2,FMO3,FOS,SERPINB2	17 (3)
IFNA8		cytokine			0.00298	ISG15,ZBP1
IFNA16		cytokine			0.00298	ISG15,ZBP1
IL2RG		transmembrane receptor			0.00308	FOS,IRF7,SPRR1A	36 (11)
rosiglitazone		chemical drug		-0.396	0.00308	COL1A1,CYP1A1,FOS,HPGD,KLK3,OAS1,OAS2,OAS3	51 (15)
pioglitazone		chemical drug		-1.982	0.00308	FBP1,FOS,HPGD,KLK3,LEPR	32 (9)
2,3,4,7,8-pentachlorodibenzofuran		chemical toxicant			0.00324	COL1A1,CYP1A1,PTGFR
TRIM21		enzyme			0.0034	IRF7,Trim30a/Trim30d
amlodipine		chemical drug			0.0034	COL1A1,ENO1
PTPRJ		phosphatase			0.00342	FOS,Mx1/Mx2,OASL	36 (6)
PKD1		ion channel		0.6	0.00347	ALDH1A1,DDX3Y,DPEP1,KLK3,PML	24 (4)
arsenite		chemical toxicant			0.00348	CYP1A1,FOS,SFRP4,TACR1	22 (5)
RNA polymerase II		complex			0.00356	CYP1A1,ENO1,FOS,IFIT1B,OASL,SLC6A2
SNAI2		transcription regulator			0.0036	CLDN1,COL1A1,HPGD
triclosan		chemical drug			0.00383	COL1A1,FOS	22 (5)
Smad2/3-Smad4		complex			0.00383	COL1A1,IRF7
fontolizumab		biologic drug			0.00383	ISG15,RSAD2
NTS		other			0.00383	FOS,KLK3	13 (3)
PDGFRA		kinase			0.00383	COL1A1,FOS	29 (9)
TGFB1I1		transcription regulator			0.00383	FOS,KLK3	25 (4)
IAPP		other			0.00383	FOS,LEPR	31 (9)
MMP1		peptidase			0.00383	Chil3/Chil4,TACR1
CBX5		transcription regulator		0	0.00394	AGR2,KLK3,OAS1,PRSS23
butyric acid		chemical - endogenous mammalian		-0.099	0.00396	ALDH1A1,CLDN1,CYP1A1,FOS,IFIT3,KLK3,OAS2,SERPINB2	58 (15)
EFNA2		kinase			0.00397	ETV5,IRF7,KLK3
BTK		kinase	Inhibited	-2	0.00407	IFIT3,ISG15,OAS2,OAS3	45 (10)
docosahexaenoic acid		chemical drug		-1.235	0.00415	Chil3/Chil4,COL1A1,CTLA4,FOS,HPGD	29 (10)
CREB3L1	0.859	transcription regulator			0.0043	AGR2,COL1A1
POU2F1		transcription regulator			0.00445	CYP1A1,CYP2A6 (includes others),GSTM3,KLK3
RORA		ligand-dependent nuclear receptor			0.00453	CLCA1,CYP2A6 (includes others),HPGD,MUC5B,Sult1d1
cycloheximide		chemical reagent		-1.933	0.00478	COL1A1,CYP1A1,FOS,IRF7,KLK3,RSAD2,SERPINB2	56 (17)
HOXA13		transcription regulator			0.00479	ALDH1A1,ENO1
AGT		growth factor		-1.196	0.00479	COL1A1,FOS,GSTA3,LEPR,NPR3,PTGFR,SERPINB2,SLC6A2	41 (11)
VEGFA		growth factor		-0.772	0.00488	COL1A1,CTLA4,ETV5,FOS,MMP15,TFPI2	19 (4)
Sb202190		chemical - kinase inhibitor		-0.415	0.00499	COL1A1,CYP1A1,FOS,PHLDA1	57 (19)
MMP9		peptidase			0.00501	FOS,HPGD,MUC5B	27 (9)
emodin		chemical drug			0.00501	Chil3/Chil4,CLDN4,CYP1A1
ETS		group			0.0053	FOS,HPGD
EDNRA		transmembrane receptor			0.0053	COL1A1,FOS	13 (4)
ARNT		transcription regulator			0.00542	CLDN1,CYP1A1,CYP2A6 (includes others),ENO1
IKBKE		kinase			0.00547	IFIT3,IRF7,RSAD2	34 (11)
12(R)-hydroxyeicosatetraenoic acid		chemical - endogenous mammalian			0.00548	MUC5AC
peptide YY 3-36		biologic drug			0.00548	FOS
G protein alpha		group			0.00548	FOS
growth factor receptor		group			0.00548	FOS
avobenzone		chemical drug			0.00548	COL1A1
CREB-NFkB		complex			0.00548	SERPINB2
GSK 189254		chemical drug			0.00548	FOS
pridopidine		chemical drug			0.00548	FOS
SRF-ELK1		complex			0.00548	FOS
SLC15A4		transporter			0.00548	IRF7
MPP3		kinase			0.00548	NECTIN1
harman		chemical - endogenous non-mammalian			0.00548	CYP1A1
FGF14		growth factor			0.00548	FOS
RGS9BP		other			0.00548	RGS9
Testosterone-AR dimer		complex			0.00548	KLK3
mediator		complex			0.00548	FOS
Syntaxin		group			0.00548	SLC6A2
ARHGEF17		other			0.00548	FOS
AHRR		other			0.00548	CYP1A1
KIFAP3		other			0.00548	FOS
TNF-kinoid		biologic drug			0.00548	CTLA4
miR-616-3p (miRNAs w/seed GUCAUUG)		mature microrna			0.00548	TFPI2
SLC30A9		transporter			0.00548	CYP1A1
RNF14		transcription regulator			0.00548	KLK3
Nisch		other			0.00548	FOS
SCN7A		ion channel			0.00548	FOS
NAPB		transporter			0.00548	CYP1A1
PRB1/PRB2		other			0.00548	SERPINB2
ANKS1A		other			0.00548	FOS
KIF1B		transporter			0.00548	XAF1
SART3		other			0.00548	KLK3
Cyp2g1		enzyme			0.00548	CYP2A6 (includes others)
EPGN		growth factor			0.00548	FOS
TAX1BP3		transcription regulator			0.00548	FOS
RAB5B		enzyme			0.00548	FOS
cytarabine/filgrastim/fludarabine phosphate		biologic drug			0.00548	FOS
MATN3		other			0.00548	MATN4
EXOSC10		kinase			0.00548	FOS
DNAH5		enzyme			0.00548	DNAH6
GSTT1		enzyme			0.00548	GSTM3
ETP-46464		chemical reagent			0.00548	OASL
sintokamide A		chemical reagent			0.00548	KLK3
SB202474		chemical - kinase inhibitor			0.00548	CYP1A1
guanfacine		chemical drug			0.00548	FOS
sterigmatocystin		chemical toxicant			0.00548	CYP1A1
ondansetron		chemical drug			0.00548	FOS
flurothyl		chemical drug			0.00548	FOS
roquinimex		chemical reagent			0.00548	SERPINB2
selfotel		chemical drug			0.00548	FOS
(R)-5-(2-azetidnylmethoxy)-2-chloropyridine		chemical drug			0.00548	FOS
phytosphingosine		chemical - endogenous non-mammalian			0.00548	CLDN1
GYKI 52466		chemical drug			0.00548	FOS
thiabendazole		chemical drug			0.00548	CYP1A1
naphthalene-1-2-dione		chemical toxicant			0.00548	CYP1A1
anthracene		chemical toxicant			0.00548	CYP1A1
2-amino-3-methylimidazo(4,5-f)quinoline		chemical toxicant			0.00548	CYP1A1
ONO-8711		chemical drug			0.00548	FOS
Ac-DEVD-CHO		chemical reagent			0.00548	FOS
ibutamoren		chemical drug			0.00548	FOS
LY 354740		chemical drug			0.00548	FOS
droxidopa		chemical drug			0.00548	FOS
4-hydroxymercuribenzoate		chemical - protease inhibitor			0.00548	COL1A1
estramustine		chemical drug			0.00548	CYP1A1
PDGFB		growth factor			0.00571	COL1A1,FOS,PHLDA1	37 (9)
MSR1		transmembrane receptor			0.00584	IFIT1B,ISG15
RACK1		enzyme			0.00584	FOS,ISG15
MAP2K5		kinase			0.00584	FOS,MUC5B	29 (6)
W7		chemical reagent			0.00584	FOS,KLK3	25 (4)
methylphenidate		chemical drug			0.00584	FOS,SLC6A2
acetaldehyde		chemical - endogenous mammalian			0.00584	COL1A1,FOS	42 (12)
buthionine sulfoximine		chemical drug			0.00584	CYP2A6 (includes others),FOS
7-ketocholesterol		chemical - endogenous mammalian			0.00584	CYP1A1,PON1
IL27		cytokine	Activated	2	0.00588	C10orf10,CTLA4,FOS,HPGD	42 (10)
SOX9		transcription regulator			0.00595	COL1A1,FOS,KLK3	23 (4)
Map3k7		kinase			0.00595	ISG15,Mx1/Mx2,RSAD2	24 (4)
Raf		group			0.0062	ETV5,FOS,SLC43A3	13 (3)
SPDEF		transcription regulator			0.0062	COL1A1,KLK3,MUC5AC
JUND		transcription regulator			0.0062	CTLA4,HPGD,SERPINB2	17 (4)
sulforafan		chemical drug		0.655	0.0062	ALDH1A1,FOS,GSTA3,PML
LIPE		enzyme			0.00636	ADH7,ALDH1A1,COL1A1,FOS
cis-urocanic acid		chemical drug			0.0064	CLDN1,SERPINB2
KDM6B		enzyme			0.0064	OASL,Oasl2
IKZF3		transcription regulator			0.0064	IFIT3,IRF7
metyrapone		chemical drug			0.0064	CYP1A1,FOS
mir-29		microrna			0.00646	CD276,CLDN1,COL1A1
HGF		growth factor		-1.979	0.00662	CALCRL,COL1A1,FOS,ISG15,LYVE1,PHLDA1,SERPINB2,TACR1	42 (10)
mibolerone		chemical drug		0.305	0.0067	COL1A1,IRF7,KLK3,USP18
IFNK		cytokine			0.00698	OAS1,ZBP1
pifithrin alpha		chemical reagent			0.00698	CYP1A1,XAF1
NKX2-3		transcription regulator	Inhibited	-2.236	0.00705	DHX58,RTP4,TFPI2,USP18,XAF1
SPI1		transcription regulator			0.00718	FOS,IFIT1B,ISG15,KLK3,PML	50 (15)
enterotoxin B		biologic drug			0.00726	Chil3/Chil4,CTLA4,RSAD2
FOSL1		transcription regulator			0.00726	FOS,HPGD,SERPINB2	15 (4)
Insulin		group		0.325	0.00737	COL1A1,CYP1A1,FOS,HAP1,KLK3,LEPR,LGALS3BP	46 (14)
CTR9		other			0.00759	CYP1A1,TIAM1
POSTN		other			0.00759	CLCA1,MUC5AC
TERT		enzyme			0.0076	ISG15,KLK3,PRSS23,SERPINB2
diethylstilbestrol		chemical drug			0.00774	CYP2A6 (includes others),FOS,GSTM3,KLK3,SERPINB2	13 (3)
genistein		chemical drug		1.295	0.00785	CHPF,COL1A1,CYP1A1,FOS,HPGD,IRF7,KLK3	51 (15)
cyclooxygenase		group			0.00822	Chil3/Chil4,FOS
NADPH oxidase		complex			0.00822	FOS,MUC5AC	50 (15)
CLEC7A		transmembrane receptor			0.00822	CLCA1,MUC5AC	17 (4)
EIF4EBP1		translation regulator			0.00822	CYP2A6 (includes others),IRF7
SPRY1		other			0.00822	ETV5,ISG15
BAG1		other			0.00822	FOS,KLK3
PLK4		kinase			0.00822	Mx1/Mx2,RGS1
STAT4		transcription regulator	Activated	2.186	0.00832	ETV5,IFIT1B,ISG15,Mx1/Mx2,Trim30a/Trim30d	39 (11)
isotretinoin		biologic drug			0.00843	HPGD,IFIT3,OAS1
Growth hormone		group			0.00857	COL1A1,FOS,LEPR,PON1	35 (11)
resveratrol		chemical drug		-0.786	0.00869	CYP1A1,FOS,ISG15,KLK3,MUC5AC,PON1	47 (15)
EGF		growth factor		-0.245	0.00874	COL1A1,CYP1A1,FOS,HPGD,KLK3,MUC5AC,MUC5B,TFPI2	42 (15)
IRF4		transcription regulator			0.00877	CTLA4,IRF7,ISG15,OAS1	41 (9)
ALDH2		enzyme			0.00887	GSTA3,SLC7A5
PLK2		kinase			0.00887	Mx1/Mx2,RGS1
KISS1R		g-protein coupled receptor			0.00887	DDX3Y,FOS
Mt2		other			0.00887	FOS,GSTM3
CAV1		transmembrane receptor			0.00918	CD276,FOS,MUC5B,SPRR1A	11 (3)
HMGA1		transcription regulator		0	0.0094	COL1A1,FOS,Ly6a (includes others),NECTIN1
picrotoxin		chemical toxicant			0.00955	CYP1A1,FOS
kaempferol		chemical toxicant			0.00955	CYP1A1,MUC5AC	46 (10)
IGF1		growth factor		0.403	0.00955	COL1A1,FOS,LEPR,Ly6a (includes others),MUC5AC,MUC5B,PHLDA1	49 (17)
REL		transcription regulator			0.00974	DNAH1,ETV5,FOS,IFIT1B,RSAD2
Histone h3		group			0.00978	FOS,Ifi27l2a/Ifi27l2b,IRF7,KLK3,RSAD2,SLC6A2,USP18
TCF3		transcription regulator		1.067	0.00987	COL1A1,Ly6a (includes others),PML,SCIN,SLC7A5,ZBP1
miR-221-3p (and other miRNAs w/seed GCUACAU)		mature microrna			0.0102	FOS,KLK3
TAB1		enzyme			0.0102	IRF7,XAF1
R5020		chemical reagent			0.0104	CYP2A6 (includes others),IFIT3,LGALS3BP
NFKBIA		transcription regulator		0.418	0.0104	FOS,IFIT1B,ISG15,MMP15,MUC5AC,SERPINB2,TACR1
FOXA1		transcription regulator		0.283	0.0107	AGR2,KLK3,MUC5AC,MUC5B
MAPK9		kinase		-1.966	0.0107	CYP1A1,FOS,LGALS3BP,MUC5B
ginsenoside Rh2		chemical - endogenous non-mammalian			0.0109	FOS
MSK1/2		group			0.0109	FOS
DF 203		chemical drug			0.0109	CYP1A1
EIF4B		translation regulator			0.0109	ISG15
SLV320		chemical drug			0.0109	COL1A1
COLEC12		transmembrane receptor			0.0109	IFIT1B
FBXO25		enzyme			0.0109	FOS
PDZD11		other			0.0109	NECTIN1
SCARA5		other			0.0109	IFIT1B
exendin(9-39) amide		biologic drug			0.0109	FOS
Hya		other			0.0109	CTLA4
PLEKHA7		other			0.0109	NECTIN1
INK4		group			0.0109	TFPI2
ruxolitinib		chemical drug			0.0109	COL1A1
TRAM2		other			0.0109	COL1A1
OMG		g-protein coupled receptor			0.0109	FOS
vasopressins		biologic drug			0.0109	FOS
INTERLEUKIN		group			0.0109	FOS
clusterin antisense oligonucleotide		biologic drug			0.0109	KLK3
CTS-1027		chemical drug			0.0109	COL1A1
MAPK8IP2		other			0.0109	FOS
SCARA3		transmembrane receptor			0.0109	IFIT1B
TNK2		kinase			0.0109	KLK3
abiraterone		chemical drug			0.0109	KLK3
POLDIP3		other			0.0109	ISG15
ARHGEF28		other			0.0109	FOS
ZNF410		other			0.0109	SERPINB2
POU4F3		transcription regulator			0.0109	FOS
GABRG2		ion channel			0.0109	FOS
PATZ1		transcription regulator			0.0109	KLK3
GRAP		other			0.0109	FOS
TRIP11		transcription regulator			0.0109	CYP1A1
3-(p-methoxy)phenyl-1,4-benzoxazine		chemical reagent			0.0109	COL1A1
UBE2V1		transcription regulator			0.0109	FOS
ADM2		other			0.0109	FOS
CLCA1	-3.47	ion channel			0.0109	MUC5AC
CDK11B		kinase			0.0109	KLK3
Naip1 (includes others)		other			0.0109	MUC5AC
ILF2		transcription regulator			0.0109	FOS
MATN1		other			0.0109	MATN4
1-(3-chlorophenyl)piperazine		chemical drug			0.0109	FOS
NPC 15437		chemical - kinase inhibitor			0.0109	FOS
alpha-endosulfan		chemical toxicant			0.0109	CYP1A1
primaquine		chemical drug			0.0109	CYP1A1
BIBX1522		chemical - kinase inhibitor			0.0109	MUC5AC
chlordiazepoxide		chemical drug			0.0109	FOS
trans-7,8-dihydroxy-7,8-dihydrobenzo(a)pyrene		chemical toxicant			0.0109	CYP1A1
dibenzo(a,l)pyrene		chemical toxicant			0.0109	CYP1A1
benzo(a)pyrene-7,8-dione		chemical toxicant			0.0109	CYP1A1
lavendustin A		chemical - kinase inhibitor			0.0109	CYP1A1
indolo(3,2-b)carbazole		chemical reagent			0.0109	CYP1A1
teleocidins		chemical toxicant			0.0109	FOS
S(-)-carbidopa		chemical drug			0.0109	FOS
lysophospholipids		chemical - endogenous mammalian			0.0109	CLDN1
sarcosine		chemical - endogenous mammalian			0.0109	FOS
5-thio-D-glucose		chemical reagent			0.0109	FOS
GRP		growth factor			0.011	FOS,KLK3
BAK1		other			0.011	IRF7,Mx1/Mx2
NTRK1		kinase			0.011	FOS,TACR1
ozone		chemical toxicant			0.011	Chil3/Chil4,FOS
diallyl disulfide		chemical - endogenous non-mammalian			0.011	GSTA3,MUC5B
ceramide		chemical - endogenous mammalian			0.011	COL1A1,FOS
PIK3R1		kinase			0.0111	FOS,IRF7,ISG15
SFTPA1		transporter			0.0111	COL1A1,FOS,PHLDA1
5-O-mycolyl-beta-araf-(1->2)-5-O-mycolyl-alpha-araf-(1->1')-glycerol		chemical - endogenous non-mammalian			0.0114	IFIT3,RGS1,SERPINB2
gefitinib		chemical drug			0.0117	ALDH1A1,COL1A1,FMO2,MMP15
GHRH		other			0.0117	FOS,LEPR
Mt1		other			0.0117	FOS,GSTM3
HIST1H1T		other			0.0118	FOS,MMP15,PHLDA1
FEV		transcription regulator			0.0118	FOS,KDM5D,TACR1
Hist1h1a		other			0.0118	FOS,MMP15,PHLDA1
NOTCH1		transcription regulator		-0.847	0.0121	COL1A1,FOS,Ly6a (includes others),LYVE1,MUC5AC
ALDH1A2		enzyme			0.0125	ALDH1A1,Ly6a (includes others)
NPPB		other			0.0125	COL1A1,GSTA3
UCN		other			0.0125	FOS,HPGD
HOXC8		transcription regulator			0.0125	Eif2s3y,Ly6a (includes others)
urethane		chemical toxicant			0.0125	Chil3/Chil4,CYP1A1
chrysotile asbestos		chemical toxicant			0.0125	Chil3/Chil4,CLCA1
formaldehyde		chemical - endogenous mammalian			0.0125	FOS,PON1
deoxynivalenol		chemical toxicant			0.0125	CLDN1,CLDN4
vinblastine		chemical drug			0.0125	CYP1A1,FOS
arsenic		chemical toxicant			0.0125	CYP2A6 (includes others),FOS
bufalin		chemical reagent			0.0125	FOS,TIAM1
TCL1A		transcription regulator			0.0125	FOS,Ly6a (includes others),RGS1
vancomycin		biologic drug			0.0125	CLDN4,FMO2,GSTM3
GDF2		growth factor			0.0129	COL1A1,FOS,LYVE1
CREB1		transcription regulator		-1.454	0.0131	Abca8a,Chil3/Chil4,FOS,HPGD,IRF7,MUC5AC,MUC5B,SFRP4
GATA4		transcription regulator			0.0132	CLDN1,COL1A1,FOS,SPRR1A
deferasirox		chemical drug			0.0133	FOS,RGS1
PRKG1		kinase			0.0133	COL1A1,FOS
2,4-dinitrophenol-ovalbumin conjugate		chemical reagent			0.0133	FOS,SERPINB2
AREG		growth factor			0.0133	FOS,IFIT3,MMP15
zinc		chemical drug			0.0133	COL1A1,ENO1,SERPINB2
FBXW7		transcription regulator			0.0141	COL1A1,CREB3L1
fluvoxamine		chemical drug			0.0141	FOS,TFPI2
HDAC3		transcription regulator			0.0141	FOS,KLK3,USP18
ATF3		transcription regulator			0.0141	FBP1,RSAD2,SPRR1A
NFKB1		transcription regulator			0.0143	COL1A1,FOS,IFIT1B,ISG15,Mx1/Mx2
amphetamine		chemical drug			0.0145	FOS,RGS9,SLC6A2
cyclosporin A		biologic drug		-1.165	0.0147	CLDN4,COL1A1,CTLA4,FOS,GSTM3,LYVE1,XAF1
NDRG1		kinase			0.0149	FOS,PML
ELANE		peptidase			0.0149	FOS,MUC5AC
MEIS1		transcription regulator			0.0149	FOS,RGS1
RICTOR		other	Activated	2.213	0.0154	ISG15,LEPR,Mx1/Mx2,OAS2,PSMA8
sirolimus		chemical drug		0.263	0.0156	COL1A1,CTLA4,ENO1,FOS,IRF7,ISG15,LEPR,PML
daidzein		chemical drug			0.0158	CYP1A1,IRF7,MUC5AC
bee venom		chemical - endogenous non-mammalian			0.0163	OASL,RGS1,SERPINB2
SB-431542		chemical reagent			0.0163	COL1A1,FOS,SERPINB2
Rp-8-Br-cGMPS		chemical - kinase inhibitor			0.0163	FOS
benzo(a)pyrene 7,8-dihydrodiol		chemical toxicant			0.0163	CYP1A1
Dynamin		group			0.0163	FOS
Stat1-Stat3		complex			0.0163	FOS
1,2,5,6-dibenzanthracene		chemical toxicant			0.0163	CYP1A1
diosmin		chemical drug			0.0163	CYP1A1
Esr1-Estrogen-Sp1		complex			0.0163	FOS
cetylpyridinium		chemical drug			0.0163	FOS
Il3r		complex			0.0163	NECTIN2
DUOX1		enzyme			0.0163	MUC5AC
potassium channel		group			0.0163	FOS
HDGF		growth factor			0.0163	COL1A1
SUCO		other			0.0163	COL1A1
ATP1A2		transporter			0.0163	FOS
HIP1		other			0.0163	KLK3
Gap		group			0.0163	FOS
PRKG2		kinase			0.0163	FOS
PMEPA1		other			0.0163	KLK3
PPY		other			0.0163	FOS
SPTBN1		other			0.0163	FOS
ARID1B		transcription regulator			0.0163	FOS
9-benzyl-8-hydroxy-2-(2-methoxyethoxy)adenine		chemical reagent			0.0163	IRF7
miR-184 (and other miRNAs w/seed GGACGGA)		mature microrna			0.0163	SFRP4
SCN1B		ion channel			0.0163	FOS
LCOR		transcription regulator			0.0163	TFPI2
SLC1A2		transporter			0.0163	FOS
MKNK2		kinase			0.0163	ISG15
MLST8		other			0.0163	ISG15
GAD1		enzyme			0.0163	FOS
GCNT1		enzyme			0.0163	FOS
GPS1		other			0.0163	FOS
GRB10		other			0.0163	FOS
CDK5R2		other			0.0163	FOS
ARHGEF11		other			0.0163	FOS
LOR		other			0.0163	RPTN
RING1		transcription regulator			0.0163	FOS
KLF16		other			0.0163	CYP1A1
Gcg		other			0.0163	FOS
HIST1H1A		other			0.0163	FOS
NECTIN1	0.801	other			0.0163	RPTN
N6-carboxymethyl-lysine bovine serum albumin		chemical reagent			0.0163	SERPINB2
nitrous oxide		chemical drug			0.0163	FOS
dichlorodiphenyl dichloroethylene		chemical toxicant			0.0163	KLK3
amantadine		chemical drug			0.0163	FOS
N-ethylmaleimide		chemical reagent			0.0163	LEPR
ethyl ether		chemical reagent			0.0163	FOS
cycloserine		chemical drug			0.0163	FOS
devazepide		chemical drug			0.0163	FOS
tamsulosin		chemical drug			0.0163	FOS
3-nitrobenzanthrone		chemical toxicant			0.0163	CYP1A1
indole		chemical - endogenous mammalian			0.0163	CYP1A1
tegaserod		chemical drug			0.0163	FOS
harmaline		chemical drug			0.0163	CYP1A1
S-adenosylhomocysteine		chemical - endogenous mammalian			0.0163	COL1A1
2-amino-3-phosphonopropionic acid		chemical - endogenous mammalian			0.0163	FOS
IKBKB		kinase		0.192	0.0164	FOS,IFIT1B,ISG15,MUC5AC,SERPINB2
thapsigargin		chemical toxicant		-0.157	0.0164	CLDN4,COL1A1,CREB3L1,FOS
FGF2		growth factor		-1.018	0.0165	COL1A1,ENO1,ETV5,FOS,LYVE1,MUC5AC
fulvestrant		chemical drug		0.277	0.0166	FOS,KLK3,LEPR,PRSS23,SLC7A5
ITGAV		transmembrane receptor			0.0166	COL1A1,FOS
F7		peptidase			0.0166	FOS,SERPINB2
andrographolide		chemical drug			0.0166	CYP1A1,CYP2A6 (includes others)
PDX1		transcription regulator			0.0167	COL1A1,HAP1,PRSS23,RSAD2
lenalidomide		chemical drug		1	0.017	C10orf10,ENO1,RGS1,RTP4
cyclic AMP		chemical - endogenous mammalian		-1.932	0.0171	CTLA4,CYP2A6 (includes others),FOS,LGALS3BP,SERPINB2
CEBPD		transcription regulator			0.0172	CYP1A1,CYP2A6 (includes others),FOS
LEP		growth factor		-1.125	0.0175	Chil3/Chil4,COL1A1,FOS,GSTA3,LEPR,MUC5AC,MUC5B
CSF3		cytokine			0.0176	CTLA4,FOS,Ly6a (includes others),RGS1
leucine		chemical - endogenous mammalian			0.0184	FOS,LEPR
SUMO3		other			0.0184	ISG15,PML
IFNE		cytokine			0.0184	USP18,ZBP1
CEACAM1		transporter			0.0184	ALDH1A1,CAPN9
DACH1		transcription regulator			0.0184	FOS,KLK3
TP63		transcription regulator		0	0.0192	ADH7,AGR2,CYP2A6 (includes others),FOS,KLK3,SERPINB2
ionomycin		chemical reagent		0.048	0.0193	CD276,CLDN4,CTLA4,FOS
LRP6		transmembrane receptor			0.0193	FOS,LEPR
sorafenib		chemical drug			0.0193	COL1A1,OAS1
pentoxifylline		chemical drug			0.0193	COL1A1,FOS
LHX1		transcription regulator			0.0196	FBP1,Ly6a (includes others),Sult1d1
POR		enzyme			0.02	ALDH1A1,CYP1A1,CYP2A6 (includes others),GSTA3
CD24		other			0.0201	FOS,OASL,TFPI2
plicamycin		chemical drug			0.0201	COL1A1,MUC5AC,MUC5B
STAT5A		transcription regulator			0.0202	AGR2,FOS,KLK3,OAS1,PRSS23
PXR ligand-PXR-Retinoic acid-RXRα		complex			0.0203	ALDH1A1,CYP2A6 (includes others)
8-bromo-cAMP		chemical reagent		-1.015	0.0203	FOS,HPGD,PTGFR,SERPINB2
PARP1		enzyme			0.0206	CTLA4,FOS,KLK3
corticosteroid		chemical drug			0.0212	CLCA1,SERPINB2
H2AFY		other			0.0212	IRF7,SERPINB2
MED13		transcription regulator			0.0212	CYP2A6 (includes others),ENO1
FCER1G		transmembrane receptor			0.0212	Mx1/Mx2,RSAD2
NR1I3		ligand-dependent nuclear receptor			0.0216	ALDH1A1,CYP2A6 (includes others),Sult1d1
CYP1A1	-2.809	enzyme			0.0216	CYP1A1,GSTM3,Ifi27l2a/Ifi27l2b
CD40LG		cytokine			0.0217	Chil3/Chil4,FOS,IFIT3,ISG15,PML,RGS1
taurochenodeoxycholate		chemical - endogenous mammalian			0.0217	HPGD
tyrosine kinase		group			0.0217	CYP1A1
Stat dimer		complex			0.0217	FOS
2,2',4,4'-tetrabromodiphenyl ether		chemical reagent			0.0217	CYP1A1
1-methyl-2-pyrrolidinone		chemical drug			0.0217	FOS
NPS		other			0.0217	FOS
prochloraz		chemical reagent			0.0217	CYP1A1
patulin		chemical toxicant			0.0217	CYP1A1
RS1		other			0.0217	RGS9
TEX11		other			0.0217	FOS
NLN		peptidase			0.0217	FBP1
Sapk		group			0.0217	FOS
proanthocyanidin derivative		chemical - other			0.0217	CYP1A1
ZNF467		transcription regulator			0.0217	FOS
FLII		other			0.0217	CLDN1
bitertanol		chemical drug			0.0217	CYP1A1
KCNJ2		ion channel			0.0217	FOS
RNF6		transcription regulator			0.0217	KLK3
ELL		transcription regulator			0.0217	FOS
ARTN		growth factor			0.0217	ALDH1A1
CELA2A		peptidase			0.0217	MUC5AC
NMB		other			0.0217	FOS
GNB5		enzyme			0.0217	RGS9
PENK		other			0.0217	FOS
RYK		kinase			0.0217	COL1A1
TOR2A		other			0.0217	FOS
CLDN4	1.017	transmembrane receptor			0.0217	CLDN1
CMA1		peptidase			0.0217	COL1A1
RAMP3		transporter			0.0217	FOS
FOXH1		transcription regulator			0.0217	ALDH1A1
AKAP13		other			0.0217	FOS
Hspa1b		other			0.0217	FOS
TBPL1		transcription regulator			0.0217	FOS
SERPINH1		other			0.0217	COL1A1
PDGFRbeta-recognizing cyclic peptide		chemical reagent			0.0217	COL1A1
p38 MAP kinase inhibitor		chemical drug			0.0217	COL1A1
gabapentin		chemical drug			0.0217	FOS
mecamylamine		chemical drug			0.0217	FOS
atipamezole		chemical drug			0.0217	FOS
hoechst 33342		chemical reagent			0.0217	FOS
ibotenic acid		chemical toxicant			0.0217	FOS
oxotremorine		chemical drug			0.0217	FOS
nisoldipine		chemical drug			0.0217	FOS
salicylamide		chemical drug			0.0217	CYP1A1
taxifolin		chemical - endogenous non-mammalian			0.0217	CYP1A1
flavone		chemical - endogenous non-mammalian			0.0217	PON1
veratridine		chemical toxicant			0.0217	FOS
colcemid		chemical - endogenous non-mammalian			0.0217	CYP1A1
IL6		cytokine		-0.623	0.0221	Chil3/Chil4,COL1A1,CYP1A1,FOS,HPGD,IFIT1B,KLK3,PON1,PTGFR
Hsp27		group			0.0222	FOS,KLK3
HDAC6		transcription regulator			0.0222	COL1A1,CYP1A1
KNG1		other			0.0222	COL1A1,FOS
EFNA4		kinase			0.0222	ETV5,IRF7
bicalutamide		chemical drug			0.0222	FOS,KLK3
POU4F1		transcription regulator			0.0226	ETV5,IRX1,IRX2
bisindolylmaleimide I		chemical - kinase inhibitor			0.0226	CLDN1,FOS,KLK3
TFRC		transporter			0.0232	FOS,RGS1
ATF1		transcription regulator			0.0232	FOS,MUC5B
ARHGAP21		other			0.0232	IFIT3,Mx1/Mx2
EFNA3		kinase			0.0232	ETV5,IRF7
CXCL12		cytokine		0.152	0.0232	COL1A1,CYP2A6 (includes others),FOS,Ly6a (includes others)
TCF4		transcription regulator			0.0232	FOS,Ly6a (includes others),PML,ZBP1
Laminin		complex			0.0242	COL1A1,ETV5
ABCB6		transporter			0.0242	CYP1A1,CYP2A6 (includes others)
TXN		enzyme			0.0242	CYP1A1,FOS
LY294002		chemical - kinase inhibitor		0.114	0.0247	CLDN4,COL1A1,FOS,GSTM3,PHLDA1,RGS1,TFPI2
SQSTM1		transcription regulator			0.0253	CYP2A6 (includes others),RSAD2
PPRC1		transcription regulator			0.0253	CLDN1,PHLDA1
EPAS1		transcription regulator			0.0256	CLDN1,ENO1,FOS,SLC7A5
RET		kinase			0.026	COL1A1,FOS,KLK3
EFNA5		kinase			0.0263	ETV5,IRF7
S-adenosylmethionine		chemical - endogenous mammalian			0.0263	COL1A1,FOS
NGF		growth factor		0.022	0.0264	ETV5,FOS,KLK3,TACR1
BCL6		transcription regulator			0.0264	COL1A1,CTLA4,Ly6a (includes others),PRSS23
ARNT2		transcription regulator		0.152	0.0268	CPXM2,GSTA3,KLK3,SPRR1A
glycodeoxycholic acid		chemical - endogenous mammalian			0.0271	HPGD
PLA2		group			0.0271	FOS
IFN alpha receptor		complex			0.0271	IRF7
1,2,3,4,6,7,8-heptachlorodibenzofuran		chemical toxicant			0.0271	CYP1A1
C1QL1		other			0.0271	FOS
endothelin receptor		group			0.0271	FOS
MKX		transcription regulator			0.0271	COL1A1
harmol		chemical - endogenous non-mammalian			0.0271	CYP1A1
ghrelin		biologic drug			0.0271	FOS
7S NGF		complex			0.0271	FOS
RAP1GAP		other			0.0271	FOS
NACA		transcription regulator			0.0271	COL1A1
ADAR		enzyme			0.0271	FOS
KAT7		enzyme			0.0271	KLK3
SUB1		transcription regulator			0.0271	FOS
PSMB1		peptidase			0.0271	SERPINB2
GCLC		enzyme			0.0271	FOS
ARAF		kinase			0.0271	FOS
KIDINS220		transcription regulator			0.0271	FOS
SH2B2		other			0.0271	FOS
URI1		transcription regulator			0.0271	KLK3
RCHY1		enzyme			0.0271	KLK3
RTKN		other			0.0271	FOS
HIVEP2		transcription regulator			0.0271	FOS
RAB7A		enzyme			0.0271	FOS
YY2		other			0.0271	FOS
HLA-B		transmembrane receptor			0.0271	OAS2
ACP1		phosphatase			0.0271	FOS
Muc1		transmembrane receptor			0.0271	MUC5AC
ELF2		transcription regulator			0.0271	KLK3
CH-223191		chemical reagent			0.0271	COL1A1
lindane		chemical drug			0.0271	FOS
p-chloroamphetamine		chemical drug			0.0271	FOS
2,3,7,8-tetrachlorodibenzofuran		chemical toxicant			0.0271	CYP1A1
modafinil		chemical drug			0.0271	FOS
cromakalim		chemical drug			0.0271	FOS
palmatine		chemical toxicant			0.0271	CYP1A1
3,7-dimethyl-1-propargylxanthine		chemical reagent			0.0271	FOS
tiotropium		chemical drug			0.0271	MUC5AC
tyrphostin 25		chemical - kinase inhibitor			0.0271	COL1A1
ecdysterone		chemical - endogenous non-mammalian			0.0271	COL1A1
Pb2+		chemical reagent			0.0271	CYP1A1
chloropromazine		chemical drug			0.0274	C10orf10,FOS
valsartan		chemical drug			0.0274	COL1A1,FOS
deferoxamine		chemical drug		-0.218	0.0277	ENO1,FOS,RGS1,RSAD2
CHUK		kinase		0.18	0.0281	FOS,IFIT1B,ISG15,SERPINB2
HDAC4		transcription regulator			0.0283	CHRDL1,FOS,SERPINB2
cholecalciferol		chemical - endogenous mammalian			0.0283	COL1A1,FOS,RGS1
benzyloxycarbonyl-Leu-Leu-Leu aldehyde		chemical - protease inhibitor		-1.408	0.0284	CYP1A1,FOS,IRF7,KLK3,PTGFR
omeprazole		chemical drug			0.0285	CYP1A1,FOS
Mek		group			0.0289	ETV5,FOS,PHLDA1,SLC43A3
Rock		group			0.0296	COL1A1,FOS
FOSL2		transcription regulator			0.0296	HPGD,SERPINB2
prostaglandin E2		chemical - endogenous mammalian		-1.445	0.0298	Chil3/Chil4,COL1A1,CTLA4,FOS,MUC5AC
SIM1		transcription regulator		0.152	0.0298	CPXM2,GSTA3,KLK3,SPRR1A
MECP2		transcription regulator			0.0302	GSTO1,SLC6A2,TFPI2
PELP1		other			0.0307	FOS,KLK3
verapamil		chemical drug			0.0307	ENO1,FOS
cytochalasin D		chemical toxicant			0.0307	FOS,MMP15
baicalein		chemical - endogenous non-mammalian			0.0307	CYP1A1,FOS
JUNB		transcription regulator			0.0314	COL1A1,HPGD,SERPINB2
CYP1A2		enzyme			0.0319	GSTM3,Ifi27l2a/Ifi27l2b
ADRA1A		g-protein coupled receptor			0.0319	CYP1A1,FOS
candesartan		chemical drug			0.0319	FOS,NPR3
cadmium chloride		chemical toxicant			0.0319	FOS,KLK3
histidinol		chemical - endogenous mammalian			0.0324	SLC7A5
fludrocortisone		chemical drug			0.0324	KLK3
ADRA1		group			0.0324	FOS
nicotinic acetylcholine receptor		complex			0.0324	FOS
tacedinaline		chemical drug			0.0324	FOS
obatoclax		chemical drug			0.0324	CTLA4
IRX4		transcription regulator			0.0324	IRX2
SLCO1C1		transporter			0.0324	ALDH1A1
sGC		complex			0.0324	FOS
PXN		other			0.0324	KLK3
PPP4C		phosphatase			0.0324	ISG15
PROK2		other			0.0324	FOS
CALCR		g-protein coupled receptor			0.0324	FOS
PHOX2A		transcription regulator			0.0324	SLC6A2
MMP13		peptidase			0.0324	COL1A1
DDR2		kinase			0.0324	COL1A1
PTPRR		phosphatase			0.0324	FOS
DYNLL1		other			0.0324	FOS
FKBP5		enzyme			0.0324	KLK3
GDF5		growth factor			0.0324	COL1A1
ILF3		transcription regulator			0.0324	FOS
IL12RB1		transmembrane receptor			0.0324	OAS2
PDCL		enzyme			0.0324	RGS9
Nrg1		other			0.0324	FOS
SF1		transcription regulator			0.0324	COL1A1
GCLM		enzyme			0.0324	FOS
RASA1		transporter			0.0324	FOS
BCL2A1		other			0.0324	Ly6a (includes others)
ZYX		other			0.0324	FOS
sulfamethoxazole/trimethoprim		chemical drug			0.0324	IRF7
U 50488H		chemical reagent			0.0324	FOS
emricasan		chemical drug			0.0324	COL1A1
glabridin		chemical - endogenous non-mammalian			0.0324	FOS
eprosartan		chemical drug			0.0324	COL1A1
bergamottin		chemical - endogenous non-mammalian			0.0324	CYP1A1
etidronic acid		chemical drug			0.0324	FOS
malondialdehyde		chemical toxicant			0.0324	COL1A1
tramadol		chemical drug			0.0324	FOS
benz[a]anthracene		chemical toxicant			0.0324	CYP1A1
apamin		chemical toxicant			0.0324	FOS
resiniferatoxin		chemical drug			0.0324	FOS
methyllycaconitine		chemical toxicant			0.0324	FOS
nor-binaltorphimine		chemical reagent			0.0324	FOS
phloroglucinol		chemical drug			0.0324	FOS
remifentanil		chemical drug			0.0324	FOS
quisqualic acid		chemical - endogenous non-mammalian			0.0324	FOS
Hg2+		chemical - endogenous non-mammalian			0.0324	CYP1A1
EDN1		cytokine		-1.951	0.0325	CALCRL,FOS,LEPR,SERPINB2
NR3C1		ligand-dependent nuclear receptor		-0.926	0.0326	CYP2A6 (includes others),FOS,IFIT1B,ISG15,KLK3,Mx1/Mx2,OASL,Trim30a/Trim30d
HMOX1		enzyme			0.0327	COL1A1,CYP1A1,FOS
CDX1		transcription regulator			0.033	CLDN1,MUC5AC
CBL		transcription regulator			0.033	COL1A1,FOS
propylthiouracil		chemical drug			0.034	FMO3,Ly6a (includes others),PHLDA1
CDK9		kinase			0.0342	COL1A1,FOS
NKX3-1		transcription regulator			0.0342	FOS,KLK3
carbonyl cyanide m-chlorophenyl hydrazone		chemical toxicant			0.0342	CLDN1,PHLDA1
beta-naphthoflavone		chemical toxicant			0.0342	CYP1A1,FOS
GNAS		enzyme			0.0354	FOS,MUC5AC
EBF1		transcription regulator			0.0354	COL1A1,IRF7,Ly6a (includes others)
NRG1		growth factor		-0.882	0.0354	COL1A1,FOS,KLK3,MUC5AC
medroxyprogesterone acetate		chemical drug			0.0361	CLDN1,CYP1A1,TFPI2
CpG ODN 1668		chemical reagent			0.0366	IRF7,ISG15
N-acetyl-L-cysteine		chemical drug		1.165	0.0369	COL1A1,FOS,MUC5AC,XAF1
simvastatin		chemical drug		1.996	0.0374	FOS,Ly6a (includes others),MUC5AC,PON1
16,16-dimethylprostaglandin E2		chemical - endogenous mammalian			0.0377	FOS
alpha-estradiol		chemical - endogenous mammalian			0.0377	KLK3
Ggt		group			0.0377	SLC7A5
recombinant human endostatin		chemical drug			0.0377	KLK3
CACNA1C		ion channel			0.0377	ENO1
RPE65		enzyme			0.0377	FOS
BAG6		enzyme			0.0377	COL1A1
AGR2	-2.118	other			0.0377	FOS
DAB2		other			0.0377	FOS
mir-296		microrna			0.0377	COL1A1
miR-126a-5p (and other miRNAs w/seed AUUAUUA)		mature microrna			0.0377	CYP2A6 (includes others)
NUP107		transporter			0.0377	FOS
HCRT		other			0.0377	FOS
LGALS7/LGALS7B		other			0.0377	GSTM3
TRHR		g-protein coupled receptor			0.0377	LEPR
ISG15	1.843	other			0.0377	OAS1
F2RL3		g-protein coupled receptor			0.0377	FOS
PPP1CA		phosphatase			0.0377	FOS
TH		enzyme			0.0377	FOS
SFTPC		other			0.0377	MUC5AC
GALP		other			0.0377	FOS
AP20187		chemical reagent			0.0377	FOS
carboxyamido-triazole		chemical drug			0.0377	FOS
EGTA acetoxymethyl ester		chemical reagent			0.0377	SERPINB2
6,7-dinitroquinoxaline-2,3-dione		chemical reagent			0.0377	FOS
fluphenazine		chemical drug			0.0377	FOS
butylated hydroxytoluene		chemical toxicant			0.0377	FOS
zimelidine		chemical drug			0.0377	C10orf10
(S)-mevalonic acid		chemical - endogenous mammalian			0.0377	PON1
manidipine		chemical drug			0.0377	FOS
catechol		chemical - endogenous mammalian			0.0377	FOS
propyl gallate		chemical toxicant			0.0377	MUC5AC
PTK2		kinase			0.0378	COL1A1,FOS
BAX		transporter			0.0378	IRF7,Mx1/Mx2
MAP2K7		kinase			0.0378	MUC5B,TFPI2
anisomycin		chemical - endogenous non-mammalian			0.0378	CYP1A1,FOS
DETA-NONOate		chemical reagent			0.0378	FOS,IRF7
N-acetylsphingosine		chemical reagent			0.0378	COL1A1,FOS
JUN		transcription regulator		-0.229	0.0379	ADH7,COL1A1,FOS,HPGD,SERPINB2,SPRR1A
SYVN1		transporter			0.0389	LGALS3BP,SLC43A3,SLC7A5
Ins1		other		0.32	0.0389	COL1A1,CYP1A1,FOS,LGALS3BP,SLC6A2
fish oils		chemical drug			0.039	CYP1A1,PON1
MSC		transcription regulator			0.039	IRF7,XAF1
enalapril		chemical drug			0.039	CLDN4,GSTM3
KDM5B		transcription regulator			0.0396	CLDN1,ISG15,LGALS3BP
cisplatin		chemical drug		-1	0.0396	CLCA1,CLDN4,COL1A1,FOS,GSTM3,HAP1,KLK3,NOXA1
pirinixic acid		chemical toxicant		-1.342	0.04	COL1A1,CYP1A1,FBP1,GSTM3,PHLDA1,TIAM1
trichloroethylene		chemical toxicant			0.0403	COL1A1,GSTO1
SHC1		other			0.0403	FOS,PHLDA1
n-nitrosomethylbenzylamine		chemical toxicant			0.0403	CLDN1,GSTA3,LEPR
aldosterone		chemical - endogenous mammalian			0.0403	COL1A1,CTLA4,FOS
prednisolone		chemical drug		1	0.041	Chil3/Chil4,CYP1A1,FMO2,NOXA1
epigallocatechin-gallate		chemical drug		-0.216	0.0415	FOS,ISG15,KLK3,MUC5B
MAP2K4		kinase			0.0416	FOS,MUC5B
NFATC3		transcription regulator			0.0416	COL1A1,FOS
SIN3A		transcription regulator			0.0416	CYP1A1,KLK3
PRKCB		kinase			0.0429	FOS,Mx1/Mx2
saikosaponin A		chemical reagent			0.043	FOS
Neurotrophin		group			0.043	FOS
Ahr-Arnt		complex			0.043	CYP1A1
TFIIA		complex			0.043	FOS
DRD3		g-protein coupled receptor			0.043	FOS
IRF		group			0.043	ISG15
ZNF384		transcription regulator			0.043	COL1A1
SOX17		transcription regulator			0.043	FOS
ENTPD5		enzyme			0.043	COL1A1
KDM6A		enzyme			0.043	Uty
NLRX1		other			0.043	OAS1
Presenilin		group			0.043	PML
IL-2R		complex			0.043	FOS
strontium ranelate		chemical drug			0.043	COL1A1
ARHGEF1		other			0.043	FOS
PDE6B		enzyme			0.043	FOS
CD244		transmembrane receptor			0.043	FOS
OPRK1		g-protein coupled receptor			0.043	FOS
CTNNBIP1		other			0.043	KLK3
MED14		transcription regulator			0.043	ISG15
NUCB2		other			0.043	FOS
PRKCG		kinase			0.043	TACR1
WNT5B		other			0.043	COL1A1
UGT2B17		enzyme			0.043	KLK3
P2RY1		g-protein coupled receptor			0.043	FOS
RPS6KB2		kinase			0.043	ISG15
HEYL		transcription regulator			0.043	KLK3
OCLN		other			0.043	CLDN1
OXTR		g-protein coupled receptor			0.043	FOS
ADRA2A		g-protein coupled receptor			0.043	CYP1A1
CCR4		g-protein coupled receptor			0.043	FOS
XPA		other			0.043	FOS
filgotinib		chemical drug			0.043	Mx1/Mx2
UGT2B15		enzyme			0.043	KLK3
NCOA6		transcription regulator			0.043	FOS
EWSR1		other			0.043	FOS
PBX2		other			0.043	FOS
TBL1XR1		transcription regulator			0.043	USP18
butylhydroxybutylnitrosamine		chemical toxicant			0.043	CYP1A1
cariporide		chemical drug			0.043	COL1A1
itraconazole		chemical drug			0.043	CYP1A1
esculetin		chemical - endogenous non-mammalian			0.043	COL1A1
CITCO		chemical reagent			0.043	CYP2A6 (includes others)
acrylamide		chemical toxicant			0.043	FOS
volinanserin		chemical drug			0.043	FOS
dibenzoylmethane		chemical toxicant			0.043	CYP1A1
acetic acid		chemical - endogenous mammalian			0.043	FOS
yohimbine		chemical drug			0.043	FOS
tosyllysine chloromethyl ketone		chemical - protease inhibitor			0.043	CYP1A1
Muscarinic cholinergic receptor		group			0.043	FOS
estrogen receptor		group		1	0.0432	CLDN4,CYP1A1,FOS,MMP15
CD28		transmembrane receptor		0.111	0.0432	CTLA4,FOS,Mx1/Mx2,SLC7A5,TFPI2
testosterone		chemical - endogenous mammalian		0.535	0.0441	Abca8a,DDX3Y,FOS,KLK3,Mx1/Mx2
phenylbutazone		chemical drug			0.0441	CLDN4,GSTM3
SMARCA2		transcription regulator			0.0455	KLK3,SLC6A2
CLEC11A		growth factor			0.0455	FOS,TACR1
luteolin		chemical - endogenous non-mammalian			0.0455	CYP1A1,FOS
dextran sulfate		chemical drug			0.0459	IFIT1B,IRF7,ISG15,SERPINB2
SMAD3		transcription regulator		0.145	0.0465	COL1A1,FOS,KLK3,Ly6a (includes others)
NR4A3		ligand-dependent nuclear receptor			0.0468	COL1A1,FBP1
methimazole		chemical drug			0.0468	KLK3,PHLDA1
GW 4064		chemical toxicant			0.0468	COL1A1,PON1
platelet activating factor		chemical - endogenous mammalian			0.0481	FOS,MUC5AC
miR-29b-3p (and other miRNAs w/seed AGCACCA)		mature microrna			0.0481	CD276,COL1A1
CYP1B1		enzyme			0.0481	GSTM3,Ifi27l2a/Ifi27l2b
lomustine		chemical drug			0.0481	CLDN4,GSTM3
ursolic acid		chemical drug			0.0481	FOS,MUC5AC
desoxycorticosterone		chemical - endogenous mammalian			0.0482	FOS
nilotinib		chemical drug			0.0482	COL1A1
Rap1		group			0.0482	FOS
IRF3 dimer		complex			0.0482	ISG15
NEK7		kinase			0.0482	ISG15
STK17A		kinase			0.0482	GSTO1
CD80/CD86		group			0.0482	CTLA4
MTORC2		complex			0.0482	ISG15
parathyroid hormone-related protein		biologic drug			0.0482	FOS
PRRX1		transcription regulator			0.0482	FOS
mir-194		microrna			0.0482	SLC7A5
CYSLTR1		g-protein coupled receptor			0.0482	FOS
ALOX15B		enzyme			0.0482	Ly6a (includes others)
GNAO1		enzyme			0.0482	FOS
DLG4		kinase			0.0482	FOS
Saa3		other			0.0482	COL1A1
EIF3A		other			0.0482	ISG15
CD160		transmembrane receptor			0.0482	FOS
NEK6		kinase			0.0482	RGS1
ADCYAP1R1		g-protein coupled receptor			0.0482	FOS
MPL		transmembrane receptor			0.0482	FOS
coumestrol		chemical toxicant			0.0482	FOS
dextroamphetamine		chemical drug			0.0482	SLC6A2
coumarin		chemical drug			0.0482	GSTA3
pyridoxal phosphate		chemical - endogenous mammalian			0.0482	COL1A1
piroxicam		chemical drug			0.0482	TACR1
halothane		chemical drug			0.0482	FOS
1,1-bis(3'-indolyl)-1-(4-trifluoromethyl-phenyl)methane		chemical reagent			0.0482	KLK3
rhodioloside		chemical - endogenous non-mammalian			0.0482	COL1A1
atropine		chemical drug			0.0482	FOS
5-hydroxytryptophan		chemical - endogenous mammalian			0.0482	FOS
aurothioglucose		chemical drug			0.0482	LEPR
Immunoglobulin		complex		0.914	0.0482	FOS,IRF7,Ly6a (includes others),RSAD2
Tnf (family)		group			0.0487	CLDN4,CYP1A1,TACR1
geldanamycin		chemical - endogenous non-mammalian			0.0487	CYP1A1,HAP1,TACR1
FOXL2		transcription regulator			0.0495	FOS,SERPINB2
ID1		transcription regulator			0.0495	ALDH1A1,Ly6a (includes others)
F2RL1		g-protein coupled receptor			0.0495	FOS,SERPINB2
NEUROG1		transcription regulator			0.0495	SLC43A3,TACR1
EFNA1		other			0.0495	ETV5,IRF7
calphostin C		chemical - kinase inhibitor			0.0495	FOS,MUC5AC
romidepsin		biologic drug			0.0495	FOS,SERPINB2
Histone h4		group			0.0495	FOS,Mx1/Mx2,OAS3
gentamicin		chemical drug	Activated	2	0.0524	ALDH1A1,CYP1A1,DPEP1,IRF7

## Sheet: C
C. Disease and functions
Categories	Diseases or Functions Annotation	p-Value	Predicted Activation State	Activation z-score	Molecules	# Molecules
Antimicrobial Response, Inflammatory Response	antiviral response	3.44e-10			DHX58,Ifi27l2a/Ifi27l2b,IFIT1B,IFIT3,IRF7,ISG15,Mx1/Mx2,OAS1,OAS2,OAS3,OASL,Oasl2,RSAD2	13
Antimicrobial Response, Inflammatory Response	antimicrobial response	2.2e-08			DHX58,Ifi27l2a/Ifi27l2b,IFIT1B,IFIT3,IRF7,ISG15,MUC5B,Mx1/Mx2,OAS1,OAS2,OAS3,OASL,Oasl2,RSAD2	14
Endocrine System Disorders, Gastrointestinal Disease, Metabolic Disease, Organismal Injury and Abnormalities	diabetes mellitus	1.88e-07			ALDH1A1,COL1A1,CTLA4,DPEP1,FBP1,FOS,Gm5431,HPGD,Ifi27l2a/Ifi27l2b,IFIT1B,IFIT3,IRF7,LARS2,LEPR,Ly6a (includes others),OAS1,Oasl2,PON1,PTGFR,RGS1,RSAD2,RTP4,SLC6A2,TMTC1,Trim30a/Trim30d,XAF1,ZBP1	27
Immunological Disease	systemic autoimmune syndrome	7.76e-07			C1QTNF6,CALCRL,CD276,CTLA4,ENO1,FOS,Gm5431,Ifi27l2a/Ifi27l2b,IFIT1B,IFIT3,IRF7,ISG15,Ly6a (includes others),NECTIN1,OAS1,OASL,Oasl2,PON1,PTGFR,RGS1,RTP4,SLC6A2,TMTC1,Trim30a/Trim30d,XAF1,ZBP1	26
Endocrine System Disorders, Gastrointestinal Disease, Immunological Disease, Metabolic Disease, Organismal Injury and Abnormalities	insulin-dependent diabetes mellitus	1.05e-06			CTLA4,Gm5431,Ifi27l2a/Ifi27l2b,IFIT1B,IFIT3,IRF7,Ly6a (includes others),OAS1,Oasl2,RGS1,RTP4,TMTC1,Trim30a/Trim30d,XAF1,ZBP1	15
Dermatological Diseases and Conditions, Organismal Injury and Abnormalities	psoriasis	1.08e-06			CTLA4,CYP1A1,FOS,IFIT3,IRF7,ISG15,LGALS3BP,MUC5B,OAS1,OAS2,OAS3,OASL,RGS1,RSAD2,RTP4,SERPINB2,SPRR1A	17
Gastrointestinal Disease, Hepatic System Disease, Organismal Injury and Abnormalities	liver lesion	1.52e-06		-0.243	ADGB,ALDH1A1,CALCRL,CAPN9,CCDC39,CCDC81,CD276,CDK5RAP1,CHRDL1,CLCA1,CLDN4,CLEC4M,COL1A1,CPXM2,CREB3L1,CTLA4,CYP2A6 (includes others),DNAH1,DNAH10,DNAH6,EPN3,ERN2,ETV5,FBP1,FMO2,FOS,GSTA3,GSTO1,HAP1,HPGD,IFIT3,IQUB,IRX1,IRX2,ISG15,KDM5D,LARS2,LEPR,LRRC4B,Ly6a (includes others),LYVE1,MATN4,MMP15,MUC5AC,MUC5B,Mx1/Mx2,OASL,PHLDA1,PML,PTGFR,RGS1,RGS9,RPTN,SCIN,SEMA4F,SIGLEC1,SLC6A2,SLC7A5,TACR1,TFPI2,…	63
Cell Signaling	replication of viral replicon	1.92e-06	Decreased	-2.425	ISG15,Mx1/Mx2,OAS1,OAS3,OASL,RSAD2	6
Cancer, Gastrointestinal Disease, Hepatic System Disease, Organismal Injury and Abnormalities	liver tumor	3.14e-06			ADGB,ALDH1A1,CALCRL,CAPN9,CCDC39,CCDC81,CD276,CDK5RAP1,CHRDL1,CLCA1,CLDN4,CLEC4M,COL1A1,CPXM2,CREB3L1,CYP2A6 (includes others),DNAH1,DNAH10,DNAH6,EPN3,ERN2,ETV5,FBP1,FMO2,FOS,GSTA3,GSTO1,HAP1,HPGD,IFIT3,IQUB,IRX1,IRX2,ISG15,KDM5D,LARS2,LEPR,LRRC4B,Ly6a (includes others),LYVE1,MATN4,MMP15,MUC5AC,MUC5B,OASL,PHLDA1,PML,PTGFR,RGS1,RGS9,RPTN,SCIN,SEMA4F,SIGLEC1,SLC6A2,SLC7A5,TFPI2,TIAM1,TMTC1,ZBP1	60
Cancer, Dermatological Diseases and Conditions, Hematological Disease, Immunological Disease, Organismal Injury and Abnormalities	cutaneous T-cell lymphoma	4.93e-06			IRF7,ISG15,OAS1,OAS2,OASL,RSAD2	6
Cancer, Gastrointestinal Disease, Hepatic System Disease, Organismal Injury and Abnormalities	hepatobiliary system cancer	6.03e-06			ADGB,ALDH1A1,CALCRL,CAPN9,CCDC39,CCDC81,CD276,CDK5RAP1,CHRDL1,CLCA1,CLDN4,CLEC4M,COL1A1,CPXM2,CYP1A1,CYP2A6 (includes others),DNAH1,DNAH10,DNAH6,EPN3,ERN2,ETV5,FBP1,FMO2,FOS,GSTA3,GSTO1,HAP1,IFIT3,IQUB,IRX1,IRX2,ISG15,KDM5D,LARS2,LEPR,LRRC4B,Ly6a (includes others),LYVE1,MATN4,MMP15,MUC5AC,MUC5B,OASL,PHLDA1,PML,PTGFR,RGS1,RGS9,RPTN,SCIN,SEMA4F,SIGLEC1,SLC6A2,SLC7A5,TFPI2,TIAM1,TMTC1,ZBP1	59
Cancer, Gastrointestinal Disease, Hepatic System Disease, Organismal Injury and Abnormalities	liver cancer	7.22e-06			ADGB,ALDH1A1,CALCRL,CAPN9,CCDC39,CCDC81,CD276,CDK5RAP1,CHRDL1,CLCA1,CLDN4,CLEC4M,COL1A1,CPXM2,CYP2A6 (includes others),DNAH1,DNAH10,DNAH6,EPN3,ERN2,ETV5,FBP1,FMO2,FOS,GSTA3,GSTO1,HAP1,IFIT3,IQUB,IRX1,IRX2,ISG15,KDM5D,LARS2,LEPR,LRRC4B,Ly6a (includes others),LYVE1,MATN4,MMP15,MUC5AC,MUC5B,OASL,PHLDA1,PML,PTGFR,RGS1,RGS9,RPTN,SCIN,SEMA4F,SIGLEC1,SLC6A2,SLC7A5,TFPI2,TIAM1,TMTC1,ZBP1	58
Infectious Diseases	Viral Infection	8.02e-06	Decreased	-3.161	CLCA1,CLEC4M,CTLA4,CYP1A1,DHX58,ERN2,GSTO1,HPGD,IFIT3,IQUB,IRF7,ISG15,KDM5D,MOV10,MUC5B,Mx1/Mx2,NECTIN1,OAS1,OAS2,OAS3,OASL,Oasl2,PML,RPTN,RSAD2,SIGLEC1,SLC6A2,SOWAHA,TMTC1,ZBP1	30
Post-Translational Modification, Protein Folding, Protein Trafficking	conjugation of protein	1.24e-05			ISG15,PML,USP18	3
Drug Metabolism	metabolism of xenobiotic	3.26e-05			ALDH1A1,CYP2A6 (includes others),FMO2,GSTM3,GSTO1	5
Inflammatory Disease, Neurological Disease, Skeletal and Muscular Disorders	relapsing-remitting multiple sclerosis	3.51e-05	Increased	2.219	IRF7,ISG15,OAS1,OAS3,RSAD2,SLC6A2	6
Infectious Diseases	replication of Herpesviridae	7.15e-05	Decreased	-2.228	OAS1,OASL,PML,RSAD2,ZBP1	5
Cancer, Inflammatory Response, Organismal Injury and Abnormalities, Tumor Morphology	rejection of tumor	9.71e-05			CTLA4,IRX2,PML	3
Infectious Diseases	infection of mammalia	0.000113		-0.523	DHX58,FOS,IRF7,ISG15,MUC5AC,MUC5B,OASL,PML,SIGLEC1,USP18	10
Cancer, Gastrointestinal Disease, Hepatic System Disease, Organismal Injury and Abnormalities	liver carcinoma	0.000119			ADGB,CALCRL,CAPN9,CCDC39,CCDC81,CD276,CDK5RAP1,CHRDL1,CLCA1,CLEC4M,COL1A1,CPXM2,CYP2A6 (includes others),DNAH1,DNAH10,DNAH6,EPN3,ERN2,ETV5,FBP1,FMO2,FOS,GSTA3,GSTO1,HAP1,IFIT3,IQUB,IRX1,IRX2,LARS2,LEPR,LRRC4B,Ly6a (includes others),LYVE1,MATN4,MMP15,MUC5AC,MUC5B,OASL,PHLDA1,PML,PTGFR,RGS1,RGS9,RPTN,SCIN,SEMA4F,SIGLEC1,SLC6A2,SLC7A5,TIAM1,TMTC1,ZBP1	53
Organismal Development	secretion of mucus	0.000128			AGR2,MUC5AC,MUC5B,TACR1	4
Connective Tissue Development and Function, Skeletal and Muscular System Development and Function, Tissue Development	thickness of compact bone	0.00015			CREB3L1,FOS,ISG15,SFRP4	4
Cancer, Dermatological Diseases and Conditions, Organismal Injury and Abnormalities	basal cell carcinoma	0.000151			CDK5RAP1,DNAH10,IRF7,ISG15,LEPR,MUC5AC,MUC5B,OAS1,OAS2,OASL,PSMA8,RGS1,RSAD2,TFPI2	14
Connective Tissue Development and Function, Skeletal and Muscular System Development and Function, Tissue Development	size of bone	0.000187			COL1A1,CYP1A1,FOS,ISG15,LEPR,Ly6a (includes others),NPR3,SFRP4,SLC6A2	9
Cancer, Endocrine System Disorders, Gastrointestinal Disease, Organismal Injury and Abnormalities	pancreatic cancer	0.000192			ADGB,AGR2,CCDC39,CLDN4,COL1A1,CPXM2,CREB3L1,DHX58,DNAH1,DNAH10,DNAH6,ENO1,ERN2,ETV5,FIBIN,FOS,GSTA3,IRX2,KCNRG,LEPR,LRRC4B,MUC5AC,MUC5B,OAS3,PML,RGS1,SEMA4F,SIGLEC1,SLC43A3,SLC6A2,TACR1,TFPI2,TIAM1	33
Cellular Movement	cell movement	0.000223		1.503	AGR2,CALCRL,CALML3,CCDC39,CD276,Chil3/Chil4,CLDN4,CLEC4M,COL1A1,CREB3L1,CTLA4,CYP1A1,DNAH1,DPEP1,ENO1,ETV5,FOS,IQUB,IRF7,IRX2,KLK3,LEPR,LGALS3BP,Ly6a (includes others),LYVE1,NOXA1,PHLDA1,PML,RGS1,SERPINB2,SFRP4,TACR1,TFPI2,TIAM1	34
Cancer, Organismal Injury and Abnormalities	malignant solid tumor	0.000245	Decreased	-2.564	ADGB,ADH7,AGR2,ALDH1A1,B3GNT3,C10orf10,C1QTNF6,CALCRL,CALML3,CAPN9,CCDC170,CCDC39,CCDC81,CD276,CDHR3,CDK5RAP1,CHODL,CHPF,CHRDL1,CLCA1,CLDN1,CLDN4,CLEC4M,COL1A1,CPXM2,CREB3L1,CTLA4,CYP1A1,CYP2A6 (includes others),DDX3Y,DHX58,DNAH1,DNAH10,DNAH6,DPEP1,ENO1,EPN3,ERN2,ETV5,FBP1,FCGBP,FIBIN,FMO2,FMO3,FOS,GSTA3,GSTM3,GSTO1,HAP1,HPGD,Ifi27l2a/Ifi27l2b,IFIT1B,IFIT3,IQUB,IRF7,IRX1,IRX2,ISG15,KCNRG,KDM5D,KL…	109
Cell Cycle	arrest in cell cycle progression of blood cells	0.000247			COL1A1,CTLA4,Ly6a (includes others)	3
Drug Metabolism	metabolism of coumarin	0.000283			CYP1A1,CYP2A6 (includes others)	2
Infectious Diseases	replication of virus	0.000284	Decreased	-3.012	CYP1A1,HPGD,IRF7,ISG15,MOV10,Mx1/Mx2,OAS1,OAS3,OASL,Oasl2,PML,RSAD2,ZBP1	13
Cell-To-Cell Signaling and Interaction	binding of tumor cell lines	0.000332		0.357	CALCRL,CDHR3,ETV5,FOS,KLK3,LGALS3BP,NECTIN2,PHLDA1,SERPINB2,SFRP4,TIAM1	11
Infectious Diseases	replication of RNA virus	0.000353	Decreased	-2.738	CYP1A1,HPGD,IRF7,ISG15,MOV10,Mx1/Mx2,OAS1,OAS3,OASL,Oasl2,PML,RSAD2	12
Cancer, Organismal Injury and Abnormalities	ductal carcinoma	0.000367			ADGB,AGR2,CCDC39,COL1A1,CPXM2,CREB3L1,CTLA4,DHX58,DNAH1,DNAH10,DNAH6,ERN2,ETV5,FIBIN,FOS,GSTA3,IRX2,KCNRG,LEPR,LRRC4B,MUC5AC,MUC5B,OAS3,PML,RGS1,SEMA4F,SIGLEC1,SLC43A3,SLC6A2,TACR1,TFPI2,TIAM1	32
Nervous System Development and Function	establishment of blood-brain barrier	0.000423			CLDN1,GSTM3	2
Cancer, Endocrine System Disorders, Gastrointestinal Disease, Organismal Injury and Abnormalities	pancreatic ductal adenocarcinoma	0.000425			ADGB,AGR2,CCDC39,COL1A1,CPXM2,CREB3L1,DHX58,DNAH1,DNAH10,DNAH6,ERN2,ETV5,FIBIN,GSTA3,IRX2,KCNRG,LEPR,LRRC4B,MUC5AC,MUC5B,OAS3,PML,RGS1,SEMA4F,SIGLEC1,SLC43A3,SLC6A2,TACR1,TFPI2,TIAM1	30
Cancer, Organismal Injury and Abnormalities	breast or colorectal cancer	0.000551			ADGB,ADH7,AGR2,ALDH1A1,B3GNT3,C1QTNF6,CAPN9,CCDC39,CCDC81,CD276,CDHR3,CDK5RAP1,CLCA1,CLDN1,CLDN4,COL1A1,CPXM2,CTLA4,CYP1A1,CYP2A6 (includes others),DDX3Y,DNAH1,DNAH10,DNAH6,DPEP1,ENO1,EPN3,ERN2,ETV5,FCGBP,FMO3,FOS,GSTM3,GSTO1,IRF7,IRX2,KLK3,LEPR,LGALS3BP,LRRC4B,Ly6a (includes others),LYVE1,MMP15,MUC5AC,MUC5B,NECTIN2,NPR3,NWD1,OAS1,OAS2,PHLDA1,PML,PRSS23,PTGFR,RGS1,RPTN,SFRP4,SIGLEC1,SLC43A3,SLC6A…	64
Cancer, Cell Death and Survival, Organismal Injury and Abnormalities, Tumor Morphology	apoptosis of acute promyelocytic leukemia cells	0.00059			LEPR,PML	2
Connective Tissue Development and Function, Skeletal and Muscular System Development and Function	stiffness of bone	0.00059			Ly6a (includes others),SLC6A2	2
Cancer, Organismal Injury and Abnormalities	adenocarcinoma	0.00059			ADGB,ADH7,AGR2,ALDH1A1,B3GNT3,C10orf10,C1QTNF6,CALCRL,CAPN9,CCDC39,CCDC81,CD276,CDHR3,CDK5RAP1,CHPF,CHRDL1,CLCA1,CLDN1,CLDN4,CLEC4M,COL1A1,CPXM2,CREB3L1,CTLA4,CYP1A1,CYP2A6 (includes others),DDX3Y,DHX58,DNAH1,DNAH10,DNAH6,DPEP1,ENO1,EPN3,ERN2,ETV5,FCGBP,FIBIN,FMO2,FMO3,FOS,GSTA3,GSTO1,HAP1,HPGD,IFIT1B,IFIT3,IQUB,IRF7,IRX1,IRX2,ISG15,KCNRG,KLK3,LARS2,LEPR,LGALS3BP,LRRC4B,LYVE1,MATN4,MMP15,MOV10,MR…	94
Lipid Metabolism, Small Molecule Biochemistry, Vitamin and Mineral Metabolism	metabolism of retinol	0.000608			ADH7,ALDH1A1,CYP1A1	3
Cancer, Organismal Injury and Abnormalities, Reproductive System Disease	uterine serous papillary cancer	0.00062			ALDH1A1,B3GNT3,CHRDL1,CLDN4,ISG15,SFRP4,SLC7A5	7
Cancer, Organismal Injury and Abnormalities	non-melanoma solid tumor	0.000669	Decreased	-2.319	ADGB,ADH7,AGR2,ALDH1A1,B3GNT3,C10orf10,C1QTNF6,CALCRL,CAPN9,CCDC39,CCDC81,CD276,CDHR3,CDK5RAP1,CHPF,CHRDL1,CLCA1,CLDN1,CLDN4,CLEC4M,COL1A1,CPXM2,CREB3L1,CTLA4,CYP1A1,CYP2A6 (includes others),DDX3Y,DHX58,DNAH1,DNAH10,DNAH6,DPEP1,ENO1,EPN3,ERN2,ETV5,FBP1,FCGBP,FIBIN,FMO2,FMO3,FOS,GSTA3,GSTM3,GSTO1,HAP1,HPGD,Ifi27l2a/Ifi27l2b,IFIT1B,IFIT3,IQUB,IRF7,IRX1,IRX2,ISG15,KCNRG,KLK3,LARS2,LEPR,LGALS3BP,LRRC…	103
Cancer, Dermatological Diseases and Conditions, Organismal Injury and Abnormalities	skin carcinoma	0.000695			CDK5RAP1,CREB3L1,CTLA4,DHX58,DNAH10,DNAH6,FOS,IQUB,IRF7,ISG15,LEPR,MUC5AC,MUC5B,OAS1,OAS2,OAS3,OASL,PSMA8,RGS1,RSAD2,TFPI2	21
Cell Morphology, Digestive System Development and Function, Gastrointestinal Disease, Organ Morphology, Organismal Development, Organismal Injury and Abnormalities, Tissue Morphology	abnormal morphology of goblet cells	0.000732			AGR2,CLCA1,MUC5AC	3
Infectious Diseases	replication of vesicular stomatitis virus	0.000752		-1.974	OAS1,OASL,Oasl2,PML	4
Cancer, Gastrointestinal Disease, Organismal Injury and Abnormalities	pancreatobiliary tumor	0.000759			ADGB,AGR2,CCDC39,CLCA1,CLDN4,COL1A1,CPXM2,CREB3L1,CYP1A1,DHX58,DNAH1,DNAH10,DNAH6,ENO1,ERN2,ETV5,FIBIN,FMO2,FOS,GSTA3,IRX2,KCNRG,LEPR,LRRC4B,MUC5AC,MUC5B,OAS3,PML,RGS1,SEMA4F,SIGLEC1,SLC43A3,SLC6A2,TACR1,TFPI2,TIAM1	36
Neurological Disease, Organismal Injury and Abnormalities	extensive intracranial calcification	0.000783			ISG15,USP18	2
Drug Metabolism, Nucleic Acid Metabolism, Small Molecule Biochemistry	metabolism of theophylline	0.000783			CYP1A1,CYP2A6 (includes others)	2
Infectious Diseases	replication of Human cytomegalovirus	0.000783			RSAD2,ZBP1	2
Cell-To-Cell Signaling and Interaction	binding of cervical cancer cell lines	0.000799			CDHR3,FOS,LGALS3BP	3
Cancer, Organismal Injury and Abnormalities	carcinoma	0.000888		-1.98	ADGB,ADH7,AGR2,ALDH1A1,B3GNT3,C10orf10,C1QTNF6,CALCRL,CAPN9,CCDC39,CCDC81,CD276,CDHR3,CDK5RAP1,CHPF,CHRDL1,CLCA1,CLDN1,CLDN4,CLEC4M,COL1A1,CPXM2,CREB3L1,CTLA4,CYP1A1,CYP2A6 (includes others),DDX3Y,DHX58,DNAH1,DNAH10,DNAH6,DPEP1,ENO1,EPN3,ERN2,ETV5,FBP1,FCGBP,FIBIN,FMO2,FMO3,FOS,GSTA3,GSTO1,HAP1,HPGD,Ifi27l2a/Ifi27l2b,IFIT1B,IFIT3,IQUB,IRF7,IRX1,IRX2,ISG15,KCNRG,KLK3,LARS2,LEPR,LGALS3BP,LRRC4B,Ly6…	101
Cancer, Organismal Injury and Abnormalities, Reproductive System Disease	benign prostatic hyperplasia	0.000946			ETV5,KLK3,PML	3
Cancer, Hematological Disease, Immunological Disease, Organismal Injury and Abnormalities	T-cell non-Hodgkin disease	0.000951			CHPF,COL1A1,IFIT3,IRF7,ISG15,KCNRG,OAS1,OAS2,OASL,RSAD2	10
Immunological Disease	allergy	0.001			CD276,Chil3/Chil4,CTLA4,ENO1,FCGBP,GSTO1,LEPR,Ly6a (includes others),RGS1,SLC6A2	10
Cell Death and Survival, Cellular Function and Maintenance	clearance of Streptococcus pneumoniae	0.001			CLEC4M,LEPR	2
Protein Synthesis	metabolism of toxin peptide	0.001			CYP1A1,FMO2	2
Cell-To-Cell Signaling and Interaction, Inflammatory Response	immune response of macrophages	0.00106		0.651	CLEC4M,ISG15,LEPR,MUC5B,PON1,SIGLEC1	6
Cancer, Dermatological Diseases and Conditions, Organismal Injury and Abnormalities	skin cancer	0.00118			ADGB,ADH7,CALCRL,CALML3,CCDC170,CCDC39,CCDC81,CDHR3,CDK5RAP1,CHODL,CHPF,CHRDL1,CLCA1,CLDN1,CLDN4,CLEC4M,COL1A1,CPXM2,CREB3L1,CTLA4,CYP1A1,CYP2A6 (includes others),DHX58,DNAH1,DNAH10,DNAH6,ERN2,FBP1,FMO2,FMO3,FOS,HAP1,HPGD,IQUB,IRF7,IRX2,ISG15,KLK3,LEPR,LRRC4B,MATN4,MUC5AC,MUC5B,NPR3,NWD1,OAS1,OAS2,OAS3,OASL,PML,PON1,PSMA8,PTGFR,RGS1,RGS9,RPTN,RSAD2,SCIN,SERPINB2,SFRP4,SIGLEC1,SLC6A2,SLC7A5,SPRR1A…	68
Drug Metabolism, Lipid Metabolism, Small Molecule Biochemistry, Vitamin and Mineral Metabolism	metabolism of tretinoin	0.0012			ADH7,ALDH1A1,CYP1A1	3
Connective Tissue Disorders, Inflammatory Disease, Organismal Injury and Abnormalities, Skeletal and Muscular Disorders	Rheumatic Disease	0.00123		1.119	C1QTNF6,CALCRL,CD276,COL1A1,CTLA4,ENO1,FOS,ISG15,LEPR,MMP15,MUC5AC,NECTIN1,OAS1,OASL,PON1,RGS1,SERPINB2,SLC6A2,TFPI2,ZBP1	20
Drug Metabolism, Lipid Metabolism, Small Molecule Biochemistry, Vitamin and Mineral Metabolism	synthesis of alitretinoin	0.00125			ALDH1A1,CYP1A1	2
Cancer, Organismal Injury and Abnormalities, Reproductive System Disease	breast or ovarian cancer	0.00128			ADGB,AGR2,ALDH1A1,CD276,CLCA1,CLDN1,CLDN4,COL1A1,CPXM2,CTLA4,CYP1A1,DPEP1,ENO1,FCGBP,FOS,GSTM3,GSTO1,IRF7,KLK3,LEPR,LGALS3BP,LYVE1,MMP15,MUC5AC,MUC5B,NECTIN2,NOXA1,OAS3,PHLDA1,PML,PSMA8,RGS1,RPTN,SIGLEC1,SLC43A3,TFPI2	36
Cellular Movement	migration of cells	0.00129		1.898	CALCRL,CALML3,CD276,Chil3/Chil4,CLDN4,CLEC4M,COL1A1,CREB3L1,CTLA4,CYP1A1,DPEP1,ETV5,FOS,IRF7,IRX2,KLK3,LEPR,LGALS3BP,Ly6a (includes others),LYVE1,NOXA1,PHLDA1,PML,RGS1,SERPINB2,SFRP4,TACR1,TFPI2,TIAM1	29
Cell Death and Survival	apoptosis of squamous cell carcinoma cell lines	0.0013		1.154	FOS,HAP1,IRX1,PML	4
Cancer, Endocrine System Disorders, Gastrointestinal Disease, Organismal Injury and Abnormalities	pancreatic tumor	0.00143			ADGB,AGR2,CCDC39,CLDN4,COL1A1,CPXM2,CREB3L1,DHX58,DNAH1,DNAH10,DNAH6,ENO1,ERN2,ETV5,FIBIN,FMO2,FOS,GSTA3,IRX2,KCNRG,LEPR,LRRC4B,MUC5AC,MUC5B,OAS3,PML,RGS1,SEMA4F,SIGLEC1,SLC43A3,SLC6A2,TACR1,TFPI2,TIAM1	34
Cancer, Connective Tissue Disorders, Organismal Injury and Abnormalities	connective tissue cancer	0.00144			FOS,GSTM3,IRF7,LGALS3BP,MUC5AC,MUC5B,RPTN	7
Lipid Metabolism, Small Molecule Biochemistry, Vitamin and Mineral Metabolism	metabolism of terpenoid	0.00151		-0.711	ADH7,ALDH1A1,CYP1A1,CYP2A6 (includes others),ENO1,GSTA3,LEPR,PON1	8
Cell-To-Cell Signaling and Interaction, Drug Metabolism, Molecular Transport, Small Molecule Biochemistry	uptake of norepinephrine	0.00152			FOS,SLC6A2	2
Developmental Disorder	syndromic ciliopathy	0.00156			CCDC39,CYP1A1,DNAH1,HAP1,PML,PRSS23,RMRP,SFRP4	8
Organismal Injury and Abnormalities, Reproductive System Disease	benign pelvic disease	0.00158			ALDH1A1,C10orf10,CALCRL,FOS,IFIT3,LEPR,NECTIN1,PON1,SFRP4,SLC6A2,TACR1,XAF1	12
Cell-To-Cell Signaling and Interaction	response of myeloid cells	0.00167		0.97	CLEC4M,CTLA4,ISG15,LEPR,MUC5B,PON1,SIGLEC1	7
Cancer, Gastrointestinal Disease, Organismal Injury and Abnormalities	digestive system cancer	0.00171			ADGB,ADH7,AGR2,ALDH1A1,B3GNT3,C10orf10,C1QTNF6,CALCRL,CAPN9,CCDC39,CCDC81,CD276,CDHR3,CDK5RAP1,CHPF,CHRDL1,CLCA1,CLDN1,CLDN4,CLEC4M,COL1A1,CPXM2,CREB3L1,CTLA4,CYP1A1,CYP2A6 (includes others),DDX3Y,DHX58,DNAH1,DNAH10,DNAH6,DPEP1,ENO1,EPN3,ERN2,ETV5,FBP1,FIBIN,FMO2,FMO3,FOS,GSTA3,GSTO1,HAP1,HPGD,IFIT1B,IFIT3,IQUB,IRF7,IRX1,IRX2,ISG15,KCNRG,KDM5D,KLK3,LARS2,LEPR,LGALS3BP,LRRC4B,Ly6a (includes others…	93
Cancer, Organismal Injury and Abnormalities	cancer of cells	0.00176			AGR2,CAPN9,CCDC39,CD276,CHPF,CLDN4,CLEC4M,COL1A1,CPXM2,CREB3L1,CTLA4,CYP1A1,CYP2A6 (includes others),DHX58,DNAH1,DNAH10,DNAH6,DPEP1,EPN3,ERN2,FMO2,FOS,GSTO1,Ifi27l2a/Ifi27l2b,IFIT3,IQUB,IRF7,ISG15,KCNRG,KLK3,LEPR,LRRC4B,MMP15,MUC5AC,MUC5B,OAS1,OAS2,OAS3,OASL,PHLDA1,PML,RSAD2,TIAM1	43
Cancer, Gastrointestinal Disease, Organismal Injury and Abnormalities	large intestine carcinoma	0.00176			ADGB,ADH7,ALDH1A1,B3GNT3,C10orf10,C1QTNF6,CALCRL,CAPN9,CCDC39,CCDC81,CD276,CDHR3,CDK5RAP1,CHPF,CLCA1,CLDN1,CLDN4,CLEC4M,CPXM2,CTLA4,CYP2A6 (includes others),DDX3Y,DNAH1,DNAH10,DNAH6,DPEP1,EPN3,ERN2,ETV5,FIBIN,FMO2,FMO3,FOS,GSTO1,HPGD,IFIT1B,IFIT3,IRF7,IRX1,IRX2,ISG15,KLK3,LARS2,LEPR,LGALS3BP,LRRC4B,Ly6a (includes others),MATN4,MMP15,MOV10,MUC5AC,MUC5B,NOXA1,NPR3,NWD1,OAS1,OAS2,OAS3,PHLDA1,PML,PRS…	77
Endocrine System Disorders, Gastrointestinal Disease, Metabolic Disease, Organismal Injury and Abnormalities	diabetic complication	0.00179			COL1A1,DPEP1,FBP1,HPGD,OAS1,PTGFR,SLC6A2	7
Connective Tissue Development and Function, Skeletal and Muscular System Development and Function, Tissue Development	volume of trabecular bone	0.00179			COL1A1,FOS,ISG15,SFRP4	4
Drug Metabolism	catabolism of xenobiotic	0.00182			GSTM3,GSTO1	2
Inflammatory Disease, Neurological Disease, Skeletal and Muscular Disorders	Multiple Sclerosis	0.00182	Increased	2.219	CREB3L1,IRF7,ISG15,OAS1,OAS3,RSAD2,SLC6A2	7
Infectious Diseases	replication of Flaviviridae	0.00193		-1.787	CYP1A1,ISG15,OASL,RSAD2	4
Cancer, Gastrointestinal Disease, Organismal Injury and Abnormalities	gastrointestinal carcinoma	0.002			ADGB,ADH7,ALDH1A1,B3GNT3,C10orf10,C1QTNF6,CALCRL,CAPN9,CCDC39,CCDC81,CD276,CDHR3,CDK5RAP1,CHPF,CLCA1,CLDN1,CLDN4,CLEC4M,COL1A1,CPXM2,CTLA4,CYP2A6 (includes others),DDX3Y,DNAH1,DNAH10,DNAH6,DPEP1,EPN3,ERN2,ETV5,FIBIN,FMO2,FMO3,FOS,GSTO1,HAP1,HPGD,IFIT1B,IFIT3,IQUB,IRF7,IRX1,IRX2,ISG15,KLK3,LARS2,LEPR,LGALS3BP,LRRC4B,Ly6a (includes others),MATN4,MMP15,MOV10,MUC5AC,MUC5B,NOXA1,NPR3,NWD1,OAS1,OAS2,OA…	80
Connective Tissue Development and Function, Skeletal and Muscular System Development and Function, Tissue Development	volume of bone	0.00204			COL1A1,FOS,ISG15,Ly6a (includes others),SFRP4	5
Connective Tissue Development and Function, Skeletal and Muscular System Development and Function	strength of bone	0.00206			ISG15,Ly6a (includes others),SFRP4	3
Connective Tissue Disorders, Organismal Injury and Abnormalities, Skeletal and Muscular Disorders	bone lesion	0.00213			COL1A1,IRF7,MUC5AC,MUC5B,RMRP,RPTN,SFRP4	7
Skeletal and Muscular Disorders, Tissue Morphology	disorganization of muscle	0.00214			CALCRL,NECTIN2	2
Connective Tissue Disorders, Developmental Disorder, Organismal Injury and Abnormalities, Skeletal and Muscular Disorders	dysplasia of metaphysis	0.00214			RMRP,SFRP4	2
Lipid Metabolism, Small Molecule Biochemistry	inactivation of lipid	0.00214			HPGD,PON1	2
Cell-To-Cell Signaling and Interaction, Cellular Function and Maintenance, Hematological System Development and Function, Inflammatory Response	phagocytosis by macrophages	0.00215		0.283	CLEC4M,ISG15,LEPR,MUC5B,SIGLEC1	5
Inflammatory Response	inflammatory response	0.00215		0.911	CALCRL,CD276,Chil3/Chil4,CLCA1,CLEC4M,FOS,ISG15,LGALS3BP,MUC5B,PON1,RGS1,TACR1,TIAM1,USP18,ZBP1	15
Cell-To-Cell Signaling and Interaction	adhesion of tumor cell lines	0.00217		1.431	ETV5,FOS,KLK3,NECTIN2,PHLDA1,SERPINB2,SFRP4,TIAM1	8
Cancer, Organismal Injury and Abnormalities	connective or soft tissue tumor	0.00226			ALDH1A1,CALCRL,CLDN4,COL1A1,CTLA4,DNAH6,FOS,GSTM3,IFIT3,IRF7,IRX2,LEPR,LGALS3BP,MUC5AC,MUC5B,PML,RPTN,XAF1	18
Connective Tissue Development and Function, Skeletal and Muscular System Development and Function	remodeling of bone	0.00228		0.152	CYP1A1,LEPR,NPR3,SCIN,SFRP4,SLC6A2	6
Cancer, Gastrointestinal Disease, Organismal Injury and Abnormalities	large intestine adenocarcinoma	0.0023			ADGB,ADH7,ALDH1A1,B3GNT3,C10orf10,C1QTNF6,CALCRL,CAPN9,CCDC39,CCDC81,CD276,CDHR3,CDK5RAP1,CHPF,CLCA1,CLDN1,CLDN4,CLEC4M,CPXM2,CTLA4,CYP2A6 (includes others),DDX3Y,DNAH1,DNAH10,DNAH6,DPEP1,EPN3,ERN2,ETV5,FIBIN,FMO2,FMO3,FOS,GSTO1,HPGD,IFIT1B,IFIT3,IRF7,IRX1,IRX2,ISG15,KLK3,LARS2,LEPR,LGALS3BP,LRRC4B,MATN4,MMP15,MOV10,MUC5AC,MUC5B,NOXA1,NPR3,NWD1,OAS1,OAS2,OAS3,PHLDA1,PML,PRSS23,PTGFR,RGS1,RPTN,SCI…	76
Carbohydrate Metabolism, Small Molecule Biochemistry	metabolism of D-hexose	0.00232			FBP1,OAS1,PML,TACR1	4
Developmental Disorder, Hereditary Disorder, Organismal Injury and Abnormalities, Renal and Urological Disease	autosomal dominant polycystic kidney disease	0.0024			PML,PRSS23,RMRP,SFRP4	4
Cellular Assembly and Organization	formation of membrane rafts	0.00249			CTLA4,IQUB	2
Protein Synthesis	quantity of IFNG in blood	0.0026			DHX58,LGALS3BP,MUC5AC	3
Vitamin and Mineral Metabolism	metabolism of vitamin	0.00275			ADH7,ALDH1A1,CYP1A1,GSTO1	4
Organismal Development	oversecretion of mucus	0.00287			MUC5AC,MUC5B	2
Cell-To-Cell Signaling and Interaction, Inflammatory Response	immune response of leukocytes	0.00288		0.87	CLEC4M,CTLA4,ISG15,KLK3,LEPR,MUC5B,PON1,SIGLEC1	8
Connective Tissue Development and Function, Skeletal and Muscular System Development and Function, Tissue Development	ossification of bone	0.00304		1.982	CREB3L1,ISG15,Ly6a (includes others),NPR3,SFRP4	5
Cell Cycle	arrest in cell cycle progression of T lymphocytes	0.00326			CTLA4,Ly6a (includes others)	2
Cell-To-Cell Signaling and Interaction, Hematological System Development and Function, Inflammatory Response	immune response of helper T lymphocytes	0.00326			CTLA4,LEPR	2
Protein Synthesis	quantity of hemoglobin in blood	0.00326			CYP1A1,NPR3	2
Cellular Function and Maintenance, Inflammatory Response	phagocytosis	0.00333		1.741	CLEC4M,IRF7,ISG15,LEPR,MCOLN3,MUC5B,PON1,SIGLEC1	8
Cancer, Organismal Injury and Abnormalities	pelvic cancer	0.00346			ADGB,ADH7,AGR2,ALDH1A1,B3GNT3,CALCRL,CAPN9,CDHR3,CDK5RAP1,CHPF,CHRDL1,CLCA1,CLDN4,CLEC4M,COL1A1,CPXM2,CTLA4,CYP1A1,CYP2A6 (includes others),DHX58,DNAH1,DNAH10,DNAH6,ENO1,ETV5,FMO3,FOS,IFIT3,IRF7,IRX1,ISG15,KLK3,LARS2,LEPR,LRRC4B,LYVE1,MATN4,MRGPRG,MUC5AC,MUC5B,NOXA1,NWD1,OAS2,OAS3,PHLDA1,PON1,PSMA8,PTGFR,RGS1,RGS9,RPTN,RTP4,SCIN,SFRP4,SIGLEC1,SLC43A3,SLC6A2,SLC7A5,TACR1,TFPI2,TIAM1,TMTC1,XAF1	63
Connective Tissue Disorders, Immunological Disease, Inflammatory Disease, Organismal Injury and Abnormalities, Skeletal and Muscular Disorders	systemic lupus erythematosus	0.00347			CTLA4,ISG15,OAS1,OASL,SLC6A2,ZBP1	6
Connective Tissue Development and Function, Skeletal and Muscular System Development and Function, Tissue Development	morphology of bone	0.00351			CHPF,COL1A1,CREB3L1,CYP1A1,FOS,ISG15,LEPR,Ly6a (includes others),NPR3,SFRP4,SLC6A2	11
Cell-To-Cell Signaling and Interaction, Hematological System Development and Function	response of helper T lymphocytes	0.00357			CD276,CTLA4,LEPR	3
Cancer, Organismal Injury and Abnormalities	abdominal cancer	0.00367			ADGB,ADH7,AGR2,ALDH1A1,B3GNT3,C10orf10,C1QTNF6,CALCRL,CAPN9,CCDC39,CCDC81,CD276,CDHR3,CDK5RAP1,CHPF,CHRDL1,CLCA1,CLDN1,CLDN4,CLEC4M,COL1A1,CPXM2,CREB3L1,CTLA4,CYP1A1,CYP2A6 (includes others),DDX3Y,DHX58,DNAH1,DNAH10,DNAH6,DPEP1,ENO1,EPN3,ERN2,ETV5,FBP1,FIBIN,FMO2,FMO3,FOS,GSTA3,GSTO1,HAP1,HPGD,IFIT1B,IFIT3,IQUB,IRF7,IRX1,IRX2,ISG15,KCNRG,KDM5D,KLK3,LARS2,LEPR,LGALS3BP,LRRC4B,Ly6a (includes others…	98
Dermatological Diseases and Conditions, Organismal Injury and Abnormalities	active stage psoriasis	0.00369			FOS,SERPINB2	2
Cancer, Organismal Injury and Abnormalities, Reproductive System Disease	genital tract cancer	0.00391			ADGB,AGR2,ALDH1A1,B3GNT3,CALCRL,CAPN9,CDHR3,CDK5RAP1,CHPF,CHRDL1,CLCA1,CLDN4,CLEC4M,COL1A1,CPXM2,CTLA4,CYP1A1,CYP2A6 (includes others),DHX58,DNAH1,DNAH10,DNAH6,ENO1,ETV5,FMO3,FOS,IFIT3,IRF7,IRX1,ISG15,KLK3,LARS2,LEPR,LRRC4B,LYVE1,MATN4,MRGPRG,MUC5AC,MUC5B,NOXA1,NWD1,OAS2,OAS3,PHLDA1,PON1,PSMA8,PTGFR,RGS1,RGS9,RPTN,RTP4,SCIN,SFRP4,SIGLEC1,SLC43A3,SLC6A2,SLC7A5,TACR1,TFPI2,TIAM1,XAF1	61
Infectious Diseases	release of virus	0.00394			CYP1A1,ISG15,RSAD2	3
Hematological System Development and Function, Inflammatory Response, Tissue Morphology	quantity of phagocytes	0.0041		1.783	AGR2,CLCA1,CLEC4M,CTLA4,CYP1A1,LEPR,Ly6a (includes others),PML,SERPINB2	9
Cell-To-Cell Signaling and Interaction, Connective Tissue Development and Function	response of fibroblast cell lines	0.00413			IRF7,PML	2
Carbohydrate Metabolism	metabolism of carbohydrate	0.00423			ALDH1A1,B3GNT3,CHPF,FBP1,GSTO1,LEPR,LYVE1,OAS1,PML,PON1,PTGFR,TACR1	12
Cancer, Organismal Injury and Abnormalities, Reproductive System Disease	breast cancer	0.00426			AGR2,ALDH1A1,CD276,CLDN1,CLDN4,COL1A1,CPXM2,CTLA4,CYP1A1,DPEP1,ENO1,FCGBP,FOS,GSTM3,GSTO1,KLK3,LEPR,LGALS3BP,LYVE1,MMP15,NECTIN2,PML,RGS1,RPTN	24
Cancer, Gastrointestinal Disease, Organismal Injury and Abnormalities	gastrointestinal tract cancer	0.00432			ADGB,ADH7,AGR2,ALDH1A1,B3GNT3,C10orf10,C1QTNF6,CALCRL,CAPN9,CCDC39,CCDC81,CD276,CDHR3,CDK5RAP1,CHPF,CLCA1,CLDN1,CLDN4,CLEC4M,COL1A1,CPXM2,CTLA4,CYP2A6 (includes others),DDX3Y,DNAH1,DNAH10,DNAH6,DPEP1,ENO1,EPN3,ERN2,ETV5,FIBIN,FMO2,FMO3,FOS,GSTO1,HAP1,HPGD,IFIT1B,IFIT3,IQUB,IRF7,IRX1,IRX2,ISG15,KLK3,LARS2,LEPR,LGALS3BP,LRRC4B,Ly6a (includes others),MATN4,MMP15,MOV10,MUC5AC,MUC5B,NOXA1,NPR3,NWD1,OA…	82
Cancer, Connective Tissue Disorders, Organismal Injury and Abnormalities	osteosarcoma	0.00451			FOS,GSTM3,LGALS3BP,MUC5AC,MUC5B,RPTN	6
Lipid Metabolism, Molecular Transport, Small Molecule Biochemistry	quantity of 12-hydroxyeicosatetraenoic acid	0.0046			CYP1A1,LEPR	2
Cancer, Connective Tissue Disorders, Organismal Injury and Abnormalities	Ewing's sarcoma	0.00465			LGALS3BP,MUC5AC,MUC5B,RPTN	4
Cancer, Gastrointestinal Disease, Organismal Injury and Abnormalities	malignant neoplasm of large intestine	0.00466			ADGB,ADH7,AGR2,ALDH1A1,B3GNT3,C10orf10,C1QTNF6,CALCRL,CAPN9,CCDC39,CCDC81,CD276,CDHR3,CDK5RAP1,CHPF,CLCA1,CLDN1,CLDN4,CLEC4M,CPXM2,CTLA4,CYP2A6 (includes others),DDX3Y,DNAH1,DNAH10,DNAH6,DPEP1,ENO1,EPN3,ERN2,ETV5,FIBIN,FMO2,FMO3,FOS,GSTO1,HPGD,IFIT1B,IFIT3,IRF7,IRX1,IRX2,ISG15,KLK3,LARS2,LEPR,LGALS3BP,LRRC4B,Ly6a (includes others),MATN4,MMP15,MOV10,MUC5AC,MUC5B,NOXA1,NPR3,NWD1,OAS1,OAS2,OAS3,PHLD…	79
Cell Death and Survival	necrosis	0.00473		-0.915	AGR2,ALDH1A1,CALCRL,COL1A1,CREB3L1,CTLA4,DHX58,ENO1,ERN2,FOS,HAP1,IQUB,IRF7,IRX1,ISG15,KCNRG,KLK3,LEPR,LGALS3BP,MCOLN3,MUC5B,NECTIN2,OAS3,PHLDA1,PML,PON1,SCIN,SERPINB2,SFRP4,SPRR1A,TACR1,TFPI2,TIAM1,USP18,XAF1	35
Cellular Development, Cellular Growth and Proliferation, Connective Tissue Development and Function, Skeletal and Muscular System Development and Function, Tissue Development	osteoclastogenesis of bone cells	0.00474			CYP1A1,FOS,SCIN	3
Cell-To-Cell Signaling and Interaction, Hematological System Development and Function	T cell response	0.00492		0.401	CD276,CTLA4,LEPR,OASL,PON1	5
Cellular Development	differentiation of leukemia cell lines	0.00492		0.152	ENO1,LEPR,PML,SCIN,SERPINB2	5
Cancer, Gastrointestinal Disease, Organismal Injury and Abnormalities	tumorigenesis of digestive organ tumor	0.00496			ADGB,ADH7,ALDH1A1,B3GNT3,C1QTNF6,CAPN9,CCDC39,CCDC81,CDHR3,CDK5RAP1,CLCA1,CLDN4,CLEC4M,COL1A1,CPXM2,CTLA4,CYP2A6 (includes others),DDX3Y,DNAH1,DNAH10,DNAH6,EPN3,ETV5,FMO3,FOS,GSTO1,HAP1,IQUB,IRF7,IRX2,LEPR,LRRC4B,Ly6a (includes others),MMP15,MUC5AC,MUC5B,NPR3,NWD1,OAS1,OAS2,OAS3,PHLDA1,PTGFR,RPTN,SFRP4,SIGLEC1,SLC43A3,SLC6A2,SLC7A5,TACR1,TFPI2,TIAM1,TMTC1	53
Cell Death and Survival	cell death	0.00501		-0.731	AGR2,ALDH1A1,CALCRL,CLDN4,COL1A1,CREB3L1,CTLA4,DHX58,DPEP1,ENO1,ERN2,ETV5,FOS,HAP1,HPGD,IFIT3,IQUB,IRF7,IRX1,ISG15,KCNRG,KLK3,LEPR,LGALS3BP,MCOLN3,MUC5B,NECTIN2,OAS1,OAS3,PHLDA1,PML,PON1,PTGFR,SCIN,SERPINB2,SFRP4,SPRR1A,TACR1,TFPI2,TIAM1,USP18,XAF1	42
Hematological System Development and Function, Tissue Morphology	quantity of mononuclear leukocytes	0.00502		-0.72	CALCRL,CLEC4M,CTLA4,CYP1A1,FOS,ISG15,LEPR,Ly6a (includes others),PML,RGS1,SERPINB2,SIGLEC1,Trim30a/Trim30d	13
Cancer, Organismal Injury and Abnormalities	cancer of secretory structure	0.00502			ADGB,AGR2,CALCRL,CCDC39,CDHR3,CHPF,CLDN4,COL1A1,CPXM2,CREB3L1,CTLA4,DHX58,DNAH1,DNAH10,DNAH6,ENO1,ERN2,ETV5,FCGBP,FIBIN,FOS,GSTA3,IRF7,IRX2,ISG15,KCNRG,KLK3,LARS2,LEPR,LRRC4B,LYVE1,MATN4,MRGPRG,MUC5AC,MUC5B,NWD1,OAS2,OAS3,PHLDA1,PML,RGS1,RGS9,RPTN,RTP4,SCIN,SEMA4F,SIGLEC1,SLC43A3,SLC6A2,TACR1,TFPI2,TIAM1,XAF1	53
Cell-To-Cell Signaling and Interaction, Drug Metabolism, Molecular Transport, Small Molecule Biochemistry	efflux of dopamine	0.0051			NPR3,SLC6A2	2
Lipid Metabolism, Small Molecule Biochemistry, Vitamin and Mineral Metabolism	modification of retinaldehyde	0.0051			ALDH1A1,CYP1A1	2
Dermatological Diseases and Conditions, Organismal Injury and Abnormalities	pruritus	0.00517			CTLA4,SLC6A2,TACR1	3
Respiratory System Development and Function	respiratory quotient	0.00517			ALDH1A1,LEPR,SLC6A2	3
Cell Death and Survival	apoptosis of leukemia cell lines	0.00529	Decreased	-2.395	COL1A1,KCNRG,LEPR,LGALS3BP,PML,SCIN,USP18	7
Connective Tissue Development and Function, Skeletal and Muscular System Development and Function, Tissue Development	morphology of trabecular bone	0.00534			COL1A1,CREB3L1,FOS,ISG15,SFRP4	5
Connective Tissue Development and Function, Skeletal and Muscular System Development and Function, Tissue Morphology	quantity of bone cells	0.00534		0.747	COL1A1,FOS,Ly6a (includes others),NPR3,SFRP4	5
Gastrointestinal Disease, Hepatic System Disease, Inflammatory Disease, Organismal Injury and Abnormalities	AMA-positive primary biliary cirrhosis	0.00537			CTLA4	1
Infectious Diseases, Organismal Injury and Abnormalities, Reproductive System Disease	Bacteroides fragilis gynecologic infection	0.00537			DPEP1	1
Infectious Diseases	Bacteroides fragilis intra-abdominal infection	0.00537			DPEP1	1
Infectious Diseases, Organismal Injury and Abnormalities, Reproductive System Disease	E. coli gynecologic infection	0.00537			DPEP1	1
Infectious Diseases, Organismal Injury and Abnormalities, Reproductive System Disease	Enterococcus faecalis gynecologic infection	0.00537			DPEP1	1
Dermatological Diseases and Conditions, Developmental Disorder, Hereditary Disorder, Organismal Injury and Abnormalities	NISCH syndrome	0.00537			CLDN1	1
Infectious Diseases, Organismal Injury and Abnormalities, Reproductive System Disease	Peptostreptococcus gynecologic infection	0.00537			DPEP1	1
Infectious Diseases	Peptostreptococcus intra-abdominal infection	0.00537			DPEP1	1
Auditory Disease, Developmental Disorder, Endocrine System Disorders, Hereditary Disorder, Neurological Disease, Organismal Injury and Abnormalities, Reproductive System Disease	Perrault syndrome type 4	0.00537			LARS2	1
Connective Tissue Disorders, Developmental Disorder, Organismal Injury and Abnormalities, Skeletal and Muscular Disorders	Pyle type metaphyseal dysplasia	0.00537			SFRP4	1
Infectious Diseases, Organismal Injury and Abnormalities, Reproductive System Disease	Streptococcus agalactiae gynecologic infection	0.00537			DPEP1	1
Developmental Disorder, Hereditary Disorder, Organismal Injury and Abnormalities	Zlotogora-Ogur syndrome	0.00537			NECTIN1	1
Molecular Transport	absorption of K+	0.00537			KLK3	1
Connective Tissue Disorders, Metabolic Disease, Organismal Injury and Abnormalities	acquired generalized lipodystrophy	0.00537			LEPR	1
Carbohydrate Metabolism, Lipid Metabolism, Small Molecule Biochemistry	activation of 1-palmitoyl-2-arachidonyl-sn-glycero-3-phosphorylcholine	0.00537			PON1	1
Carbohydrate Metabolism, Lipid Metabolism, Small Molecule Biochemistry	activation of 1-palmitoyl-2-glutaroyl-sn-glycero-3-phosphorylcholine	0.00537			PON1	1
Cell-To-Cell Signaling and Interaction, Nervous System Development and Function	adhesion of hippocampal neurons	0.00537			NECTIN1	1
Cell-mediated Immune Response, Hematological System Development and Function	anergy of regulatory T lymphocytes	0.00537			CTLA4	1
Cell Cycle	arrest in G0/G1 phase transition of hematopoietic progenitor cells	0.00537			FOS	1
Cell Cycle	arrest in cell cycle progression of blood platelets	0.00537			COL1A1	1
Developmental Disorder, Hematological Disease, Hereditary Disorder, Immunological Disease, Organismal Injury and Abnormalities	autoimmune lymphoproliferative syndrome type V	0.00537			CTLA4	1
Cell-To-Cell Signaling and Interaction, Hematological System Development and Function, Inflammatory Response	autoimmune response of Th17 cells	0.00537			LEPR	1
Connective Tissue Disorders, Dermatological Diseases and Conditions, Hereditary Disorder, Organismal Injury and Abnormalities, Skeletal and Muscular Disorders	autosomal recessive primary hypertrophic osteoarthropathy type 1	0.00537			HPGD	1
Hematological Disease, Infectious Diseases	bacterial septicemia	0.00537			DPEP1	1
Infectious Diseases	binding of Human foamy virus	0.00537			PML	1
Cell Cycle, Gene Expression	binding of Nur77/N10 binding site	0.00537			PML	1
Connective Tissue Disorders, Developmental Disorder, Hereditary Disorder, Organismal Injury and Abnormalities	cartilage-hair hypoplasia	0.00537			RMRP	1
Gastrointestinal Disease, Immunological Disease, Organismal Injury and Abnormalities	celiac disease 3	0.00537			CTLA4	1
Cell-To-Cell Signaling and Interaction, Drug Metabolism, Molecular Transport, Small Molecule Biochemistry	clearance of norepinephrine	0.00537			SLC6A2	1
Cellular Assembly and Organization, Cellular Function and Maintenance	co-localization of autoimmune regulator nuclear body	0.00537			PML	1
Infectious Diseases, Organismal Injury and Abnormalities, Renal and Urological Disease	complicated urinary tract infection by Morganella morganii	0.00537			DPEP1	1
Infectious Diseases, Organismal Injury and Abnormalities, Renal and Urological Disease	complicated urinary tract infection by Proteus vulgaris	0.00537			DPEP1	1
Infectious Diseases, Organismal Injury and Abnormalities, Renal and Urological Disease	complicated urinary tract infection by Providencia rettgeri	0.00537			DPEP1	1
Infectious Diseases, Organismal Injury and Abnormalities, Renal and Urological Disease	complicated urinary tract infection by Staphylococcus aureus	0.00537			DPEP1	1
Cancer, Organismal Injury and Abnormalities	delay in initiation of growth of melanoma	0.00537			CTLA4	1
Cellular Compromise	depletion of neutrophils	0.00537			Ly6a (includes others)	1
Molecular Transport	depletion of water	0.00537			CLDN1	1
Cardiovascular Disease, Organismal Injury and Abnormalities, Skeletal and Muscular Disorders, Tissue Morphology	disorganization of myocardium	0.00537			CALCRL	1
Cellular Assembly and Organization	distribution of exosomes	0.00537			SIGLEC1	1
Ophthalmic Disease, Organismal Injury and Abnormalities	dysfunction of lacrimal gland	0.00537			CYP1A1	1
Cardiovascular Disease	ectasia of vascular lesion	0.00537			CTLA4	1
Cellular Compromise, Cellular Function and Maintenance	endoplasmic reticulum stress response of brain cancer cell lines	0.00537			CREB3L1	1
Cell Morphology, Cellular Assembly and Organization, DNA Replication, Recombination, and Repair	enlargement of PML nuclear bodies	0.00537			PML	1
Cell Cycle	entry into S phase of naive T lymphocytes	0.00537			CTLA4	1
Cell Cycle	exit from G1 phase of naive T lymphocytes	0.00537			CTLA4	1
Embryonic Development, Organ Development, Organismal Development, Reproductive System Development and Function, Tissue Development, Tissue Morphology	expansion of mammary epithelium	0.00537			LEPR	1
Gastrointestinal Disease, Humoral Immune Response, Inflammatory Disease, Inflammatory Response, Organismal Injury and Abnormalities	experimentally induced inflammation of intestine	0.00537			CTLA4	1
Cellular Movement, Hematological System Development and Function	extravasation of eosinophils	0.00537			Chil3/Chil4	1
Cardiovascular Disease, Hereditary Disorder, Organismal Injury and Abnormalities	familial mitral valve prolapse	0.00537			SLC6A2	1
Organismal Injury and Abnormalities, Reproductive System Disease	fibrous sheath dysplasia	0.00537			CCDC39	1
Cell-To-Cell Signaling and Interaction, Cellular Assembly and Organization	formation of junctional complexes	0.00537			CLDN4	1
Embryonic Development, Organ Development, Organismal Development, Reproductive System Development and Function, Tissue Development	formation of mammary duct	0.00537			LEPR	1
Connective Tissue Disorders, Organismal Injury and Abnormalities, Skeletal and Muscular Disorders, Tissue Morphology	fracture of femur	0.00537			CD276	1
Connective Tissue Disorders, Organismal Injury and Abnormalities, Skeletal and Muscular Disorders	fragility of femur	0.00537			COL1A1	1
Connective Tissue Disorders, Organismal Injury and Abnormalities, Skeletal and Muscular Disorders	fragility of humerus	0.00537			COL1A1	1
Developmental Disorder, Hereditary Disorder, Metabolic Disease, Organismal Injury and Abnormalities	fructose-1,6-diphosphatase deficiency	0.00537			FBP1	1
Infectious Diseases, Organismal Development	growth of vaccinia virus	0.00537			ISG15	1
Infectious Diseases, Organismal Injury and Abnormalities, Reproductive System Disease	gynecologic infection by Bifidobacterium	0.00537			DPEP1	1
Infectious Diseases, Organismal Injury and Abnormalities, Reproductive System Disease	gynecologic infection by Enterobacter	0.00537			DPEP1	1
Infectious Diseases, Organismal Injury and Abnormalities, Reproductive System Disease	gynecologic infection by Gardnerella vaginalis	0.00537			DPEP1	1
Infectious Diseases, Organismal Injury and Abnormalities, Reproductive System Disease	gynecologic infection by Klebsiella	0.00537			DPEP1	1
Infectious Diseases, Organismal Injury and Abnormalities, Reproductive System Disease	gynecologic infection by Peptococcus	0.00537			DPEP1	1
Infectious Diseases, Organismal Injury and Abnormalities, Reproductive System Disease	gynecologic infection by Propionibacterium	0.00537			DPEP1	1
Infectious Diseases, Organismal Injury and Abnormalities, Reproductive System Disease	gynecologic infection by Proteus	0.00537			DPEP1	1
Infectious Diseases, Organismal Injury and Abnormalities, Reproductive System Disease	gynecologic infection by Staphylococcus aureus	0.00537			DPEP1	1
Infectious Diseases, Organismal Injury and Abnormalities, Reproductive System Disease	gynecologic infection by Staphylococcus epidermidis	0.00537			DPEP1	1
Cell-To-Cell Signaling and Interaction, Small Molecule Biochemistry	homeostasis of norepinephrine	0.00537			SLC6A2	1
Cell Morphology, Cellular Function and Maintenance	homologous recombination repair of fibrosarcoma cell lines	0.00537			PML	1
Cell-To-Cell Signaling and Interaction, Connective Tissue Development and Function, Inflammatory Response	host defense of fibroblasts	0.00537			PML	1
Cardiovascular Disease, Developmental Disorder, Hematological Disease, Hereditary Disorder, Metabolic Disease, Organismal Injury and Abnormalities	hydrops, lactic acidosis, and sideroblastic anemia	0.00537			LARS2	1
Drug Metabolism	hydroxylation of coumarin	0.00537			CYP2A6 (includes others)	1
Cancer, Connective Tissue Disorders, Organismal Injury and Abnormalities	hyperplasia of adipocytes	0.00537			LEPR	1
Endocrine System Disorders, Inflammatory Disease, Inflammatory Response, Organismal Injury and Abnormalities, Reproductive System Disease	hypophysitis	0.00537			CTLA4	1
Cell-To-Cell Signaling and Interaction, Hematological System Development and Function	hyposignaling of regulatory T lymphocytes	0.00537			CTLA4	1
Cell-To-Cell Signaling and Interaction, Hematological System Development and Function, Inflammatory Response	immune response of Th2 cells	0.00537			CTLA4	1
Cardiovascular Disease, Hereditary Disorder, Immunological Disease, Neurological Disease, Organismal Injury and Abnormalities, Psychological Disorders	immunodeficiency 38 with basal ganglia calcification	0.00537			ISG15	1
Immunological Disease	immunodeficiency 39	0.00537			IRF7	1
Lipid Metabolism, Small Molecule Biochemistry	inactivation of prostaglandin	0.00537			HPGD	1
Cancer, Connective Tissue Disorders, Organismal Injury and Abnormalities, Tissue Morphology, Tumor Morphology	induction of osteosarcoma	0.00537			FOS	1
Infectious Diseases	infectivity of HIV-2	0.00537			CLEC4M	1
Infectious Diseases	infectivity of Murine leukemia virus	0.00537			CLEC4M	1
Infectious Diseases	infectivity of Simian immunodeficiency virus	0.00537			CLEC4M	1
Infectious Diseases	intra-abdominal infection by Bifidobacterium	0.00537			DPEP1	1
Infectious Diseases	intra-abdominal infection by Clostridium	0.00537			DPEP1	1
Infectious Diseases	intra-abdominal infection by Enterococcus faecalis	0.00537			DPEP1	1
Infectious Diseases	intra-abdominal infection by Eubacterium	0.00537			DPEP1	1
Infectious Diseases	intra-abdominal infection by Morganella morganii	0.00537			DPEP1	1
Infectious Diseases	intra-abdominal infection by Peptococcus	0.00537			DPEP1	1
Infectious Diseases	intra-abdominal infection by Propionibacterium	0.00537			DPEP1	1
Infectious Diseases	intra-abdominal infection by Staphylococcus aureus	0.00537			DPEP1	1
Infectious Diseases	intra-abdominal infection by Staphylococcus epidermidis	0.00537			DPEP1	1
Infectious Diseases	intra-abdominal infection by fusobacterium	0.00537			DPEP1	1
Cancer, Dermatological Diseases and Conditions, Organismal Injury and Abnormalities	invasive cutaneous squamous cell carcinoma	0.00537			FOS	1
Connective Tissue Disorders, Developmental Disorder, Hereditary Disorder, Organismal Injury and Abnormalities	isolated congenital digital clubbing	0.00537			HPGD	1
Endocrine System Disorders, Hereditary Disorder, Nutritional Disease, Organismal Injury and Abnormalities	leptin receptor deficiency	0.00537			LEPR	1
Infectious Diseases, Respiratory Disease	lower respiratory tract infection by Acinetobacter	0.00537			DPEP1	1
Infectious Diseases, Respiratory Disease	lower respiratory tract infection by E. coli	0.00537			DPEP1	1
Infectious Diseases, Respiratory Disease	lower respiratory tract infection by Enterobacter	0.00537			DPEP1	1
Infectious Diseases, Respiratory Disease	lower respiratory tract infection by Haemophilus influenzae	0.00537			DPEP1	1
Infectious Diseases, Respiratory Disease	lower respiratory tract infection by Haemophilus parainfluenzae	0.00537			DPEP1	1
Infectious Diseases, Respiratory Disease	lower respiratory tract infection by Klebsiella	0.00537			DPEP1	1
Infectious Diseases, Respiratory Disease	lower respiratory tract infection by Serratia marcescens	0.00537			DPEP1	1
Infectious Diseases, Respiratory Disease	lower respiratory tract infection by Staphylococcus aureus	0.00537			DPEP1	1
Cellular Development, Embryonic Development, Organ Development, Organismal Development, Tissue Development	maturation of goblet cells	0.00537			CREB3L1	1
Inflammatory Response	memory T cell response by Th1 cells	0.00537			CTLA4	1
Connective Tissue Disorders, Developmental Disorder, Hereditary Disorder, Organismal Injury and Abnormalities, Skeletal and Muscular Disorders	metaphyseal dysplasia without hypotrichosis	0.00537			RMRP	1
Cardiovascular System Development and Function, Cellular Movement	migration of pulmonary artery endothelial cells	0.00537			NOXA1	1
Cellular Movement	migratory capacity of endometrial cancer cell lines	0.00537			ETV5	1
Dermatological Diseases and Conditions, Organismal Injury and Abnormalities	mild alopecia	0.00537			FOS	1
Connective Tissue Disorders, Developmental Disorder, Hereditary Disorder, Metabolic Disease, Organismal Injury and Abnormalities, Skeletal and Muscular Disorders	mild osteogenesis imperfecta type I	0.00537			COL1A1	1
Cell Cycle	mitosis of Th1 cells	0.00537			FOS	1
Cell-To-Cell Signaling and Interaction, Hematological System Development and Function, Inflammatory Response	mixed lymphocyte reaction of T lymphocytes	0.00537			CTLA4	1
Cell Morphology, Cellular Development, Cellular Growth and Proliferation, Embryonic Development, Organ Development, Organ Morphology, Organismal Development, Reproductive System Development and Function, Tissue Development	morphogenesis of spermatids	0.00537			NECTIN2	1
Cancer, Organismal Injury and Abnormalities, Reproductive System Disease	onset of formation of breast carcinoma	0.00537			CTLA4	1
Cardiovascular Disease, Ophthalmic Disease, Organismal Injury and Abnormalities	open-angle glaucoma with elevated intraocular pressure	0.00537			PTGFR	1
Connective Tissue Disorders, Developmental Disorder, Hereditary Disorder, Metabolic Disease, Organismal Injury and Abnormalities, Skeletal and Muscular Disorders	osteogenesis imperfecta type IIC thin-bone variant	0.00537			COL1A1	1
Drug Metabolism, Energy Production, Small Molecule Biochemistry	oxidation of almotriptan	0.00537			FMO3	1
Drug Metabolism, Energy Production, Small Molecule Biochemistry	oxidation of nicotine	0.00537			FMO3	1
Cell Morphology, Cellular Function and Maintenance, Organ Morphology, Organismal Injury and Abnormalities, Tissue Morphology	paracellular permeability of gastric epithelial cells	0.00537			CLDN1	1
Cell-To-Cell Signaling and Interaction, Cellular Function and Maintenance, Inflammatory Response	phagocytosis of Campylobacter jejuni strain GB11	0.00537			SIGLEC1	1
Cellular Movement	positioning of spermatids	0.00537			NECTIN2	1
Lipid Metabolism, Small Molecule Biochemistry, Vitamin and Mineral Metabolism	production of 2-hydroxyestradiol	0.00537			CYP1A1	1
Infectious Diseases	production of Rabies virus	0.00537			PML	1
Cellular Function and Maintenance	progression of gastrointestinal stromal tumor cell lines	0.00537			ENO1	1
Metabolic Disease, Psychological Disorders	protection against nicotine dependence	0.00537			CYP2A6 (includes others)	1
Lipid Metabolism, Molecular Transport, Small Molecule Biochemistry	quantity of 13(S)-hydroxyoctadecadienoic acid	0.00537			LEPR	1
Cell-To-Cell Signaling and Interaction	recognition of Streptococcus pneumoniae	0.00537			CLEC4M	1
Infectious Diseases	replication of Human foamy virus	0.00537			PML	1
Cell Death and Survival	repopulation of tumor cells	0.00537			CTLA4	1
Infectious Diseases	resistance to Encephalomyocarditis virus	0.00537			OAS2	1
Infectious Diseases	resistance to Vesicular Stomatitis Virus	0.00537			PML	1
Cellular Movement	scattering of endometrial cancer cell lines	0.00537			ETV5	1
Cell Death and Survival, Cellular Development, Cellular Function and Maintenance, Cellular Growth and Proliferation, Embryonic Development, Organismal Development, Tissue Development	self-renewal of mesenchymal stem cells	0.00537			Ly6a (includes others)	1
Endocrine System Disorders, Gastrointestinal Disease, Metabolic Disease, Organismal Injury and Abnormalities	severe non-insulin-dependent diabetes mellitus	0.00537			LEPR	1
Dermatological Diseases and Conditions, Infectious Diseases, Organismal Injury and Abnormalities	skin infection by Acinetobacter	0.00537			DPEP1	1
Dermatological Diseases and Conditions, Infectious Diseases, Organismal Injury and Abnormalities	skin infection by Bacteroides fragilis	0.00537			DPEP1	1
Dermatological Diseases and Conditions, Infectious Diseases, Organismal Injury and Abnormalities	skin infection by Citrobacter	0.00537			DPEP1	1
Dermatological Diseases and Conditions, Infectious Diseases, Organismal Injury and Abnormalities	skin infection by E. coli	0.00537			DPEP1	1
Dermatological Diseases and Conditions, Infectious Diseases, Organismal Injury and Abnormalities	skin infection by Enterobacter	0.00537			DPEP1	1
Dermatological Diseases and Conditions, Infectious Diseases, Organismal Injury and Abnormalities	skin infection by Klebsiella	0.00537			DPEP1	1
Dermatological Diseases and Conditions, Infectious Diseases, Organismal Injury and Abnormalities	skin infection by Morganella morganii	0.00537			DPEP1	1
Dermatological Diseases and Conditions, Infectious Diseases, Organismal Injury and Abnormalities	skin infection by Peptococcus	0.00537			DPEP1	1
Dermatological Diseases and Conditions, Infectious Diseases, Organismal Injury and Abnormalities	skin infection by Peptostreptococcus	0.00537			DPEP1	1
Dermatological Diseases and Conditions, Infectious Diseases, Organismal Injury and Abnormalities	skin infection by Proteus vulgaris	0.00537			DPEP1	1
Dermatological Diseases and Conditions, Infectious Diseases, Organismal Injury and Abnormalities	skin infection by Providencia rettgeri	0.00537			DPEP1	1
Dermatological Diseases and Conditions, Infectious Diseases, Organismal Injury and Abnormalities	skin infection by Pseudomonas aeruginosa	0.00537			DPEP1	1
Dermatological Diseases and Conditions, Infectious Diseases, Organismal Injury and Abnormalities	skin infection by Serratia	0.00537			DPEP1	1
Dermatological Diseases and Conditions, Infectious Diseases, Organismal Injury and Abnormalities	skin infection by Staphylococcus epidermidis	0.00537			DPEP1	1
Dermatological Diseases and Conditions, Infectious Diseases, Organismal Injury and Abnormalities	skin infection by fusobacterium	0.00537			DPEP1	1
Cancer, Dermatological Diseases and Conditions, Organismal Injury and Abnormalities	stage IV BRAF mutation negative cutaneous melanoma	0.00537			CTLA4	1
Cardiovascular Disease, Endocrine System Disorders, Gastrointestinal Disease, Hereditary Disorder, Metabolic Disease, Organismal Injury and Abnormalities	susceptibility to microvascular complications of diabetes type 5	0.00537			PON1	1
Cell-To-Cell Signaling and Interaction, Hematological System Development and Function	termination of T cell response	0.00537			CTLA4	1
Cancer, Cellular Development, Dermatological Diseases and Conditions, Organismal Injury and Abnormalities, Tumor Morphology	transdifferentiation of sebaceous gland tumor	0.00537			FOS	1
Cancer, Cellular Development, Organismal Injury and Abnormalities, Tumor Morphology	transdifferentiation of squamous cell tumor	0.00537			FOS	1
Developmental Disorder, Hereditary Disorder, Metabolic Disease, Organismal Injury and Abnormalities	trimethylaminuria	0.00537			FMO3	1
Cancer, Dermatological Diseases and Conditions, Organismal Injury and Abnormalities	tumorigenesis of sebaceous adenoma	0.00537			FOS	1
Cell Morphology, Tissue Morphology	volume of leukemia cell lines	0.00537			SCIN	1
Cell Morphology, Hematological System Development and Function, Inflammatory Response, Tissue Morphology	volume of macrophages	0.00537			PON1	1
Connective Tissue Development and Function, Skeletal and Muscular System Development and Function, Tissue Development, Tissue Morphology	width of zone of proliferation	0.00537			FOS	1
Embryonic Development, Nervous System Development and Function, Ophthalmic Disease, Organ Development, Organ Morphology, Organismal Development, Organismal Injury and Abnormalities, Tissue Development, Visual System Development and Function	abnormal morphology of vitreous body	0.00561			ALDH1A1,NECTIN1	2
Gastrointestinal Disease, Hepatic System Disease, Organismal Injury and Abnormalities	formation of gallstone	0.00561			LEPR,MUC5AC	2
Carbohydrate Metabolism	gluconeogenesis of hepatocytes	0.00561			ALDH1A1,LEPR	2
Reproductive System Development and Function	parturition	0.00561			HPGD,PTGFR	2
Humoral Immune Response, Protein Synthesis	production of antibody	0.00566		0.896	CD276,CLEC4M,CTLA4,Ly6a (includes others),RGS1,RSAD2,SIGLEC1	7
Hematological System Development and Function, Tissue Morphology	quantity of leukocytes	0.00575		0.293	AGR2,CALCRL,CLCA1,CLEC4M,CTLA4,CYP1A1,FOS,ISG15,LEPR,Ly6a (includes others),PML,RGS1,SERPINB2,SIGLEC1,Trim30a/Trim30d	15
Cell-To-Cell Signaling and Interaction, Cellular Function and Maintenance, Inflammatory Response	phagocytosis of bacteria	0.00586			CLEC4M,LEPR,SIGLEC1	3
Hematological System Development and Function, Inflammatory Response, Tissue Morphology	quantity of monocytes	0.00609		0.762	CLEC4M,Ly6a (includes others),PML,SERPINB2	4
Organismal Injury and Abnormalities	dehydration of mice	0.00611			CLDN1,HAP1,NPR3	3
Infectious Diseases	replication of flavivirus	0.00615			OASL,RSAD2	2
Cell-To-Cell Signaling and Interaction	response of mononuclear leukocytes	0.00623		0.697	CD276,CTLA4,KLK3,LEPR,OASL,PON1	6
Neurological Disease, Organismal Injury and Abnormalities	epileptic seizure	0.00625			C10orf10,CALCRL,FOS,RGS1,TMTC1	5
Cell Death and Survival	apoptosis	0.00634		-0.711	ALDH1A1,CALCRL,COL1A1,CTLA4,DHX58,DPEP1,ENO1,ETV5,FOS,HAP1,HPGD,IFIT3,IRF7,IRX1,ISG15,KCNRG,KLK3,LEPR,LGALS3BP,MCOLN3,MUC5B,NECTIN2,OAS1,OAS3,PHLDA1,PML,PTGFR,SCIN,SFRP4,TACR1,TFPI2,TIAM1,USP18,XAF1	34
Immunological Disease, Inflammatory Disease, Inflammatory Response	allergic inflammation	0.00636			Chil3/Chil4,CTLA4,ENO1	3
Developmental Disorder, Hereditary Disorder, Organismal Injury and Abnormalities, Renal and Urological Disease	Polycystic Kidney Disease	0.00642			CYP1A1,HAP1,PML,PRSS23,RMRP,SFRP4	6
Cancer, Organismal Injury and Abnormalities, Reproductive System Disease	uterine tumor	0.00643			ADGB,ALDH1A1,B3GNT3,CALCRL,CAPN9,CDK5RAP1,CHRDL1,CLDN4,CLEC4M,CPXM2,CYP1A1,CYP2A6 (includes others),DNAH1,DNAH10,DNAH6,ENO1,ETV5,FMO3,FOS,IFIT3,IRX1,ISG15,LRRC4B,MUC5AC,MUC5B,NWD1,OAS3,PON1,PTGFR,RPTN,SFRP4,SIGLEC1,SLC6A2,SLC7A5,TACR1,XAF1	36
Cancer, Dermatological Diseases and Conditions, Organismal Injury and Abnormalities	cutaneous melanoma	0.00651			ADGB,ADH7,CALCRL,CALML3,CCDC170,CCDC39,CCDC81,CDHR3,CDK5RAP1,CHODL,CHPF,CHRDL1,CLCA1,CLDN1,CLDN4,CLEC4M,COL1A1,CPXM2,CREB3L1,CTLA4,CYP1A1,CYP2A6 (includes others),DNAH1,DNAH10,DNAH6,ERN2,FBP1,FMO2,FMO3,HAP1,HPGD,IRF7,IRX2,KLK3,LEPR,LRRC4B,MATN4,MUC5AC,MUC5B,NPR3,NWD1,OAS1,OAS2,OAS3,OASL,PML,PON1,PTGFR,RGS1,RGS9,RPTN,RSAD2,SCIN,SERPINB2,SFRP4,SIGLEC1,SLC6A2,SLC7A5,SPRR1A,TIAM1,TMTC1,ZBP1	62
Cell-To-Cell Signaling and Interaction, Cellular Function and Maintenance, Inflammatory Response	phagocytosis of cells	0.00654		1.432	CLEC4M,IRF7,ISG15,LEPR,MUC5B,PON1,SIGLEC1	7
Cancer, Gastrointestinal Disease, Organismal Injury and Abnormalities	gastrointestinal neoplasia	0.00665			ADGB,ADH7,AGR2,ALDH1A1,B3GNT3,C10orf10,C1QTNF6,CALCRL,CAPN9,CCDC39,CCDC81,CD276,CDHR3,CDK5RAP1,CHPF,CLCA1,CLDN1,CLDN4,CLEC4M,COL1A1,CPXM2,CTLA4,CYP1A1,CYP2A6 (includes others),DDX3Y,DNAH1,DNAH10,DNAH6,DPEP1,ENO1,EPN3,ERN2,ETV5,FIBIN,FMO2,FMO3,FOS,GSTO1,HAP1,HPGD,IFIT1B,IFIT3,IQUB,IRF7,IRX1,IRX2,ISG15,KLK3,LARS2,LEPR,LGALS3BP,LRRC4B,Ly6a (includes others),MATN4,MMP15,MOV10,MUC5AC,MUC5B,NOXA1,NPR3,…	83
Cancer, Organismal Injury and Abnormalities, Reproductive System Disease	tumorigenesis of genital organ	0.00667			ADGB,AGR2,ALDH1A1,B3GNT3,CALCRL,CAPN9,CDHR3,CDK5RAP1,CHPF,CHRDL1,CLCA1,CLDN4,CLEC4M,COL1A1,CPXM2,CTLA4,CYP1A1,CYP2A6 (includes others),DHX58,DNAH1,DNAH10,DNAH6,ENO1,ETV5,FMO3,FOS,IFIT3,IRF7,IRX1,ISG15,KLK3,LARS2,LEPR,LRRC4B,LYVE1,MATN4,MRGPRG,MUC5AC,MUC5B,NOXA1,NWD1,OAS2,OAS3,PHLDA1,PON1,PSMA8,PTGFR,RGS1,RGS9,RPTN,RTP4,SCIN,SFRP4,SIGLEC1,SLC43A3,SLC6A2,SLC7A5,TACR1,TFPI2,TIAM1,XAF1	61
Hematological Disease, Immunological Disease, Infectious Diseases	infection of T lymphocytes	0.00671			CLEC4M,SIGLEC1	2
Cell Death and Survival, Nervous System Development and Function	survival of oligodendrocytes	0.00671			FOS,XAF1	2
Cancer, Organismal Injury and Abnormalities, Reproductive System Disease	genital tumor	0.00677			ADGB,AGR2,ALDH1A1,B3GNT3,CALCRL,CAPN9,CDHR3,CDK5RAP1,CHPF,CHRDL1,CLCA1,CLDN4,CLEC4M,COL1A1,CPXM2,CTLA4,CYP1A1,CYP2A6 (includes others),DHX58,DNAH1,DNAH10,DNAH6,ENO1,ETV5,FMO3,FOS,IFIT3,IRF7,IRX1,ISG15,KLK3,LARS2,LEPR,LRRC4B,LYVE1,MATN4,MRGPRG,MUC5AC,MUC5B,NOXA1,NWD1,OAS2,OAS3,PHLDA1,PON1,PSMA8,PTGFR,RGS1,RGS9,RPTN,RTP4,SCIN,SFRP4,SIGLEC1,SLC43A3,SLC6A2,SLC7A5,TACR1,TFPI2,TIAM1,XAF1	61
Cancer, Organismal Injury and Abnormalities, Reproductive System Disease	tumorigenesis of reproductive tract	0.00678			ADGB,AGR2,ALDH1A1,B3GNT3,CALCRL,CAPN9,CDK5RAP1,CHRDL1,CLCA1,CLDN4,CLEC4M,CPXM2,CYP1A1,CYP2A6 (includes others),DNAH1,DNAH10,DNAH6,ENO1,ETV5,FMO3,FOS,IFIT3,IRF7,IRX1,ISG15,LRRC4B,MUC5AC,MUC5B,NOXA1,NWD1,OAS3,PHLDA1,PON1,PSMA8,PTGFR,RPTN,SFRP4,SIGLEC1,SLC43A3,SLC6A2,SLC7A5,TACR1,TFPI2,XAF1	44
Cancer, Organismal Injury and Abnormalities	serous adenocarcinoma	0.00679			ALDH1A1,B3GNT3,CHRDL1,CLDN4,ISG15,MUC5AC,MUC5B,NOXA1,SFRP4,SLC7A5,TFPI2	11
Inflammatory Response	innate immune response	0.00687			IRF7,ISG15,Mx1/Mx2,PML,ZBP1	5
Endocrine System Disorders, Gastrointestinal Disease, Hereditary Disorder, Metabolic Disease, Organismal Injury and Abnormalities	familial diabetes mellitus	0.00687			LARS2,LEPR,PON1	3
Cancer, Organismal Injury and Abnormalities, Reproductive System Disease	female genital neoplasm	0.00694			ADGB,AGR2,ALDH1A1,B3GNT3,CALCRL,CAPN9,CDK5RAP1,CHRDL1,CLCA1,CLDN4,CLEC4M,CPXM2,CYP1A1,CYP2A6 (includes others),DNAH1,DNAH10,DNAH6,ENO1,ETV5,FMO3,FOS,IFIT3,IRF7,IRX1,ISG15,LRRC4B,MUC5AC,MUC5B,NOXA1,NWD1,OAS3,PHLDA1,PON1,PSMA8,PTGFR,RPTN,SFRP4,SIGLEC1,SLC43A3,SLC6A2,SLC7A5,TACR1,TFPI2,XAF1	44
Inflammatory Response	immune response of cells	0.00708		1.931	CLEC4M,CTLA4,DHX58,IRF7,ISG15,KLK3,LEPR,MUC5B,PML,PON1,SIGLEC1	11
Connective Tissue Development and Function, Tissue Morphology	quantity of connective tissue cells	0.00724		1.159	COL1A1,FOS,KLK3,Ly6a (includes others),NPR3,SFRP4	6
Protein Synthesis	quantity of cytokine	0.00724		0.958	DHX58,HAP1,LEPR,LGALS3BP,MUC5AC,SIGLEC1	6
Cell-To-Cell Signaling and Interaction, Hematological System Development and Function, Hematopoiesis	adhesion of hematopoietic progenitor cells	0.0073			Ly6a (includes others),RGS1	2
Infectious Diseases	replication of human herpesvirus 1	0.0073			OASL,PML	2
Cellular Development	differentiation of tumor cell lines	0.00737		0.762	CREB3L1,ENO1,ETV5,FOS,LEPR,PML,SCIN,SERPINB2	8
Cancer, Gastrointestinal Disease, Organismal Injury and Abnormalities	colorectal neoplasia	0.00743			ADGB,ADH7,AGR2,ALDH1A1,B3GNT3,C1QTNF6,CAPN9,CCDC39,CCDC81,CDHR3,CDK5RAP1,CLCA1,CLDN1,CLDN4,CPXM2,CTLA4,CYP2A6 (includes others),DDX3Y,DNAH1,DNAH10,DNAH6,DPEP1,ENO1,EPN3,ERN2,ETV5,FMO3,FOS,GSTO1,HPGD,IRF7,IRX2,LEPR,LRRC4B,Ly6a (includes others),MMP15,MUC5AC,MUC5B,NPR3,NWD1,OAS1,OAS2,PHLDA1,PRSS23,PTGFR,RPTN,SFRP4,SIGLEC1,SLC43A3,SLC6A2,SLC7A5,TACR1,TFPI2,TMTC1	54
Inflammatory Response, Respiratory Disease	inflammation of respiratory system component	0.00745		0.068	CD276,Chil3/Chil4,CLCA1,CTLA4,DPEP1,ENO1,MUC5B,Mx1/Mx2,SLC6A2	9
Hematological System Development and Function, Tissue Morphology	quantity of blood cells	0.00761		0.659	AGR2,CALCRL,CLCA1,CLEC4M,CTLA4,CYP1A1,FOS,ISG15,LEPR,Ly6a (includes others),NPR3,PML,RGS1,SERPINB2,SIGLEC1,Trim30a/Trim30d	16
Cell Morphology, Tissue Morphology	morphology of connective tissue cells	0.00762			CREB3L1,LEPR,Ly6a (includes others),NECTIN1,NPR3,PML,TIAM1	7
Cancer, Organismal Injury and Abnormalities	connective tissue tumor	0.00774			CLDN4,COL1A1,CTLA4,DNAH6,FOS,GSTM3,IRF7,IRX2,LEPR,LGALS3BP,MUC5AC,MUC5B,PML,RPTN	14
Immunological Disease	immediate hypersensitivity	0.0079			CD276,ENO1,FCGBP,GSTO1,LEPR,Ly6a (includes others),SLC6A2	7
Inflammatory Disease, Ophthalmic Disease, Organismal Injury and Abnormalities	uveitis	0.00798			CTLA4,PTGFR,SIGLEC1	3
Organismal Injury and Abnormalities, Reproductive System Disease	endometriosis	0.00804			C10orf10,FOS,LEPR,NECTIN1,PON1,SFRP4,SLC6A2,TACR1	8
Cell-To-Cell Signaling and Interaction	activation of cells	0.00808		0.469	CD276,Chil3/Chil4,CLCA1,CLEC4M,CREB3L1,CTLA4,FOS,IRF7,LEPR,LGALS3BP,MUC5B,NECTIN2,SIGLEC1,TACR1,USP18,ZBP1	16
Inflammatory Disease	chronic inflammatory disorder	0.00815			C1QTNF6,CALCRL,CD276,COL1A1,CTLA4,CYP1A1,DNAH1,ENO1,FOS,HPGD,LEPR,NECTIN1,PON1,RGS1,SLC6A2,TACR1,TIAM1	17
Cancer, Organismal Injury and Abnormalities, Reproductive System Disease	female genital tract serous carcinoma	0.00822			ALDH1A1,B3GNT3,CHRDL1,CLDN4,ISG15,SFRP4,SLC7A5,TFPI2	8
Cellular Movement	migration of tumor cell lines	0.00826		0.92	CALML3,CLDN4,COL1A1,CREB3L1,ETV5,LEPR,LGALS3BP,LYVE1,PHLDA1,RGS1,SFRP4,TACR1,TIAM1	13
Cancer, Organismal Injury and Abnormalities	benign neoplasia	0.0083			ALDH1A1,CALCRL,COL1A1,DPEP1,FOS,GSTO1,IFIT1B,IFIT3,LEPR,PHLDA1,PML,SERPINB2,SLC7A5,TFPI2,XAF1	15
Connective Tissue Development and Function, Skeletal and Muscular System Development and Function, Tissue Morphology	quantity of osteoclasts	0.00838			COL1A1,FOS,Ly6a (includes others),SFRP4	4
Gastrointestinal Disease, Immunological Disease, Organismal Injury and Abnormalities	celiac disease	0.00854			CTLA4,RGS1	2
Cellular Growth and Proliferation	colony formation of leukemia cell lines	0.00854			ALDH1A1,ENO1	2
Cancer, Gastrointestinal Disease, Organismal Injury and Abnormalities	colorectal cancer	0.00857			ADGB,ADH7,AGR2,ALDH1A1,B3GNT3,C1QTNF6,CAPN9,CCDC39,CCDC81,CDHR3,CDK5RAP1,CLCA1,CLDN1,CLDN4,CPXM2,CTLA4,CYP2A6 (includes others),DDX3Y,DNAH1,DNAH10,DNAH6,DPEP1,ENO1,EPN3,ERN2,ETV5,FMO3,FOS,GSTO1,IRF7,IRX2,LEPR,LRRC4B,Ly6a (includes others),MMP15,MUC5AC,MUC5B,NPR3,NWD1,OAS1,OAS2,PHLDA1,PRSS23,PTGFR,RPTN,SFRP4,SIGLEC1,SLC43A3,SLC6A2,SLC7A5,TACR1,TFPI2,TMTC1	53
Cellular Movement	cell movement of tumor cell lines	0.00867		0.676	AGR2,CALML3,CLDN4,COL1A1,CREB3L1,ETV5,FOS,LEPR,LGALS3BP,LYVE1,PHLDA1,RGS1,SFRP4,TACR1,TIAM1	15
Tissue Morphology	quantity of cells	0.00885		0.2	AGR2,CALCRL,CLCA1,CLEC4M,COL1A1,CREB3L1,CTLA4,CYP1A1,ENO1,FOS,HAP1,ISG15,KLK3,LEPR,Ly6a (includes others),NPR3,PML,PON1,RGS1,SERPINB2,SFRP4,SIGLEC1,SLC6A2,Trim30a/Trim30d	24
Connective Tissue Disorders, Developmental Disorder, Organismal Injury and Abnormalities, Skeletal and Muscular Disorders	dysplasia of bone	0.00887			COL1A1,RMRP,SFRP4	3
Cancer, Organismal Injury and Abnormalities, Reproductive System Disease	uterine cancer	0.00897			ADGB,ALDH1A1,B3GNT3,CAPN9,CDK5RAP1,CHRDL1,CLDN4,CLEC4M,CPXM2,CYP1A1,CYP2A6 (includes others),DNAH1,DNAH10,DNAH6,ENO1,ETV5,FMO3,FOS,IFIT3,IRX1,ISG15,LRRC4B,MUC5AC,MUC5B,NWD1,OAS3,PON1,PTGFR,RPTN,SFRP4,SIGLEC1,SLC6A2,SLC7A5,TACR1	34
Free Radical Scavenging	formation of reactive oxygen species	0.00897		-1.982	CYP1A1,CYP2A6 (includes others),NOXA1,PTGFR	4
Nutritional Disease	weight loss	0.00899		0	ADH7,CLDN1,CYP1A1,HAP1,LEPR,Mx1/Mx2	6
Infectious Diseases	infectivity of HIV-1	0.00919			CLEC4M,MOV10	2
Digestive System Development and Function, Embryonic Development, Organ Development, Organismal Development	mineralization of tooth	0.00919			COL1A1,NECTIN1	2
Cell Signaling	phosphoinositide-mediated signaling	0.00919			MUC5AC,NPR3	2
Hematological System Development and Function, Lymphoid Tissue Structure and Development, Tissue Morphology	quantity of lymphocytes	0.00936		-1.309	CALCRL,CLEC4M,CTLA4,CYP1A1,FOS,ISG15,LEPR,Ly6a (includes others),RGS1,SERPINB2,SIGLEC1,Trim30a/Trim30d	12
Cancer, Organismal Injury and Abnormalities, Reproductive System Disease	female genital tract cancer	0.00952			ADGB,AGR2,ALDH1A1,B3GNT3,CAPN9,CDK5RAP1,CHRDL1,CLCA1,CLDN4,CLEC4M,CPXM2,CYP1A1,CYP2A6 (includes others),DNAH1,DNAH10,DNAH6,ENO1,ETV5,FMO3,FOS,IFIT3,IRF7,IRX1,ISG15,LRRC4B,MUC5AC,MUC5B,NOXA1,NWD1,OAS3,PHLDA1,PON1,PSMA8,PTGFR,RPTN,SFRP4,SIGLEC1,SLC43A3,SLC6A2,SLC7A5,TACR1,TFPI2	42
Nucleic Acid Metabolism	metabolism of nucleic acid component or derivative	0.00968			CALCRL,CYP1A1,CYP2A6 (includes others),FBP1,FMO2,OAS1,OAS2,OAS3,Oasl2,PML	10
Cellular Movement, Connective Tissue Development and Function	cell movement of fibroblasts	0.00977		1.067	CALCRL,COL1A1,FOS,PML,TIAM1	5
Infectious Diseases	replication of Hepatitis C virus	0.00982			CYP1A1,ISG15,RSAD2	3
Cellular Growth and Proliferation, Hematological System Development and Function	inhibition of regulatory T lymphocytes	0.00986			CTLA4,LEPR	2
Cell-To-Cell Signaling and Interaction, Hematological System Development and Function	response of CD4+ T-lymphocytes	0.00986			CTLA4,PON1	2
Cellular Development, Cellular Growth and Proliferation, Digestive System Development and Function, Hepatic System Development and Function, Organ Development	proliferation of liver cells	0.00994		1.067	COL1A1,FOS,LEPR,PML,SLC7A5	5
Cancer, Organismal Injury and Abnormalities	urogenital cancer	0.0101			ADGB,AGR2,ALDH1A1,B3GNT3,CALCRL,CAPN9,CD276,CDHR3,CDK5RAP1,CHPF,CHRDL1,CLCA1,CLDN4,CLEC4M,COL1A1,CPXM2,CTLA4,CYP1A1,CYP2A6 (includes others),DHX58,DNAH1,DNAH10,DNAH6,ENO1,ETV5,FMO3,FOS,IFIT3,IRF7,IRX1,ISG15,KLK3,LARS2,LEPR,LRRC4B,LYVE1,MATN4,MRGPRG,MUC5AC,MUC5B,NOXA1,NWD1,OAS2,OAS3,PHLDA1,PON1,PSMA8,PTGFR,RGS1,RGS9,RPTN,RTP4,SCIN,SERPINB2,SFRP4,SIGLEC1,SLC43A3,SLC6A2,SLC7A5,TACR1,TFPI2,TIAM1,XAF1	63
Cell-To-Cell Signaling and Interaction, Hematological System Development and Function, Immune Cell Trafficking, Inflammatory Response	activation of leukocytes	0.0101		0.852	CD276,Chil3/Chil4,CLCA1,CLEC4M,CTLA4,FOS,LGALS3BP,MUC5B,NECTIN2,SIGLEC1,TACR1,USP18	12
Lipid Metabolism, Small Molecule Biochemistry, Vitamin and Mineral Metabolism	steroid metabolism	0.0105		-0.13	CYP1A1,CYP2A6 (includes others),ENO1,GSTA3,LEPR,PON1	6
Dermatological Diseases and Conditions, Organismal Injury and Abnormalities	exanthem of skin	0.0105			CTLA4,FOS,MUC5B,SPRR1A	4
Cancer, Organismal Injury and Abnormalities	malignant connective or soft tissue neoplasm	0.0107			CLDN4,CTLA4,DNAH6,FOS,GSTM3,IRF7,IRX2,LEPR,LGALS3BP,MUC5AC,MUC5B,PML,RPTN	13
Cellular Development, Cellular Growth and Proliferation, Connective Tissue Development and Function, Skeletal and Muscular System Development and Function, Tissue Development	formation of osteoclasts	0.0107		-1.982	Chil3/Chil4,CYP1A1,FOS,SCIN	4
Cancer, Gastrointestinal Disease, Organismal Injury and Abnormalities, Respiratory Disease	CD274 positive hypopharyngeal squamous cell carcinoma	0.0107			CTLA4	1
Cancer, Organismal Injury and Abnormalities, Respiratory Disease	CD274 positive laryngeal squamous cell carcinoma	0.0107			CTLA4	1
Cancer, Gastrointestinal Disease, Organismal Injury and Abnormalities, Respiratory Disease	CD274 positive oropharyngeal squamous cell carcinoma	0.0107			CTLA4	1
Infectious Diseases	E. coli intra-abdominal infection	0.0107			DPEP1	1
Connective Tissue Disorders, Dermatological Diseases and Conditions, Developmental Disorder, Hereditary Disorder, Metabolic Disease, Organismal Injury and Abnormalities, Skeletal and Muscular Disorders	OI/EDS combined syndrome	0.0107			COL1A1	1
Infectious Diseases	Pseudomonas aeruginosa intra-abdominal infection	0.0107			DPEP1	1
Developmental Disorder, Embryonic Development, Organismal Development, Tissue Morphology	abnormal morphology of periocular mesenchyme	0.0107			ALDH1A1	1
Hematological System Development and Function, Lymphoid Tissue Structure and Development, Organ Morphology, Organismal Development, Tissue Morphology	abnormal size of thymus gland	0.0107			FOS	1
Cancer, Gastrointestinal Disease, Organismal Injury and Abnormalities	adenolymphoma	0.0107			LEPR	1
Hereditary Disorder, Organismal Injury and Abnormalities	anauxetic dysplasia	0.0107			RMRP	1
Cell Cycle	arrest in cell cycle progression of splenocytes	0.0107			CTLA4	1
Neurological Disease, Psychological Disorders	attention deficit hyperactivity disorder combined type	0.0107			SLC6A2	1
Neurological Disease, Psychological Disorders	attention-deficit/hyperactivity disorder-inattentive type	0.0107			SLC6A2	1
Cellular Assembly and Organization, Cellular Function and Maintenance, Cellular Movement, Nervous System Development and Function	axonal transport of autophagosomes	0.0107			HAP1	1
Connective Tissue Disorders, Developmental Disorder, Hereditary Disorder, Neurological Disease, Organismal Injury and Abnormalities, Skeletal and Muscular Disorders	band-like calcification with simplified gyration and polymicrogyria	0.0107			USP18	1
Cell Cycle, Gene Expression	binding of ATF binding site	0.0107			FOS	1
Infectious Diseases	binding of Cote d'Ivoire ebolavirus	0.0107			CLEC4M	1
Infectious Diseases	binding of Reston ebolavirus	0.0107			CLEC4M	1
Neurological Disease	bradyopsia	0.0107			RGS9	1
Cell Morphology, Infectious Diseases, Organismal Development	budding of Cote d'Ivoire ebolavirus	0.0107			ISG15	1
Cell Morphology, Infectious Diseases, Organismal Development	budding of Reston ebolavirus	0.0107			ISG15	1
Cell Morphology, Infectious Diseases, Organismal Development	budding of Sudan ebolavirus	0.0107			ISG15	1
Organismal Injury and Abnormalities	cancer fatigue	0.0107			SLC6A2	1
Cell Morphology, Cellular Movement	cell spreading of neuroblastoma cell lines	0.0107			TIAM1	1
Infectious Diseases, Organismal Injury and Abnormalities, Renal and Urological Disease	complicated urinary tract infection by Enterococcus faecalis	0.0107			DPEP1	1
Connective Tissue Disorders, Developmental Disorder, Hereditary Disorder, Organismal Injury and Abnormalities, Skeletal and Muscular Disorders	congenital cortical hyperostosis	0.0107			COL1A1	1
Lipid Metabolism, Small Molecule Biochemistry	conversion of 13,14-dihydro-15-oxo-lipoxin A4	0.0107			HPGD	1
Cell Morphology, Cellular Development, Embryonic Development	conversion of mesenchymal cells	0.0107			FOS	1
Cellular Growth and Proliferation	cytostasis of mesothelioma cell lines	0.0107			SFRP4	1
Lipid Metabolism, Small Molecule Biochemistry	demethylation of 2-hydroxyestradiol	0.0107			CYP1A1	1
Connective Tissue Development and Function, Embryonic Development, Organ Development, Organismal Development, Skeletal and Muscular System Development and Function, Tissue Development	development of caudal vertebra	0.0107			ALDH1A1	1
Cellular Development, Tissue Development	differentiation of thymic medullary epithelial cells	0.0107			IRF7	1
Cellular Assembly and Organization	disassembly of nuclear bodies	0.0107			PML	1
Connective Tissue Disorders, Developmental Disorder, Hereditary Disorder, Metabolic Disease, Organismal Injury and Abnormalities, Skeletal and Muscular Disorders	dominant perinatal lethal osteogenesis imperfecta	0.0107			COL1A1	1
Amino Acid Metabolism, Molecular Transport, Small Molecule Biochemistry	efflux of L-lysine	0.0107			SLC7A5	1
Cell-To-Cell Signaling and Interaction, Drug Metabolism, Molecular Transport, Small Molecule Biochemistry	efflux of norepinephrine	0.0107			SLC6A2	1
Infectious Diseases	entrance of Bovine herpesvirus 1	0.0107			NECTIN1	1
Infectious Diseases	entrance of Pseudorabies virus	0.0107			NECTIN1	1
Infectious Diseases	entrance of human herpesvirus 2	0.0107			NECTIN1	1
Cell Cycle	entry into cell cycle progression of breast cancer cell lines	0.0107			HPGD	1
Developmental Disorder, Hereditary Disorder, Metabolic Disease, Organismal Injury and Abnormalities, Reproductive System Disease	estrogen resistance	0.0107			CCDC170	1
Cell-To-Cell Signaling and Interaction, Cellular Growth and Proliferation, Nervous System Development and Function	excitation of trigeminal ganglion neurons	0.0107			CALCRL	1
Cellular Development, Cellular Growth and Proliferation, Nervous System Development and Function	expansion of astrocytes	0.0107			IQUB	1
Cell Morphology, Cell-To-Cell Signaling and Interaction, Cellular Assembly and Organization	extension of focal adhesions	0.0107			IQUB	1
Cellular Assembly and Organization	formation of early endosomes	0.0107			HAP1	1
Cellular Development, Cellular Growth and Proliferation, Hematological System Development and Function, Hematopoiesis, Lymphoid Tissue Structure and Development, Tissue Development	generation of bone marrow-derived dendritic cells	0.0107			USP18	1
Drug Metabolism	generation of riluzole	0.0107			CYP1A1	1
Cancer, Neurological Disease, Organismal Injury and Abnormalities	grade 4 recurrent glioblastoma	0.0107			CTLA4	1
Inflammatory Disease, Organismal Injury and Abnormalities, Renal and Urological Disease	hemorrhagic cystitis	0.0107			ALDH1A1	1
Cell-To-Cell Signaling and Interaction, Cellular Growth and Proliferation, Hematological System Development and Function, Inflammatory Response	induction of bone marrow-derived dendritic cells	0.0107			CLEC4M	1
Infectious Diseases	infection by Chikungunya virus	0.0107			ISG15	1
Infectious Diseases	infectivity of Zaire ebolavirus	0.0107			CLEC4M	1
Infectious Diseases	infectivity of vesicular stomatitis virus	0.0107			CLEC4M	1
Cell-To-Cell Signaling and Interaction, Drug Metabolism, Molecular Transport, Small Molecule Biochemistry	influx of norepinephrine	0.0107			SLC6A2	1
Infectious Diseases	intra-abdominal infection by Citrobacter	0.0107			DPEP1	1
Infectious Diseases	intra-abdominal infection by Enterobacter	0.0107			DPEP1	1
Infectious Diseases	intra-abdominal infection by Klebsiella	0.0107			DPEP1	1
Infectious Diseases	intra-abdominal infection by Proteus	0.0107			DPEP1	1
Cancer, Developmental Disorder, Embryonic Development, Organismal Injury and Abnormalities	invasion of perioptic mesenchyme	0.0107			ALDH1A1	1
Post-Translational Modification	isgylation of protein	0.0107			ISG15	1
Embryonic Development, Nervous System Development and Function, Ophthalmic Disease, Organ Development, Organ Morphology, Organismal Development, Organismal Injury and Abnormalities, Tissue Development, Tissue Morphology, Visual System Development and Function	lack of iris stroma	0.0107			ALDH1A1	1
Endocrine System Disorders, Hereditary Disorder, Nutritional Disease, Organismal Injury and Abnormalities	leptin deficiency	0.0107			LEPR	1
Developmental Disorder, Ophthalmic Disease, Organismal Injury and Abnormalities	megalocornea	0.0107			CHRDL1	1
Small Molecule Biochemistry	metabolism of cisapride	0.0107			CYP2A6 (includes others)	1
Small Molecule Biochemistry	metabolism of clopidogrel	0.0107			CYP1A1	1
Small Molecule Biochemistry	metabolism of dibenzo(1,4)dioxin	0.0107			CYP1A1	1
Drug Metabolism	metabolism of halothane	0.0107			CYP2A6 (includes others)	1
Drug Metabolism, Small Molecule Biochemistry	metabolism of ketoconazole	0.0107			CYP1A1	1
Drug Metabolism, Small Molecule Biochemistry	metabolism of nicotine	0.0107			CYP2A6 (includes others)	1
Cancer, Organismal Injury and Abnormalities	metastatic BRAF mutation negative melanoma	0.0107			CTLA4	1
Organismal Functions	mobilization of mice	0.0107			TACR1	1
Cell Morphology, Embryonic Development, Nervous System Development and Function, Organ Development, Organ Morphology, Organismal Development, Tissue Development, Tissue Morphology, Visual System Development and Function	morphology of RPE cells	0.0107			COL1A1	1
Cellular Assembly and Organization, Cellular Function and Maintenance	movement of BDNF vesicle	0.0107			HAP1	1
Endocrine System Disorders, Nervous System Development and Function, Neurological Disease, Organ Development, Organismal Injury and Abnormalities	neurodegeneration of hypothalamus	0.0107			HAP1	1
Connective Tissue Disorders, Developmental Disorder, Hereditary Disorder, Metabolic Disease, Organismal Injury and Abnormalities, Skeletal and Muscular Disorders	osteogenesis imperfecta type IVB	0.0107			COL1A1	1
Energy Production, Small Molecule Biochemistry	oxidation of acetaldehyde	0.0107			ALDH1A1	1
Energy Production, Lipid Metabolism, Small Molecule Biochemistry	oxidation of dinoprost	0.0107			HPGD	1
Drug Metabolism, Energy Production, Lipid Metabolism, Small Molecule Biochemistry	oxidation of prostaglandin E2	0.0107			HPGD	1
Cellular Assembly and Organization, Cellular Function and Maintenance	penetration of microtubules	0.0107			TIAM1	1
Cell-To-Cell Signaling and Interaction, Cellular Function and Maintenance, Hematological System Development and Function, Inflammatory Response	phagocytic capacity of peritoneal macrophages	0.0107			ISG15	1
Developmental Disorder, Hereditary Disorder, Organismal Injury and Abnormalities, Respiratory Disease	primary ciliary dyskinesia type 14	0.0107			CCDC39	1
Cancer, Organismal Injury and Abnormalities, Tumor Morphology	progressive CD274 negative head and neck squamous cell carcinoma	0.0107			CTLA4	1
Cancer, Organismal Injury and Abnormalities, Tumor Morphology	progressive CD274 positive head and neck squamous cell carcinoma	0.0107			CTLA4	1
Infectious Diseases	quantity of Theiler's encephalomyelitis virus	0.0107			IFIT3	1
Nervous System Development and Function, Tissue Morphology	quantity of serotonergic neurons	0.0107			SLC6A2	1
Cancer, Neurological Disease, Organismal Injury and Abnormalities	recurrent high grade glioma	0.0107			CTLA4	1
Cancer, Neurological Disease, Organismal Injury and Abnormalities	recurrent pediatric glioblastoma	0.0107			CTLA4	1
Tissue Development	regulation of mucosal barrier	0.0107			CLDN4	1
Infectious Diseases	replication of Thogoto virus	0.0107			Mx1/Mx2	1
Infectious Diseases	replication of West Nile virus strain (3000.0259)	0.0107			RSAD2	1
Infectious Diseases	replication of lymphocytic choriomeningitis virus	0.0107			PML	1
Cancer, Cell-To-Cell Signaling and Interaction, Organismal Injury and Abnormalities	response of neuroblastoma cells	0.0107			PML	1
Cell-To-Cell Signaling and Interaction, Drug Metabolism, Molecular Transport, Small Molecule Biochemistry	reuptake of norepinephrine	0.0107			SLC6A2	1
Cardiovascular System Development and Function, Cell Morphology	ruffling of endothelial cell lines	0.0107			TIAM1	1
Carbohydrate Metabolism, Molecular Transport, Small Molecule Biochemistry	secretion of D-glucose	0.0107			FMO3	1
Connective Tissue Disorders, Organismal Injury and Abnormalities, Skeletal and Muscular Disorders	severe osteopenia	0.0107			CREB3L1	1
Dermatological Diseases and Conditions, Infectious Diseases, Organismal Injury and Abnormalities	skin infection by Enterococcus faecalis	0.0107			DPEP1	1
Cancer, Organismal Injury and Abnormalities, Respiratory Disease	stage IV recurrent squamous cell lung cancer	0.0107			CTLA4	1
Cancer, Organismal Injury and Abnormalities, Renal and Urological Disease	stage IV transitional cell carcinoma of the renal pelvis	0.0107			CTLA4	1
Cancer, Organismal Injury and Abnormalities, Renal and Urological Disease	stage IV unresectable urothelial transitional cell carcinoma	0.0107			CTLA4	1
Cancer, Organismal Injury and Abnormalities, Renal and Urological Disease	stage IV ureteral transitional cell carcinoma	0.0107			CTLA4	1
Cancer, Organismal Injury and Abnormalities, Renal and Urological Disease	stage IV urethral urothelial carcinoma	0.0107			CTLA4	1
Cancer, Organismal Injury and Abnormalities, Renal and Urological Disease	stage IV urothelial bladder carcinoma	0.0107			CTLA4	1
Endocrine System Disorders, Immunological Disease, Inflammatory Disease, Organismal Injury and Abnormalities	susceptibility to Hashimoto thyroiditis	0.0107			CTLA4	1
Cell-To-Cell Signaling and Interaction, Inflammatory Response	termination of immune response of T lymphocytes	0.0107			CTLA4	1
Connective Tissue Development and Function, Organ Morphology, Organismal Development, Skeletal and Muscular System Development and Function, Tissue Development	thickness of calvaria	0.0107			FOS	1
Lipid Metabolism, Small Molecule Biochemistry, Vitamin and Mineral Metabolism	toxicity of retinol	0.0107			ALDH1A1	1
Cell-To-Cell Signaling and Interaction	transduction of vascular endothelial cells	0.0107			CLEC4M	1
Hepatic System Development and Function	transfection of liver cells	0.0107			CLEC4M	1
Amino Acid Metabolism, Drug Metabolism, Molecular Transport, Small Molecule Biochemistry	transport of L-dopa	0.0107			SLC7A5	1
Amino Acid Metabolism, Molecular Transport, Small Molecule Biochemistry	uptake of L-leucine	0.0107			SLC7A5	1
Cellular Function and Maintenance	uptake of Neisseria meningitidis	0.0107			SIGLEC1	1
Infectious Diseases, Inflammatory Response, Organismal Injury and Abnormalities, Respiratory Disease	ventilator-associated pneumonia	0.0107			DPEP1	1
Infectious Diseases	viral entry by Marburg virus	0.0107			CLEC4M	1
Infectious Diseases	viral entry of leukemia cell lines	0.0107			CLEC4M	1
Connective Tissue Development and Function, Skeletal and Muscular System Development and Function, Tissue Development, Tissue Morphology	width of zone of hypertrophy	0.0107			FOS	1
Cancer, Organismal Injury and Abnormalities	abdominal adenocarcinoma	0.011			ADGB,ADH7,AGR2,ALDH1A1,B3GNT3,C1QTNF6,CALCRL,CAPN9,CCDC39,CCDC81,CDHR3,CDK5RAP1,CHRDL1,CLCA1,CLDN4,CLEC4M,COL1A1,CPXM2,CREB3L1,CTLA4,CYP1A1,CYP2A6 (includes others),DDX3Y,DHX58,DNAH1,DNAH10,DNAH6,EPN3,ERN2,ETV5,FIBIN,FMO3,FOS,GSTA3,GSTO1,HAP1,IFIT3,IQUB,IRF7,IRX1,IRX2,ISG15,KCNRG,LEPR,LRRC4B,MMP15,MUC5AC,MUC5B,NOXA1,NPR3,NWD1,OAS1,OAS2,OAS3,PHLDA1,PML,PON1,PTGFR,RGS1,RPTN,SEMA4F,SERPINB2,SFRP4,SI…	71
Protein Synthesis	metabolism of peptide	0.0111			CD276,CYP1A1,DPEP1,FMO2,GSTM3	5
Cancer, Hematological Disease, Immunological Disease, Organismal Injury and Abnormalities	lymphoma	0.0112			B3GNT3,CHPF,COL1A1,CTLA4,CYP2A6 (includes others),IFIT3,IQUB,IRF7,ISG15,KCNRG,OAS1,OAS2,OASL,PML,RSAD2,SLC6A2	16
Carbohydrate Metabolism, Small Molecule Biochemistry	glycolysis of D-glucose	0.0113			LEPR,NOXA1	2
Dermatological Diseases and Conditions, Infectious Diseases, Organismal Injury and Abnormalities	infection of skin	0.0113			DPEP1,NECTIN1	2
Amino Acid Metabolism, Molecular Transport, Small Molecule Biochemistry	quantity of homocysteine	0.0113			DPEP1,PON1	2
Lipid Metabolism, Molecular Transport, Small Molecule Biochemistry	concentration of eicosanoid	0.0114			CYP1A1,HPGD,LEPR,PON1	4
Infectious Diseases	replication of Influenza A virus	0.0115		-1.551	HPGD,ISG15,Mx1/Mx2,OAS3,PML,RSAD2	6
Endocrine System Disorders, Organismal Injury and Abnormalities	benign thyroid disease	0.0116			ALDH1A1,CTLA4,LEPR,PTGFR	4
Cell Death and Survival	cell death of macrophages	0.0116	Increased	2	FOS,ISG15,MUC5B,PON1	4
Cellular Development, Cellular Growth and Proliferation, Hematological System Development and Function, Lymphoid Tissue Structure and Development	expansion of regulatory T lymphocytes	0.012			CTLA4,LEPR	2
Cellular Assembly and Organization	induction of cellular protrusions	0.012			IQUB,TIAM1	2
Cell-To-Cell Signaling and Interaction, Cellular Function and Maintenance, Hematological System Development and Function, Inflammatory Response	phagocytosis by peritoneal macrophages	0.012			CLEC4M,ISG15	2
Cancer, Gastrointestinal Disease, Organismal Injury and Abnormalities, Tumor Morphology	progression of digestive organ tumor	0.012			AGR2,COL1A1	2
Hematological Disease	hemorrhagic disease	0.0121			CLEC4M,GSTM3,IRF7,Ly6a (includes others),OAS2,SERPINB2	6
