# Supplementary material for: TET1 contributes to allergic airway inflammation and regulates interferon and aryl hydrocarbon receptor signaling pathways in bronchial epithelial cells
Source: Sci Rep. 2019 May 14;9:7361. doi: 10.1038/s41598-019-43767-6 (PMC6517446; doi:10.1038/s41598-019-43767-6)
Supplement: Supplementary file 6 — Table S5 [file 41598_2019_43767_MOESM6_ESM.xlsx]

## Sheet: Sheet1
Supplementary Table S5. Enriched molecular function in the module centered around IRF7.
Pathway	Total	Expected	Hits	P.Value	FDR
response to virus	232	0.526	12	5.76e-14	2.87e-11
defense response to virus	171	0.388	11	7e-14	2.87e-11
response to other organism	707	1.6	14	1.37e-10	3.74e-08
response to biotic stimulus	752	1.71	14	3.09e-10	6.33e-08
immune effector process	551	1.25	12	1.41e-09	2.31e-07
response to stress	3240	7.36	23	1.1e-08	1.48e-06
innate immune response	402	0.912	10	1.27e-08	1.48e-06
multi-organism process	1040	2.36	14	2.05e-08	2.1e-06
viral reproductive process	142	0.322	7	2.56e-08	2.33e-06
viral reproduction	165	0.374	7	7.21e-08	5.77e-06
immune response	964	2.19	13	7.73e-08	5.77e-06
response to organic substance	2150	4.88	18	1.38e-07	9.44e-06
viral genome replication	57	0.129	5	1.7e-07	1.07e-05
immune system process	2120	4.82	17	7.41e-07	4.34e-05
defense response	1190	2.7	13	9.05e-07	4.95e-05
regulation of viral reproduction	83	0.188	5	1.13e-06	5.79e-05
viral infectious cycle	85	0.193	5	1.27e-06	6.13e-05
response to chemical stimulus	3100	7.04	19	6.92e-06	0.000315
regulation of defense response	407	0.923	7	2.94e-05	0.00127
positive regulation of signal transduction	969	2.2	10	3.82e-05	0.00157
regulation of immune system process	1010	2.28	10	5.26e-05	0.00205
regulation of response to stimulus	2980	6.76	17	8.03e-05	0.00299
regulation of immune response	528	1.2	7	0.000152	0.00541
regulation of signal transduction	2230	5.07	14	0.000186	0.00621
negative regulation of biological process	4620	10.5	21	0.000189	0.00621
positive regulation of response to stimulus	1430	3.23	11	0.000201	0.00635
regulation of immune effector process	258	0.585	5	0.000269	0.00815
reproductive process	1240	2.81	10	0.000294	0.0086
positive regulation of cytokine production	270	0.612	5	0.000331	0.00936
DNA damage response, signal transduction by p53 class mediator	64	0.145	3	0.000404	0.0108
cellular protein catabolic process	439	0.996	6	0.000408	0.0108
negative regulation of cellular process	4110	9.32	19	0.000431	0.011
response to endogenous stimulus	1090	2.46	9	0.000532	0.0132
reproduction	1350	3.07	10	0.000603	0.0146
signal transduction in response to DNA damage	75	0.17	3	0.000644	0.0151
interaction with host	79	0.179	3	0.000749	0.0171
regulation of cytokine production	502	1.14	6	0.000828	0.0183
protein secretion	196	0.444	4	0.000966	0.0206
insulin receptor signaling pathway	87	0.197	3	0.000992	0.0206
positive regulation of cellular process	4760	10.8	20	0.00101	0.0206
negative regulation of response to stimulus	974	2.21	8	0.00123	0.0245
positive regulation of immune response	379	0.859	5	0.00153	0.0299
cytokine production	574	1.3	6	0.00165	0.0315
protein catabolic process	579	1.31	6	0.00173	0.032
cellular macromolecule catabolic process	581	1.32	6	0.00176	0.032
protein transport	1300	2.94	9	0.00189	0.0337
positive regulation of biological process	5390	12.2	21	0.00193	0.0337
cytokine-mediated signaling pathway	248	0.562	4	0.00229	0.0392
establishment of protein localization	1360	3.08	9	0.0026	0.0436
cytokine biosynthetic process	124	0.281	3	0.00274	0.0442
response to oxidative stress	262	0.594	4	0.0028	0.0442
cytokine metabolic process	125	0.283	3	0.0028	0.0442
negative regulation of cellular biosynthetic process	1380	3.13	9	0.00289	0.0442
regulation of hydrolase activity	869	1.97	7	0.00291	0.0442
aging	129	0.293	3	0.00306	0.0451
activation of immune response	269	0.61	4	0.00308	0.0451
negative regulation of biosynthetic process	1400	3.17	9	0.00319	0.0459
