# Supplementary material for: TET1 contributes to allergic airway inflammation and regulates interferon and aryl hydrocarbon receptor signaling pathways in bronchial epithelial cells
Source: Sci Rep. 2019 May 14;9:7361. doi: 10.1038/s41598-019-43767-6 (PMC6517446; doi:10.1038/s41598-019-43767-6)
Supplement: Supplementary file 7 — Table S6 [file 41598_2019_43767_MOESM7_ESM.xlsx]

## Sheet: Sheet1
Supplementary Table S6. Differentially expressed genes between HBECs without and with TET1 activation.
geneid	symbol	name	baseMean	baseMeanControl	baseMeanOverexpression	foldChange	log2FoldChange	pval	padj	Control1	Control2	TET1activation1	TET1activation2	MaxRPKM	ENSEMBL ID matching the Input ID
3429	IFI27	interferon alpha inducible protein 27	561.737	1077.16	46.3156	0.0431793	-4.53352	5.6e-46	1.96e-42	43.9638	55.7238	3.23043	1.02607	55.7238	ENSG00000165949
54739	XAF1	XIAP associated factor 1	379.237	688.361	70.112	0.101912	-3.2946	1.18e-51	8.22e-48	10.4776	10.0296	1.25483	0.803107	10.4776	ENSG00000132530
4939	OAS2	2'-5'-oligoadenylate synthetase 2	1290.1	2306.81	273.392	0.118311	-3.07934	4.58e-32	5.81e-29	20.081	15.947	2.84807	1.3671	20.081	ENSG00000111335
4600	MX2	MX dynamin like GTPase 2	939.053	1672.04	206.065	0.123083	-3.02229	4.77e-39	7.41e-36	32.563	28.4301	4.85453	2.56264	32.563	ENSG00000183486
2537	IFI6	interferon alpha inducible protein 6	11402.6	20265.6	2539.65	0.125024	-2.99972	3.33e-25	2.74e-22	967.557	1064.48	174.396	77.5723	1064.48	ENSG00000126709
10964	IFI44L	interferon induced protein 44 like	1366.72	2417.92	315.511	0.130247	-2.94068	6.88e-22	4.81e-19	24.89	19.4366	4.06989	1.64866	24.89	ENSG00000137959
10202	DHRS2	dehydrogenase/reductase 2	23.677	41.4095	5.94449	0.145843	-2.77751	5.57e-09	1.16e-06	1.02675	1.42262	0.114753	0.2282	1.42262	ENSG00000100867
8519	IFITM1	interferon induced transmembrane protein 1	1010.96	1762.28	259.642	0.147139	-2.76474	9.89e-41	1.97e-37	131.02	134.251	24.349	14.2073	134.251	ENSG00000185885
692212	SNORD99	small nucleolar RNA, C/D box 99	6.08395	10.7003	1.46765	0.148638	-2.75012	0.000942979	0.0411434	6.32006	8.10005	1.30675	0.649656	8.10005
3437	IFIT3	interferon induced protein with tetratricopeptide repeats 3	1790.88	3107.22	474.544	0.152381	-2.71425	6.43e-52	8.22e-48	59.7938	53.6899	9.98735	7.06559	59.7938	ENSG00000119917
4599	MX1	MX dynamin like GTPase 1	1612.8	2791.85	433.749	0.155004	-2.68963	2.48e-47	1.15e-43	44.8414	37.5668	7.42635	5.16885	44.8414	ENSG00000157601
9636	ISG15	ISG15 ubiquitin-like modifier	2757.57	4634.42	880.725	0.189612	-2.39888	3.42e-40	5.96e-37	363.641	387.246	82.9572	57.5911	387.246	ENSG00000187608
4938	OAS1	2'-5'-oligoadenylate synthetase 1	1198.17	2012.52	383.814	0.190365	-2.39316	1.69e-35	2.36e-32	42.7319	41.9994	9.80574	6.12156	42.7319	ENSG00000089127
3434	IFIT1	interferon induced protein with tetratricopeptide repeats 1	3539.88	5931.04	1148.72	0.193169	-2.37206	7.33e-41	1.71e-37	70.133	59.7213	14.2593	10.4703	70.133	ENSG00000185745
3965	LGALS9	galectin 9	19.7624	33.1157	6.40908	0.19685	-2.34483	8.46e-07	0.000127081	0.827111	1.05695	0.165499	0.191983	1.05695	ENSG00000168961
84941	HSH2D	hematopoietic SH2 domain containing	142.827	238.653	47.0018	0.197558	-2.33965	1.13e-15	4.05e-13	2.31396	2.87421	0.653376	0.356263	2.87421	ENSG00000196684
684	BST2	bone marrow stromal cell antigen 2	758.527	1266.02	251.037	0.197923	-2.33699	1.28e-43	3.56e-40	67.2817	66.8296	14.5679	11.5778	67.2817	ENSG00000130303
51296	SLC15A3	solute carrier family 15 member 3	37.2442	62.2273	12.2612	0.198301	-2.33424	2.42e-10	6.04e-08	1.67261	1.50336	0.370535	0.245617	1.67261	ENSG00000110446
94240	EPSTI1	epithelial stromal interaction 1 (breast)	579.428	958.96	199.896	0.208175	-2.26413	1.98e-26	1.85e-23	16.6482	15.6981	4.1803	2.46792	16.6482	ENSG00000133106
10561	IFI44	interferon induced protein 44	1003.64	1629.45	377.817	0.231428	-2.11136	6.69e-20	3.33e-17	53.1383	48.8068	15.354	7.97955	53.1383	ENSG00000137965
4940	OAS3	2'-5'-oligoadenylate synthetase 3	6538.59	10601.8	2475.41	0.232884	-2.10232	2.35e-20	1.31e-17	93.0332	79.4687	25.5013	14.2163	93.0332	ENSG00000111331
27074	LAMP3	lysosomal associated membrane protein 3	176.403	284.514	68.2906	0.239562	-2.06153	1.01e-17	4.42e-15	5.03941	4.16122	1.20467	0.96447	5.03941	ENSG00000078081
3433	IFIT2	interferon induced protein with tetratricopeptide repeats 2	818.407	1318.58	318.235	0.240884	-2.05359	7.17e-27	7.7e-24	21.1356	19.6028	5.87758	3.80685	21.1356	ENSG00000119922
3665	IRF7	interferon regulatory factor 7	625.79	1002.12	249.458	0.24856	-2.00833	5.64e-30	6.57e-27	20.0572	21.4689	5.78102	4.39092	21.4689	ENSG00000276561
55601	DDX60	DEXD/H-box helicase 60	2968.31	4714.31	1222.3	0.258574	-1.95135	3.43e-21	2.18e-18	47.4551	36.4437	13.0568	8.35257	47.4551	ENSG00000137628
11274	USP18	ubiquitin specific peptidase 18	484.257	768.603	199.912	0.259717	-1.94499	8.34e-27	8.32e-24	19.9758	20.7848	5.85631	4.57154	20.7848	ENSG00000184979
55008	HERC6	HECT and RLD domain containing E3 ubiquitin protein ligase family member 6	1267.31	2007.74	526.881	0.261844	-1.93322	3.52e-23	2.59e-20	29.213	26.5388	8.92449	5.49259	29.213	ENSG00000138642
23586	DDX58	DEXD/H-box helicase 58	1937.35	3067.85	806.846	0.262318	-1.93061	1.36e-20	7.89e-18	38.9516	30.7553	11.1112	6.93913	38.9516	ENSG00000107201
8638	OASL	2'-5'-oligoadenylate synthetase like	376.664	587.971	165.356	0.280502	-1.83392	1.9e-23	1.47e-20	15.7865	14.6638	4.2869	4.11293	15.7865	ENSG00000135114
715	C1R	complement C1r	308.175	478.134	138.215	0.288511	-1.7933	2.48e-20	1.33e-17	11.4687	11.3087	3.39087	3.07339	11.4687	ENSG00000159403
219285	SAMD9L	sterile alpha motif domain containing 9 like	704.102	1092.2	316.004	0.288524	-1.79324	1.27e-18	5.91e-16	9.08119	6.67389	2.63652	1.84477	9.08119	ENSG00000177409
8339	HIST1H2BG	histone cluster 1 H2B family member g	20.0284	31.2325	8.82438	0.288759	-1.79206	0.000616305	0.0310644	2.386	5.16285	1.29207	0.817545	5.16285	ENSG00000273802
716	C1S	complement C1s	84.2925	130.167	38.4175	0.294643	-1.76296	1.24e-10	3.15e-08	2.52015	2.34496	0.687526	0.719591	2.52015	ENSG00000182326
3854	KRT6B	keratin 6B	1954.64	2998.88	910.4	0.302945	-1.72287	3.09e-16	1.23e-13	65.383	76.3603	26.5932	15.8742	76.3603	ENSG00000185479
116071	BATF2	basic leucine zipper ATF-like transcription factor 2	90.5296	138.869	42.1897	0.304548	-1.71526	9.38e-10	2.18e-07	2.89334	3.27409	1.09748	0.748883	3.27409	ENSG00000168062
3430	IFI35	interferon induced protein 35	718.449	1098.94	337.963	0.306975	-1.70381	5e-20	2.59e-17	47.4864	47.4103	17.1864	11.5587	47.4864	ENSG00000068079
3627	CXCL10	C-X-C motif chemokine ligand 10	15.7173	24.0964	7.33826	0.308104	-1.69851	0.000690258	0.0336583	1.12264	1.01735	0.429853	0.213703	1.12264	ENSG00000169245
10410	IFITM3	interferon induced transmembrane protein 3	8044.78	12264.1	3825.48	0.311127	-1.68442	2.18e-25	1.9e-22	620.642	727.751	221.921	191.572	727.751	ENSG00000142089
1890	TYMP	thymidine phosphorylase	47.5064	72.4042	22.6087	0.311807	-1.68127	3.14e-07	4.87e-05	1.49938	1.1985	0.450604	0.376352	1.49938	ENSG00000025708
91351	DDX60L	DEAD-box helicase 60-like	1264.03	1925.77	602.286	0.311859	-1.68103	3.91e-16	1.51e-13	16.5543	11.6637	5.21355	3.4653	16.5543	ENSG00000181381
83666	PARP9	poly(ADP-ribose) polymerase family member 9	2071.69	3141.07	1002.31	0.318198	-1.652	3.42e-21	2.18e-18	22.875	18.3163	7.32035	5.59461	22.875	ENSG00000138496
9173	IL1RL1	interleukin 1 receptor like 1	345.182	519.314	171.05	0.329049	-1.60362	2.01e-05	0.0019746	5.24611	5.50228	2.70674	0.807398	5.50228	ENSG00000115602
5359	PLSCR1	phospholipid scramblase 1	2058.9	3078.09	1039.71	0.336946	-1.56941	2.54e-17	1.07e-14	77.671	72.7172	30.1322	19.8953	77.671	ENSG00000188313
6781	STC1	stanniocalcin 1	63.5883	94.8513	32.3253	0.342255	-1.54686	1.23e-06	0.000173511	1.22587	1.4131	0.566248	0.321728	1.4131	ENSG00000159167
64135	IFIH1	interferon induced with helicase C domain 1	1490.87	2202.64	779.097	0.35267	-1.50361	5.13e-21	3.11e-18	36.2912	29.8147	12.4432	10.51	36.2912	ENSG00000115267
3885	KRT34	keratin 34	58.8538	87.0531	30.6545	0.354048	-1.49798	0.00172094	0.061508	2.2432	3.23263	1.5562	0.36408	3.23263	ENSG00000131737
25939	SAMHD1	SAM and HD domain containing deoxynucleoside triphosphate triphosphohydrolase 1	1895.09	2795.04	995.13	0.355154	-1.49348	1.67e-14	5.7e-12	49.4824	45.1658	20.3901	12.8098	49.4824	ENSG00000101347
57801	HES4	hes family bHLH transcription factor 4	42.2293	62.3145	22.1441	0.355301	-1.49288	5.55e-06	0.000646194	1.82462	1.69457	0.628772	0.59801	1.82462	ENSG00000188290
6772	STAT1	signal transducer and activator of transcription 1	11965.4	17535.6	6395.16	0.363686	-1.45924	7.79e-18	3.51e-15	217.565	188.981	83.0779	62.6816	217.565	ENSG00000115415
85441	HELZ2	helicase with zinc finger 2	3436.45	5024.2	1848.69	0.366854	-1.44672	4.28e-16	1.62e-13	28.711	21.058	9.87159	8.10091	28.711	ENSG00000130589
6364	CCL20	C-C motif chemokine ligand 20	93.0074	135.595	50.4202	0.373009	-1.42272	6.11e-06	0.000693416	6.6778	8.64499	3.67096	1.96123	8.64499	ENSG00000115009
10581	IFITM2	interferon induced transmembrane protein 2	83.1092	120.89	45.3281	0.374777	-1.41589	1.98e-07	3.25e-05	8.58836	9.28026	3.15053	3.41737	9.28026	ENSG00000185201
151636	DTX3L	deltex E3 ubiquitin ligase 3L	2283.24	3307.01	1259.46	0.379761	-1.39684	3.65e-14	1.18e-11	34.8935	27.0798	13.4777	9.724	34.8935	ENSG00000163840
3576	CXCL8	C-X-C motif chemokine ligand 8	126.333	182.852	69.8136	0.380589	-1.39369	2.41e-08	4.81e-06	6.40532	5.18265	2.32993	2.01184	6.40532	ENSG00000169429
24138	IFIT5	interferon induced protein with tetratricopeptide repeats 5	1329.53	1924.08	734.987	0.381039	-1.39199	1.27e-13	3.93e-11	27.436	24.0807	11.7912	7.58845	27.436	ENSG00000152778
2919	CXCL1	C-X-C motif chemokine ligand 1	48.8761	70.8699	26.8823	0.38123	-1.39127	0.000117517	0.0083288	2.76623	3.04395	1.50932	0.671377	3.04395	ENSG00000163739
51129	ANGPTL4	angiopoietin like 4	2753.18	3983.25	1523.11	0.381572	-1.38997	0.000567881	0.0291499	93.905	111.838	61.908	16.3036	111.838	ENSG00000167772
54809	SAMD9	sterile alpha motif domain containing 9	3130.37	4520.27	1740.48	0.383876	-1.38129	1.73e-14	5.76e-12	41.3483	29.9403	14.8385	12.1004	41.3483	ENSG00000205413
3106	HLA-B	major histocompatibility complex, class I, B	6919.76	9954.82	3884.7	0.389211	-1.36138	6.41e-19	3.08e-16	54.1038	59.7651	23.0704	20.5862	59.7651	ENSG00000228964
51191	HERC5	HECT and RLD domain containing E3 ubiquitin protein ligase 5	351.484	504.189	198.779	0.393108	-1.347	2.59e-10	6.34e-08	8.72377	6.76504	3.49161	2.51146	8.72377	ENSG00000138646
79132	DHX58	DEXH-box helicase 58	345.604	495.182	196.026	0.39469	-1.34121	5.32e-13	1.58e-10	10.5487	9.88202	3.87482	4.05135	10.5487	ENSG00000108771
3431	SP110	SP110 nuclear body protein	963.695	1378.35	549.038	0.397429	-1.33123	7.77e-17	3.19e-14	24.0586	23.875	10.6426	8.13744	24.0586	ENSG00000135899
54625	PARP14	poly(ADP-ribose) polymerase family member 14	3065.58	4344.82	1786.34	0.409915	-1.2866	1.07e-14	3.73e-12	34.2602	26.6575	13.2981	11.2805	34.2602	ENSG00000173193
9473	THEMIS2	thymocyte selection associated family member 2	90.9061	128.106	53.7064	0.417191	-1.26122	3.95e-06	0.000491969	1.81999	1.39544	0.631223	0.687978	1.81999	ENSG00000130775
2633	GBP1	guanylate binding protein 1	933.029	1307.49	558.564	0.426269	-1.23017	4.68e-16	1.72e-13	22.3461	23.9114	10.3683	9.04832	23.9114	ENSG00000117228
8497	PPFIA4	PTPRF interacting protein alpha 4	97.2859	135.884	58.6876	0.432879	-1.20796	0.000197598	0.0127725	1.00684	1.25494	0.653578	0.312894	1.25494	ENSG00000143847
5672	PSG4	pregnancy specific beta-1-glycoprotein 4	25.2146	35.2327	15.1965	0.436071	-1.19737	0.00302477	0.0889821	0.746281	1.00537	0.458087	0.287671	1.00537	ENSG00000243137
9111	NMI	N-myc and STAT interactor	236.686	326.499	146.873	0.448308	-1.15744	2.61e-07	4.09e-05	13.5033	10.356	5.90203	4.63852	13.5033	ENSG00000123609
64761	PARP12	poly(ADP-ribose) polymerase family member 12	1232.31	1698.12	766.506	0.450223	-1.15129	4.88e-13	1.48e-10	25.1204	23.1851	12.2138	9.22799	25.1204	ENSG00000059378
2921	CXCL3	C-X-C motif chemokine ligand 3	103.064	141.942	64.186	0.45247	-1.14411	4.18e-05	0.0035626	6.48999	6.79528	3.71739	2.20872	6.79528	ENSG00000163734
11174	ADAMTS6	ADAM metallopeptidase with thrombospondin type 1 motif 6	240.354	330.598	150.11	0.45364	-1.14038	7.75e-05	0.00591376	2.42089	2.48833	1.50309	0.700785	2.48833	ENSG00000049192
51131	PHF11	PHD finger protein 11	325.544	446.347	204.742	0.457499	-1.12816	2.69e-08	5.28e-06	13.6104	11.7385	6.54063	4.89121	13.6104	ENSG00000136147
8542	APOL1	apolipoprotein L1	528.422	723.328	333.515	0.459607	-1.12153	2.17e-11	5.94e-09	13.0494	11.9934	5.46331	5.84878	13.0494	ENSG00000100342
9246	UBE2L6	ubiquitin conjugating enzyme E2 L6	1887.93	2581.57	1194.29	0.461418	-1.11585	5.05e-14	1.6e-11	78.3209	81.5201	37.2158	35.3639	81.5201	ENSG00000156587
57393	TMEM27	transmembrane protein 27	66.2747	90.6767	41.8728	0.462693	-1.11187	0.000168448	0.0110937	2.72003	3.46745	1.35638	1.44733	3.46745	ENSG00000147003
330	BIRC3	baculoviral IAP repeat containing 3	156.934	213.882	99.985	0.467008	-1.09848	1.63e-05	0.00164606	1.49538	1.43572	0.836003	0.514579	1.49538	ENSG00000023445
3669	ISG20	interferon stimulated exonuclease gene 20	142.496	194.167	90.8253	0.467617	-1.0966	5.55e-06	0.000646194	2.21757	2.37705	1.21505	0.9004	2.37705	ENSG00000172183
7378	UPP1	uridine phosphorylase 1	3130.29	4257.86	2002.71	0.469294	-1.09144	4.61e-06	0.000564904	67.2615	81.148	45.3267	23.6681	81.148	ENSG00000183696
9830	TRIM14	tripartite motif containing 14	1298.75	1764.48	833.028	0.470749	-1.08697	1.21e-12	3.53e-10	19.2721	16.7629	9.1317	7.57625	19.2721	ENSG00000106785
27112	FAM155B	family with sequence similarity 155 member B	62.6245	85.0471	40.202	0.471991	-1.08317	0.000363094	0.0209484	1.24546	1.0407	0.650287	0.413814	1.24546	ENSG00000130054
3005	H1F0	H1 histone family member 0	4631.72	6284.58	2978.87	0.47276	-1.08082	6.82e-12	1.94e-09	143.913	147.198	75.8029	59.891	147.198	ENSG00000189060
5610	EIF2AK2	eukaryotic translation initiation factor 2 alpha kinase 2	2662.75	3611.18	1714.33	0.473315	-1.07913	3.29e-08	6.22e-06	50.5493	35.9828	23.5285	16.8404	50.5493	ENSG00000055332
3134	HLA-F	major histocompatibility complex, class I, F	453.93	613.634	294.227	0.478112	-1.06458	2.87e-10	6.9e-08	2.98319	2.7745	1.39896	1.3097	2.98319	ENSG00000137403
114548	NLRP3	NLR family pyrin domain containing 3	136.671	183.351	89.9913	0.490973	-1.02628	0.000763106	0.0357684	1.58457	1.76639	1.098	0.528265	1.76639	ENSG00000162711
105221694	BISPR	BST2 interferon stimulated positive regulator (non-protein coding)	54.5244	73.1019	35.9468	0.491208	-1.02559	0.000540943	0.0280767	1.58765	1.58894	0.757538	0.774147	1.58894
7052	TGM2	transglutaminase 2	1547.33	2069.8	1024.87	0.49412	-1.01707	8.43e-05	0.00630275	23.6792	27.5488	17.1035	7.99026	27.5488	ENSG00000198959
6737	TRIM21	tripartite motif containing 21	696.863	932.061	461.665	0.494217	-1.01678	1.11e-10	2.88e-08	25.6079	26.5383	13.6027	11.774	26.5383	ENSG00000132109
55337	C19orf66	chromosome 19 open reading frame 66	563.469	752.087	374.852	0.497636	-1.00684	4.98e-09	1.05e-06	16.869	20.3024	9.48623	8.71766	20.3024	ENSG00000130813
23424	TDRD7	tudor domain containing 7	612.643	816.697	408.59	0.498859	-1.0033	5.82e-10	1.38e-07	12.3109	11.1336	6.15514	5.36027	12.3109	ENSG00000196116
9734	HDAC9	histone deacetylase 9	171.686	228.932	114.44	0.4994	-1.00173	0.000702983	0.0336583	1.46535	1.4	0.957417	0.457907	1.46535	ENSG00000048052
5743	PTGS2	prostaglandin-endoperoxide synthase 2	526.312	700.39	352.234	0.501782	-0.994868	4.98e-06	0.000604601	8.89001	7.9455	5.27005	3.07694	8.89001	ENSG00000073756
84875	PARP10	poly(ADP-ribose) polymerase family member 10	815.971	1085.27	546.673	0.502271	-0.993463	4.45e-11	1.2e-08	13.6453	12.7533	6.71186	6.33411	13.6453	ENSG00000178685
50486	G0S2	G0/G1 switch 2	12204.9	16173.7	8236.02	0.507985	-0.977141	5.53e-05	0.0044191	835.377	976.135	603.142	308.651	976.135	ENSG00000123689
10346	TRIM22	tripartite motif containing 22	1777.98	2353.41	1202.56	0.509451	-0.972984	6.73e-11	1.77e-08	40.5706	36.2177	19.392	19.0775	40.5706	ENSG00000132274
80830	APOL6	apolipoprotein L6	1389.66	1839.07	940.256	0.509554	-0.972694	1.43e-07	2.49e-05	11.649	7.96576	5.35125	4.48525	11.649	ENSG00000221963
8614	STC2	stanniocalcin 2	6070	8028.83	4111.17	0.51074	-0.96934	7.4e-06	0.00082403	82.5358	79.6926	52.5342	29.4248	82.5358	ENSG00000113739
2635	GBP3	guanylate binding protein 3	987.263	1304.85	669.681	0.51205	-0.965642	2.46e-09	5.54e-07	23.1348	23.1956	13.4114	9.98419	23.1956	ENSG00000117226
57664	PLEKHA4	pleckstrin homology domain containing A4	333.662	440.756	226.567	0.512614	-0.964054	1.89e-07	3.21e-05	7.7899	7.64313	3.79776	3.97843	7.7899	ENSG00000105559
5055	SERPINB2	serpin family B member 2	8482.23	11183.1	5781.3	0.515702	-0.95539	1.54e-05	0.00159781	258.755	298.164	181.956	102.337	298.164	ENSG00000197632
51056	LAP3	leucine aminopeptidase 3	1764.98	2325.65	1204.3	0.516511	-0.95313	6.06e-09	1.24e-06	60.9615	58.6009	34.9712	25.9367	60.9615	ENSG00000002549
9590	AKAP12	A-kinase anchoring protein 12	1925.53	2536.16	1314.9	0.517198	-0.951212	4.62e-05	0.00380192	16.0558	15.101	10.5325	5.41663	16.0558	ENSG00000131016
7318	UBA7	ubiquitin like modifier activating enzyme 7	165.73	218.176	113.283	0.518195	-0.948433	1.78e-05	0.00177076	3.47956	3.62739	1.76705	1.85112	3.62739	ENSG00000182179
10379	IRF9	interferon regulatory factor 9	1363.12	1784.8	941.434	0.526343	-0.925926	4.23e-08	7.88e-06	54.2968	60.4542	34.5768	25.0261	60.4542	ENSG00000213928
1826	DSCAM	DS cell adhesion molecule	290.216	375.853	204.579	0.543036	-0.88088	0.000890986	0.0394684	2.69153	2.19944	1.72492	0.901365	2.69153	ENSG00000171587
467	ATF3	activating transcription factor 3	343.921	445.054	242.788	0.544733	-0.876379	3.64e-06	0.000462159	5.02375	5.5548	3.09774	2.5763	5.5548	ENSG00000162772
5329	PLAUR	plasminogen activator, urokinase receptor	416.346	538.605	294.087	0.545381	-0.874663	0.000638089	0.0318676	10.2139	12.2652	8.03066	4.10309	12.2652	ENSG00000011422
55061	SUSD4	sushi domain containing 4	56.9876	73.6808	40.2944	0.545473	-0.874421	0.0033147	0.0942238	1.31979	1.15329	0.730937	0.59757	1.31979	ENSG00000143502
3959	LGALS3BP	galectin 3 binding protein	6513.01	8416.51	4609.52	0.546198	-0.872503	4.46e-09	9.84e-07	193.36	208.477	108.703	107.256	208.477	ENSG00000108679
6773	STAT2	signal transducer and activator of transcription 2	2313.2	2988.13	1638.27	0.546674	-0.871247	4.51e-09	9.84e-07	36.5074	33.1286	19.4349	18.0233	36.5074	ENSG00000170581
7128	TNFAIP3	TNF alpha induced protein 3	2173.03	2804.85	1541.2	0.548101	-0.867488	2.82e-08	5.46e-06	27.6409	28.6658	16.8983	13.5248	28.6658	ENSG00000118503
162394	SLFN5	schlafen family member 5	1696.83	2188.92	1204.73	0.54863	-0.866094	8.35e-07	0.000126793	29.344	21.576	15.2412	12.269	29.344	ENSG00000166750
100419583	LOC100419583	ring finger protein 4 pseudogene	392.974	506.897	279.051	0.549168	-0.864682	1.69e-06	0.000225135	13.7109	12.9348	8.01611	6.40167	13.7109
29126	CD274	CD274 molecule	538.237	694.165	382.31	0.549714	-0.863248	2.32e-05	0.00220649	8.61427	8.75312	5.82798	3.60217	8.75312	ENSG00000120217
6672	SP100	SP100 nuclear antigen	3506.24	4505.58	2506.89	0.554872	-0.849773	2.29e-08	4.63e-06	31.8608	30.0318	18.514	15.3206	31.8608	ENSG00000067066
2920	CXCL2	C-X-C motif chemokine ligand 2	343.514	441.49	245.538	0.555564	-0.847974	2.28e-05	0.00219508	18.2825	21.3014	12.2963	9.37492	21.3014	ENSG00000081041
79686	LINC00341	long intergenic non-protein coding RNA 341	72.7134	93.4281	51.9986	0.555902	-0.847097	0.00280007	0.0865481	1.862	1.71054	1.16608	0.791366	1.862
7424	VEGFC	vascular endothelial growth factor C	570.046	732.034	408.057	0.556305	-0.846053	9.79e-06	0.00105181	18.9027	18.9221	12.4858	8.28475	18.9221	ENSG00000150630
5266	PI3	peptidase inhibitor 3	1488.99	1911.5	1066.48	0.556779	-0.844824	0.000311058	0.0187486	169.113	202.993	134.638	70.5475	202.993	ENSG00000124102
3659	IRF1	interferon regulatory factor 1	296.771	379.925	213.616	0.560848	-0.834319	4.74e-05	0.00386783	5.53406	6.00034	2.82382	3.5243	6.00034	ENSG00000125347
8862	APLN	apelin	261.88	335.217	188.543	0.562275	-0.830652	0.000188107	0.0122156	4.92432	6.28562	3.55061	2.65988	6.28562	ENSG00000171388
4907	NT5E	5'-nucleotidase ecto	10986.7	14044.2	7929.15	0.563092	-0.828556	5.48e-05	0.0044191	193.38	179.407	130.174	77.3199	193.38	ENSG00000135318
1869	E2F1	E2F transcription factor 1	363.012	462.74	263.285	0.568127	-0.815714	0.00118599	0.0486437	9.02599	9.46915	6.85319	3.54183	9.46915	ENSG00000101412
87178	PNPT1	polyribonucleotide nucleotidyltransferase 1	1859.34	2368.77	1349.92	0.568296	-0.815284	4.54e-06	0.000560902	30.0207	25.4512	18.277	12.8213	30.0207	ENSG00000138035
7718	ZNF165	zinc finger protein 165	377.691	481.214	274.168	0.569019	-0.813451	9.29e-05	0.00679035	10.3163	11.5241	7.36663	4.8977	11.5241	ENSG00000197279
567	B2M	beta-2-microglobulin	10867.6	13806.2	7928.95	0.572727	-0.804082	4.53e-08	8.33e-06	744.884	764.808	437.861	413.147	764.808	ENSG00000273686
8809	IL18R1	interleukin 18 receptor 1	136.998	174.011	99.985	0.573823	-0.801323	0.00228156	0.0765749	2.49086	2.35516	1.69874	1.04562	2.49086	ENSG00000115604
55521	TRIM36	tripartite motif containing 36	106.135	134.691	77.5795	0.574916	-0.798578	0.00159731	0.058101	1.4355	1.33579	0.8964	0.673424	1.4355	ENSG00000152503
200150	PLD5	phospholipase D family member 5	286.297	363.095	209.499	0.575327	-0.797545	0.000272491	0.0168342	5.99152	4.97223	3.6814	2.54197	5.99152	ENSG00000180287
57761	TRIB3	tribbles pseudokinase 3	5308.62	6731.11	3886.12	0.575892	-0.79613	2.89e-05	0.00264072	112.362	120.654	80.8116	51.8057	120.654	ENSG00000101255
3107	HLA-C	major histocompatibility complex, class I, C	7550.05	9546.08	5554.01	0.58023	-0.785304	1.01e-07	1.78e-05	45.8718	47.3386	27.7216	25.5231	47.3386	ENSG00000206435
1295	COL8A1	collagen type VIII alpha 1 chain	111.636	141.217	82.0564	0.580384	-0.784922	0.00128272	0.0510238	2.4536	2.47759	1.55576	1.26106	2.47759	ENSG00000144810
1543	CYP1A1	cytochrome P450 family 1 subfamily A member 1	145.586	184.021	107.151	0.581651	-0.781775	0.00304758	0.089204	3.31513	4.29172	1.82384	2.51094	4.29172	ENSG00000140465
152926	PPM1K	protein phosphatase, Mg2+/Mn2+ dependent 1K	420.052	530.288	309.817	0.582346	-0.780051	6.56e-05	0.00509092	4.83355	3.86174	2.85542	2.13726	4.83355	ENSG00000163644
57221	ARFGEF3	ARFGEF family member 3	320.665	404.354	236.975	0.584154	-0.77558	0.000440888	0.0238592	1.65794	1.27857	1.00101	0.691476	1.65794
8877	SPHK1	sphingosine kinase 1	1912.16	2409.91	1414.42	0.585617	-0.771971	0.000610232	0.0308698	40.1274	45.8379	32.2885	17.5476	45.8379	ENSG00000176170
3601	IL15RA	interleukin 15 receptor subunit alpha	158.253	198.948	117.557	0.58921	-0.763145	0.000547693	0.0283218	5.05377	4.66267	2.95512	2.67972	5.05377	ENSG00000134470
4131	MAP1B	microtubule associated protein 1B	478.445	601.296	355.594	0.589501	-0.762433	0.000306218	0.0185888	3.0896	2.33592	1.89375	1.26254	3.0896	ENSG00000131711
993	CDC25A	cell division cycle 25A	416.55	523.056	310.044	0.591868	-0.756653	0.00091443	0.0402753	7.31258	7.91606	5.66988	3.23952	7.91606	ENSG00000164045
5366	PMAIP1	phorbol-12-myristate-13-acetate-induced protein 1	406.667	509.977	303.358	0.593917	-0.751668	0.00293042	0.0879881	13.7892	14.6361	11.0966	5.61067	14.6361	ENSG00000141682
5698	PSMB9	proteasome subunit beta 9	264.17	331.327	197.013	0.594089	-0.751249	0.000287118	0.0175822	1.97365	2.29252	1.38522	1.11055	2.29252	ENSG00000242711
23780	APOL2	apolipoprotein L2	609.458	763.643	455.272	0.594715	-0.749731	1.67e-06	0.000224433	14.0708	14.4572	8.46743	8.22133	14.4572	ENSG00000128335
9881	TRANK1	tetratricopeptide repeat and ankyrin repeat containing 1	155.911	195.027	116.794	0.595463	-0.747916	0.00327182	0.0938012	1.19119	0.820372	0.558399	0.619664	1.19119	ENSG00000168016
2026	ENO2	enolase 2	309.141	385.99	232.292	0.601366	-0.733684	0.000412005	0.0226164	7.72076	9.4576	5.75985	4.41863	9.4576	ENSG00000111674
10395	DLC1	DLC1 Rho GTPase activating protein	341.163	425.767	256.559	0.601606	-0.733109	0.00270114	0.0853039	2.55694	2.59603	1.98108	1.08397	2.59603	ENSG00000164741
9052	GPRC5A	G protein-coupled receptor class C group 5 member A	1835.13	2289.34	1380.91	0.601772	-0.732712	4.23e-05	0.00358092	41.9771	44.6728	30.6727	20.8182	44.6728	ENSG00000013588
51246	SHISA5	shisa family member 5	4536.93	5659.23	3414.63	0.60178	-0.732693	1.08e-06	0.000155282	55.0395	57.2096	35.8907	30.6619	57.2096	ENSG00000164054
2152	F3	coagulation factor III, tissue factor	21444.6	26747	16142.1	0.601994	-0.732179	0.00130691	0.0515353	578.625	627.375	467.526	251.284	627.375	ENSG00000117525
4615	MYD88	myeloid differentiation primary response 88	856.173	1065.88	646.47	0.60486	-0.725327	9.94e-07	0.000144587	19.1216	18.5563	11.6213	10.8063	19.1216	ENSG00000172936
144455	E2F7	E2F transcription factor 7	1085.53	1348.72	822.347	0.608151	-0.7175	0.00161854	0.0585441	13.774	11.6054	9.96965	5.29592	13.774	ENSG00000165891
84985	FAM83A	family with sequence similarity 83 member A	4773.16	5929.48	3616.83	0.608444	-0.716804	8.61e-05	0.00639155	48.7725	52.241	36.3927	24.3206	52.241	ENSG00000147689
80021	TMEM62	transmembrane protein 62	464.562	576.728	352.397	0.60991	-0.713331	0.000127543	0.00885949	11.0144	11.4712	7.87451	5.65163	11.4712	ENSG00000137842
10435	CDC42EP2	CDC42 effector protein 2	485.158	601.791	368.525	0.611607	-0.709324	0.00126234	0.0506458	14.5208	17.5593	12.0663	7.32188	17.5593	ENSG00000149798
1465	CSRP1	cysteine and glycine rich protein 1	541.118	670.727	411.509	0.612876	-0.706333	0.000335512	0.0198492	12.7024	16.9764	10.1922	7.74467	16.9764	ENSG00000159176
79094	CHAC1	ChaC glutathione specific gamma-glutamylcyclotransferase 1	727.364	900.654	554.075	0.613842	-0.704061	5.84e-05	0.00460979	18.8324	18.9646	13.3724	9.51751	18.9646	ENSG00000128965
113130	CDCA5	cell division cycle associated 5	797.354	986.605	608.104	0.615087	-0.701139	0.000551849	0.0284314	20.2949	21.0391	15.7054	9.42203	21.0391	ENSG00000146670
10468	FST	follistatin	1960.54	2423.07	1498	0.616845	-0.69702	0.00152659	0.0565822	46.4146	53.2701	39.0531	21.8039	53.2701	ENSG00000134363
9572	NR1D1	nuclear receptor subfamily 1 group D member 1	342.391	423.154	261.627	0.616912	-0.696865	0.000459942	0.0245104	8.41764	8.04565	5.80151	4.21398	8.41764	ENSG00000126368
57169	ZNFX1	zinc finger NFX1-type containing 1	2839.62	3499.26	2179.98	0.621099	-0.687105	5.47e-06	0.000646194	27.7469	23.551	16.052	15.2835	27.7469	ENSG00000124201
3552	IL1A	interleukin 1 alpha	8756.95	10788.2	6725.69	0.621853	-0.685354	0.000868395	0.0391114	192.206	204.837	153.298	90.8987	204.837	ENSG00000115008
5210	PFKFB4	6-phosphofructo-2-kinase/fructose-2,6-biphosphatase 4	468.277	576.843	359.711	0.622108	-0.684763	3.59e-05	0.00309715	7.40742	7.59435	4.71061	4.47089	7.59435	ENSG00000114268
7057	THBS1	thrombospondin 1	23365.7	28686.1	18045.2	0.627351	-0.672656	0.000256356	0.0161227	223.505	204.186	158.694	106.198	223.505	ENSG00000137801
81894	SLC25A28	solute carrier family 25 member 28	437.667	537.352	337.982	0.628001	-0.67116	0.000692381	0.0336583	17.8506	19.4344	13.7818	9.32497	19.4344	ENSG00000155287
664	BNIP3	BCL2 interacting protein 3	3221.56	3947.83	2495.3	0.630481	-0.665476	2.76e-05	0.00253635	125.798	135.062	90.9365	71.2593	135.062	ENSG00000176171
56965	PARP6	poly(ADP-ribose) polymerase family member 6	446.369	546.922	345.816	0.631166	-0.663909	0.000107024	0.00766295	10.6474	11.8223	7.28517	6.66974	11.8223	ENSG00000137817
9435	CHST2	carbohydrate sulfotransferase 2	600.211	732.609	467.813	0.63673	-0.651247	3.59e-05	0.00309715	9.85056	9.27001	6.25422	5.72866	9.85056	ENSG00000175040
968	CD68	CD68 molecule	953.921	1163.97	743.868	0.637279	-0.650004	7.44e-06	0.00082403	25.0806	24.5456	15.5861	15.5178	25.0806	ENSG00000129226
79413	ZBED2	zinc finger BED-type containing 2	2603.39	3175.93	2030.84	0.637957	-0.64847	0.00178587	0.0629655	73.0523	82.4679	61.6659	36.4727	82.4679	ENSG00000177494
79744	ZNF419	zinc finger protein 419	279.697	340.775	218.619	0.640237	-0.643321	0.00118805	0.0486437	6.43273	6.42424	4.51266	3.59684	6.43273	ENSG00000105136
384	ARG2	arginase 2	602.674	734.124	471.224	0.640611	-0.64248	0.00283771	0.0870772	19.8156	20.2018	16.077	9.2658	20.2018	ENSG00000081181
1902	LPAR1	lysophosphatidic acid receptor 1	1669.54	2033.16	1305.92	0.640726	-0.642221	0.00188135	0.0656685	35.4466	33.8432	27.8345	16.0609	35.4466	ENSG00000198121
1992	SERPINB1	serpin family B member 1	1698.98	2067.12	1330.83	0.642259	-0.638774	0.0021007	0.0714886	37.8948	37.5403	30.4467	17.4647	37.8948	ENSG00000021355
9388	LIPG	lipase G, endothelial type	1078.73	1310.93	846.534	0.644224	-0.634365	0.00347753	0.0971065	17.4075	16.5506	13.9955	7.64375	17.4075	ENSG00000101670
7098	TLR3	toll like receptor 3	226.222	274.512	177.931	0.645531	-0.631441	0.00280831	0.0865556	5.23728	4.51361	2.90485	3.28139	5.23728	ENSG00000164342
64236	PDLIM2	PDZ and LIM domain 2	1002.94	1217.72	788.173	0.645882	-0.630657	0.000455661	0.0243753	10.5129	11.1884	8.31315	5.52771	11.1884	ENSG00000120913
2297	FOXD1	forkhead box D1	1259.11	1527.99	990.232	0.646637	-0.628973	0.00297953	0.0883231	35.2452	37.4548	29.7764	16.7284	37.4548	ENSG00000251493
64866	CDCP1	CUB domain containing protein 1	7529.04	9133.66	5924.42	0.646938	-0.6283	0.000347787	0.0203172	73.9208	74.6399	56.1061	38.7836	74.6399	ENSG00000163814
7494	XBP1	X-box binding protein 1	3136.45	3798.52	2474.39	0.64981	-0.62191	0.000652434	0.0323024	101.929	109.347	81.4497	54.1693	109.347	ENSG00000100219
9411	ARHGAP29	Rho GTPase activating protein 29	2377.66	2878.89	1876.43	0.650009	-0.621469	0.000571918	0.0292495	18.1789	15.9276	13.0145	8.86445	18.1789	ENSG00000137962
1839	HBEGF	heparin binding EGF like growth factor	1321.8	1600.36	1043.24	0.650327	-0.620763	0.000231071	0.0146646	36.4302	36.8247	27.6202	19.396	36.8247	ENSG00000113070
65078	RTN4R	reticulon 4 receptor	209.58	253.785	165.374	0.650459	-0.620471	0.00269207	0.0853039	6.903	7.36752	4.63049	4.4958	7.36752	ENSG00000040608
3428	IFI16	interferon gamma inducible protein 16	3955.98	4779.9	3132.06	0.653428	-0.6139	3e-05	0.00268471	91.3818	86.456	60.6456	53.7634	91.3818	ENSG00000163565
3136	HLA-H	major histocompatibility complex, class I, H (pseudogene)	286.641	346.583	226.699	0.653599	-0.613521	0.00278478	0.0864024	1.37976	1.71998	1.05789	0.93547	1.71998
6675	UAP1	UDP-N-acetylglucosamine pyrophosphorylase 1	1876.68	2265.26	1488.11	0.655316	-0.609738	0.00165999	0.0595804	52.6247	52.454	42.0048	26.0421	52.6247	ENSG00000117143
54676	GTPBP2	GTP binding protein 2	1431.5	1727.08	1135.92	0.656151	-0.607899	0.000202504	0.0130293	29.5602	30.547	22.4689	16.4415	30.547	ENSG00000172432
60676	PAPPA2	pappalysin 2	465.175	560.442	369.908	0.657271	-0.60544	0.000939678	0.0411434	4.27825	3.30347	2.38811	2.51112	4.27825	ENSG00000116183
10036	CHAF1A	chromatin assembly factor 1 subunit A	894.269	1077.46	711.079	0.658638	-0.602441	0.00270902	0.0853039	16.6065	18.168	14.0878	8.55066	18.168	ENSG00000167670
7706	TRIM25	tripartite motif containing 25	3570.07	4298.27	2841.87	0.659296	-0.601002	5.6e-05	0.00443934	42.1631	38.6439	28.0733	24.3847	42.1631	ENSG00000121060
134265	AFAP1L1	actin filament associated protein 1 like 1	258.218	310.97	205.466	0.659881	-0.599722	0.00289211	0.0874785	3.76923	4.19583	2.80462	2.36912	4.19583	ENSG00000157510
11245	GPR176	G protein-coupled receptor 176	223.449	268.89	178.008	0.66041	-0.598567	0.00310929	0.0902534	2.96038	2.88028	2.01929	1.77773	2.96038	ENSG00000166073
25984	KRT23	keratin 23	1451.15	1743.33	1158.98	0.663229	-0.592421	5.54e-05	0.0044191	32.8662	36.1323	23.4889	21.5631	36.1323	ENSG00000263309
84930	MASTL	microtubule associated serine/threonine kinase like	602.851	723.82	481.883	0.664003	-0.590738	0.00119574	0.0487535	10.9044	9.85736	7.98282	5.61827	10.9044	ENSG00000120539
7498	XDH	xanthine dehydrogenase	699.776	840.218	559.333	0.664101	-0.590525	0.00105671	0.044798	8.11869	7.7488	6.14405	4.25453	8.11869	ENSG00000158125
11343	MGLL	monoglyceride lipase	582.442	699.18	465.704	0.664677	-0.589274	0.00325993	0.0938012	7.85375	7.83989	6.32589	3.9771	7.85375	ENSG00000074416
8061	FOSL1	FOS like 1, AP-1 transcription factor subunit	2253.74	2704.76	1802.72	0.664979	-0.58862	0.00328532	0.093803	68.1247	78.3389	59.5386	36.7617	78.3389	ENSG00000175592
5352	PLOD2	procollagen-lysine,2-oxoglutarate 5-dioxygenase 2	7224.21	8664.22	5784.19	0.66579	-0.58686	0.000378393	0.0216521	118.323	112.144	87.0396	64.3158	118.323	ENSG00000152952
103	ADAR	adenosine deaminase, RNA specific	9369.83	11213.1	7526.53	0.669256	-0.579371	0.000148163	0.00999347	88.9849	75.2865	55.2189	52.8887	88.9849	ENSG00000160710
23764	MAFF	MAF bZIP transcription factor F	591.798	707.212	476.384	0.672154	-0.573137	0.00184104	0.0645846	13.5979	13.559	10.6734	7.34012	13.5979	ENSG00000185022
1649	DDIT3	DNA damage inducible transcript 3	332.502	397.266	267.738	0.672939	-0.571453	0.00302984	0.0889821	8.51789	9.31181	6.58812	5.23184	9.31181	ENSG00000175197
85363	TRIM5	tripartite motif containing 5	1202.39	1433.03	971.76	0.676123	-0.564643	9.07e-05	0.00666366	11.6376	10.5969	7.833	6.967	11.6376	ENSG00000132256
27071	DAPP1	dual adaptor of phosphotyrosine and 3-phosphoinositides 1	964.32	1149.11	779.533	0.676906	-0.562972	0.00137636	0.0526123	19.0575	19.9266	15.4789	10.571	19.9266	ENSG00000070190
7453	WARS	tryptophanyl-tRNA synthetase	4601.92	5476	3727.84	0.678937	-0.55865	0.000311536	0.0187486	100.201	98.9631	74.1608	59.1345	100.201	ENSG00000140105
79003	MIS12	MIS12, kinetochore complex component	671.355	798.757	543.952	0.679525	-0.557401	0.00277509	0.0862936	14.8553	14.9463	11.9789	8.01235	14.9463	ENSG00000167842
64750	SMURF2	SMAD specific E3 ubiquitin protein ligase 2	1127.01	1339.41	914.613	0.681276	-0.553688	0.00210441	0.0714886	18.545	18.8492	15.1835	9.97506	18.8492	ENSG00000108854
7431	VIM	vimentin	1986.93	2357.53	1616.34	0.683949	-0.548039	0.000359752	0.0209286	56.6675	62.412	43.3137	36.9355	62.412	ENSG00000026025
2012	EMP1	epithelial membrane protein 1	762.504	904.745	620.264	0.684065	-0.547795	0.000891719	0.0394684	17.112	17.7107	13.2912	10.1943	17.7107	ENSG00000134531
5696	PSMB8	proteasome subunit beta 8	772.701	916.226	629.175	0.684994	-0.545836	0.000301919	0.0184078	3.42083	3.48389	2.42701	2.22812	3.48389	ENSG00000230669
91663	MYADM	myeloid associated differentiation marker	1757.33	2080.31	1434.35	0.68772	-0.540106	0.0010696	0.0451172	23.764	23.1698	18.4065	13.4357	23.764	ENSG00000179820
7004	TEAD4	TEA domain transcription factor 4	3786.9	4474.04	3099.76	0.691101	-0.533032	0.00289465	0.0874785	103.768	110.423	87.1478	59.0513	110.423	ENSG00000197905
3673	ITGA2	integrin subunit alpha 2	3838.07	4533.1	3143.03	0.691414	-0.532378	0.00361714	0.0994109	32.6383	27.428	24.3944	16.5868	32.6383	ENSG00000164171
3624	INHBA	inhibin beta A subunit	2357.39	2783.56	1931.22	0.691914	-0.531336	0.000272169	0.0168342	68.8553	69.2829	48.5211	45.5446	69.2829	ENSG00000122641
135112	NCOA7	nuclear receptor coactivator 7	945.798	1115.64	775.953	0.693118	-0.528828	0.00064812	0.032203	8.20255	6.71397	5.2393	4.93292	8.20255	ENSG00000111912
54206	ERRFI1	ERBB receptor feedback inhibitor 1	4172.81	4919.76	3425.86	0.69448	-0.525996	0.000381754	0.0217235	84.3645	85.3424	62.2263	53.866	85.3424	ENSG00000116285
3755	KCNG1	potassium voltage-gated channel modifier subfamily G member 1	437.073	514.897	359.249	0.695637	-0.523594	0.0027001	0.0853039	13.1867	11.8615	9.39449	7.77246	13.1867	ENSG00000026559
1002	CDH4	cadherin 4	707.439	833.348	581.53	0.696104	-0.522625	0.0015218	0.0565822	6.69489	6.51186	5.1027	3.95974	6.69489	ENSG00000179242
11054	OGFR	opioid growth factor receptor	1491.44	1754.74	1228.15	0.698076	-0.518544	0.000387308	0.0218931	39.174	39.0945	28.8566	24.9554	39.174	ENSG00000060491
79987	SVEP1	sushi, von Willebrand factor type A, EGF and pentraxin domain containing 1	560.045	657.644	462.447	0.700876	-0.512768	0.00263381	0.0847515	3.12137	2.63453	2.17669	1.79796	3.12137	ENSG00000165124
30844	EHD4	EH domain containing 4	1643.34	1929.52	1357.16	0.701538	-0.511406	0.00136063	0.0525523	36.614	35.3905	28.4387	21.3782	36.614	ENSG00000103966
5939	RBMS2	RNA binding motif single stranded interacting protein 2	1895.44	2224.71	1566.18	0.702145	-0.510159	0.00337844	0.0953138	14.6033	13.7034	11.5738	8.04146	14.6033	ENSG00000076067
2317	FLNB	filamin B	28363.3	33282.4	23444.2	0.702441	-0.509551	0.00237309	0.0787011	199.408	175.09	148.119	111.244	199.408	ENSG00000136068
9181	ARHGEF2	Rho/Rac guanine nucleotide exchange factor 2	1724.84	2019.36	1430.32	0.706499	-0.501241	0.00246036	0.0808271	24.8353	24.3507	19.8843	14.4003	24.8353	ENSG00000116584
11135	CDC42EP1	CDC42 effector protein 1	977.214	1143.84	810.586	0.706626	-0.500982	0.00079401	0.0365873	29.747	27.3839	21.5173	18.2457	29.747	ENSG00000128283
51251	NT5C3A	5'-nucleotidase, cytosolic IIIA	801.79	936.917	666.663	0.70932	-0.495492	0.00111892	0.0469142	24.9022	22.3801	17.0733	15.9318	24.9022	ENSG00000122643
4791	NFKB2	nuclear factor kappa B subunit 2	1132.47	1320.92	944.01	0.713075	-0.487875	0.00127704	0.0509429	15.2687	16.5662	12.2824	10.088	16.5662	ENSG00000077150
219988	PATL1	PAT1 homolog 1, processing body mRNA decay factor	2004.82	2336.91	1672.73	0.713907	-0.486192	0.00148584	0.0557669	30.6769	30.4468	23.6463	19.3559	30.6769	ENSG00000166889
3084	NRG1	neuregulin 1	737.432	859.747	615.117	0.714071	-0.48586	0.00308157	0.0900101	5.26647	5.82613	4.33188	3.47436	5.82613	ENSG00000157168
10045	SH2D3A	SH2 domain containing 3A	1217.63	1418.25	1017	0.715659	-0.482656	0.00355229	0.0985487	29.744	35.1806	26.0241	19.8095	35.1806	ENSG00000125731
54936	ADPRHL2	ADP-ribosylhydrolase like 2	843.52	982.347	704.693	0.715786	-0.4824	0.00156243	0.0577106	30.1091	32.5726	23.4304	20.746	32.5726	ENSG00000116863
10318	TNIP1	TNFAIP3 interacting protein 1	7286.49	8479.7	6093.27	0.716717	-0.480525	0.00310326	0.0902534	101.273	110.708	84.727	65.1583	110.708	ENSG00000145901
6536	SLC6A9	solute carrier family 6 member 9	646.141	751.33	540.953	0.717453	-0.479045	0.00365262	0.0994109	11.4345	9.3802	7.7869	6.91634	11.4345	ENSG00000196517
7436	VLDLR	very low density lipoprotein receptor	793.578	921.471	665.684	0.720631	-0.472668	0.00290806	0.0875248	13.7804	13.577	10.8105	8.6192	13.7804	ENSG00000147852
3678	ITGA5	integrin subunit alpha 5	3468.03	4022.09	2913.96	0.722546	-0.468839	0.00134649	0.0523051	48.3988	49.2856	36.6855	32.8161	49.2856	ENSG00000161638
10616	RBCK1	RANBP2-type and C3HC4-type zinc finger containing 1	2987.26	3463.35	2511.16	0.723135	-0.467663	0.00130277	0.0515276	66.4133	68.9125	49.8477	46.4779	68.9125	ENSG00000125826
4017	LOXL2	lysyl oxidase like 2	2435.95	2822.57	2049.33	0.724184	-0.465573	0.00263445	0.0847515	39.4929	40.4635	31.609	25.4679	40.4635	ENSG00000134013
84706	GPT2	glutamic--pyruvic transaminase 2	1682.15	1947.82	1416.49	0.725269	-0.463411	0.00303362	0.0889821	25.075	23.7086	19.6422	15.2385	25.075	ENSG00000166123
254427	PROSER2	proline and serine rich 2	2366.41	2732.6	2000.23	0.730005	-0.454021	0.00322225	0.0931451	45.2663	43.2498	35.2388	28.4422	45.2663	ENSG00000148426
6238	RRBP1	ribosome binding protein 1	6253.39	7213.11	5293.67	0.731932	-0.450219	0.00363481	0.0994109	102.414	102.905	82.3337	65.8154	102.905	ENSG00000125844
8553	BHLHE40	basic helix-loop-helix family member e40	3908.2	4492.01	3324.38	0.738138	-0.438038	0.00362027	0.0994109	77.6572	82.1121	62.9343	53.2744	82.1121	ENSG00000134107
85450	ITPRIP	inositol 1,4,5-trisphosphate receptor interacting protein	950.623	1092.47	808.777	0.738308	-0.437704	0.00249733	0.0814668	8.20509	8.20715	6.00179	5.91698	8.20715	ENSG00000148841
4673	NAP1L1	nucleosome assembly protein 1 like 1	11742.1	9885.09	13599.1	1.37175	0.456021	0.00256947	0.0836247	71.462	68.1574	90.0093	98.1589	98.1589	ENSG00000187109
51386	EIF3L	eukaryotic translation initiation factor 3 subunit L	6687.55	5599.11	7775.99	1.38491	0.469796	0.00326889	0.0938012	139.567	149.372	180.208	212.786	212.786	ENSG00000100129
84263	HSDL2	hydroxysteroid dehydrogenase like 2	1368.93	1145.58	1592.28	1.38534	0.470243	0.00156693	0.0577244	19.3368	17.3427	24.0508	25.8861	25.8861	ENSG00000119471
51065	RPS27L	ribosomal protein S27 like	1368.43	1145.14	1591.71	1.38624	0.471177	0.00364389	0.0994109	54.805	59.1812	69.7738	85.3423	85.3423	ENSG00000185088
1012	CDH13	cadherin 13	2300.87	1921.35	2680.4	1.39084	0.47596	0.00346306	0.0968962	23.5957	22.6343	28.3309	34.7719	34.7719	ENSG00000140945
900	CCNG1	cyclin G1	3418.03	2835.28	4000.78	1.40668	0.492291	0.00271272	0.0853039	62.2388	55.4455	73.0214	89.4039	89.4039	ENSG00000113328
10314	LANCL1	LanC like 1	2028.65	1679.76	2377.55	1.41083	0.496549	0.00172349	0.061508	20.4494	18.0289	24.8103	28.4939	28.4939	ENSG00000115365
6125	RPL5	ribosomal protein L5	23445	19390.3	27499.7	1.41427	0.500054	0.00152055	0.0565822	976.441	1052.88	1320.75	1499.19	1499.19	ENSG00000122406
63917	GALNT11	polypeptide N-acetylgalactosaminyltransferase 11	650.305	536.706	763.905	1.41853	0.504399	0.00270821	0.0853039	10.8265	10.2759	13.3626	16.0308	16.0308	ENSG00000178234
48	ACO1	aconitase 1	1125.35	928.984	1321.71	1.41881	0.504678	0.000430093	0.0233656	13.7854	13.9137	19.0743	19.5686	19.5686	ENSG00000122729
51	ACOX1	acyl-CoA oxidase 1	580.306	478.332	682.279	1.42107	0.506982	0.00274998	0.0858981	3.2365	2.92125	3.99394	4.60312	4.60312	ENSG00000161533
2878	GPX3	glutathione peroxidase 3	3121.55	2564.17	3678.93	1.43084	0.516857	0.00216562	0.0733894	74.3621	82.7275	98.0101	122.627	122.627	ENSG00000211445
26751	SH3YL1	SH3 and SYLF domain containing 1	1265.3	1035.89	1494.72	1.43824	0.524305	0.00112816	0.0470191	7.0257	6.54867	8.55733	10.6026	10.6026	ENSG00000035115
1938	EEF2	eukaryotic translation elongation factor 2	66745.9	54597.1	78894.7	1.44082	0.526887	0.00332031	0.0942238	941.069	925.222	1124.07	1512.37	1512.37	ENSG00000167658
847	CAT	catalase	753.321	616.044	890.597	1.4411	0.527166	0.00228037	0.0765749	14.5966	14.3176	18.0445	22.8453	22.8453	ENSG00000121691
29965	CDIP1	cell death inducing p53 target 1	1268.69	1036.82	1500.57	1.44285	0.528918	0.00280187	0.0865481	18.2051	18.1319	21.6717	29.7323	29.7323	ENSG00000274336
115294	PCMTD1	protein-L-isoaspartate (D-aspartate) O-methyltransferase domain containing 1	713.651	582.421	844.881	1.44435	0.530417	0.00355741	0.0985487	8.07772	6.24757	9.17165	11.142	11.142	ENSG00000168300
7508	XPC	XPC complex subunit, DNA damage recognition and repair factor	1684.92	1375.68	1994.16	1.4451	0.531168	0.00202839	0.0695831	20.3193	19.6048	24.3646	32.2173	32.2173	ENSG00000154767
64943	NT5DC2	5'-nucleotidase domain containing 2	937.789	765.852	1109.73	1.44562	0.531688	0.000341379	0.0201111	16.8178	18.197	24.8504	24.9292	24.9292	ENSG00000168268
84273	NOA1	nitric oxide associated 1	700.978	572.236	829.719	1.4461	0.532164	0.00366758	0.099624	12.9842	14.1196	16.5897	21.8567	21.8567	ENSG00000084092
5872	RAB13	RAB13, member RAS oncogene family	1597.09	1298.79	1895.4	1.45523	0.541243	0.000406376	0.0226048	35.0526	35.7803	47.1725	54.0734	54.0734	ENSG00000143545
10491	CRTAP	cartilage associated protein	3268.61	2654.46	3882.76	1.45844	0.54443	0.000737575	0.0349085	21.6655	21.4168	27.7815	33.8903	33.8903	ENSG00000170275
51222	ZNF219	zinc finger protein 219	1218.56	988.591	1448.53	1.4603	0.54627	0.00189071	0.0658306	16.0782	14.6173	18.6808	25.269	25.269	ENSG00000165804
254863	TMEM256	transmembrane protein 256	398.221	322.28	474.161	1.46875	0.554587	0.0029725	0.0883231	33.3216	38.9464	48.9013	55.3221	55.3221	ENSG00000205544
120	ADD3	adducin 3	693.976	560.537	827.415	1.47054	0.556348	0.00290872	0.0875248	6.95917	6.12261	8.04155	10.8257	10.8257	ENSG00000148700
64418	TMEM168	transmembrane protein 168	544.815	439.583	650.046	1.47165	0.557433	0.00364544	0.0994109	3.6867	2.74146	4.20028	5.09038	5.09038	ENSG00000146802
51768	TM7SF3	transmembrane 7 superfamily member 3	4950.38	3998.35	5902.41	1.47184	0.557619	0.000883011	0.0394411	50.5605	48.8312	63.1381	80.3701	80.3701	ENSG00000064115
23169	SLC35D1	solute carrier family 35 member D1	716.443	578.044	854.841	1.47254	0.558303	0.00131928	0.051697	5.3926	4.27686	6.48926	7.4982	7.4982	ENSG00000116704
51499	TRIAP1	TP53 regulated inhibitor of apoptosis 1	932.059	751.116	1113	1.47742	0.56308	0.00070193	0.0336583	34.0492	34.5383	44.1775	55.2702	55.2702	ENSG00000170855
678	ZFP36L2	ZFP36 ring finger protein like 2	4772.41	3834	5710.82	1.48483	0.570297	0.00239709	0.0793083	60.4317	51.7153	68.1082	95.0225	95.0225	ENSG00000152518
55362	TMEM63B	transmembrane protein 63B	1593.7	1280.25	1907.15	1.48507	0.570535	0.00287508	0.0874551	21.7478	21.4534	25.4406	37.4156	37.4156	ENSG00000137216
57326	PBXIP1	PBX homeobox interacting protein 1	600.851	480.624	721.079	1.4948	0.579956	0.0030979	0.0902534	7.92874	7.25596	9.23673	13.0159	13.0159	ENSG00000163346
56998	CTNNBIP1	catenin beta interacting protein 1	825.191	660.177	990.205	1.49509	0.580232	0.00112247	0.0469221	12.0535	11.7426	14.9917	19.904	19.904	ENSG00000178585
100093630	SNHG8	small nucleolar RNA host gene 8	1238.95	990.177	1487.73	1.49834	0.583366	0.00118078	0.0486315	60.6247	65.959	78.4051	107.578	107.578
2055	CLN8	ceroid-lipofuscinosis, neuronal 8	674.023	537.662	810.384	1.50194	0.586826	0.000597331	0.0303271	4.20339	3.89498	5.38085	6.5609	6.5609	ENSG00000278220
22824	HSPA4L	heat shock protein family A (Hsp70) member 4 like	1092.16	870.777	1313.54	1.50334	0.588168	0.000442933	0.0238773	10.5506	9.63697	13.0844	16.6919	16.6919	ENSG00000164070
113026	PLCD3	phospholipase C delta 3	3147.55	2503.56	3791.55	1.50994	0.594492	0.00173475	0.0616299	38.9555	38.9672	47.0853	68.2026	68.2026	ENSG00000161714
93129	ORAI3	ORAI calcium release-activated calcium modulator 3	433.382	343.788	522.976	1.51553	0.599823	0.0031496	0.0912338	8.78108	8.18486	10.5352	14.6796	14.6796	ENSG00000175938
5429	POLH	DNA polymerase eta	1628.52	1291.26	1965.78	1.51744	0.601639	0.00158273	0.058101	4.76509	4.40513	5.54843	8.08385	8.08385	ENSG00000170734
55561	CDC42BPG	CDC42 binding protein kinase gamma	512.933	406.566	619.299	1.51769	0.601873	0.00117549	0.0485569	4.60665	4.28194	5.79956	7.43967	7.43967	ENSG00000171219
253782	CERS6	ceramide synthase 6	1316.09	1042.64	1589.53	1.51858	0.602725	0.0033792	0.0953138	9.55713	6.89613	10.0786	14.3909	14.3909	ENSG00000172292
1975	EIF4B	eukaryotic translation initiation factor 4B	14462.8	11454.6	17471.1	1.52071	0.604743	0.000524838	0.0273425	155.23	142.042	192.511	250.744	250.744	ENSG00000063046
2934	GSN	gelsolin	2266.45	1790.29	2742.6	1.52738	0.611062	0.00241893	0.079817	26.785	27.7182	32.2467	49.2896	49.2896	ENSG00000148180
100506548	LOC100506548	uncharacterized LOC100506548	783.643	618.157	949.129	1.5301	0.613627	0.00107542	0.0452259	8.91325	8.28983	10.8043	15.0024	15.0024
112483	SAT2	spermidine/spermine N1-acetyltransferase family member 2	411.319	324.425	498.213	1.53204	0.615452	0.00295714	0.0883231	17.011	19.3306	23.014	31.5721	31.5721	ENSG00000141504
6451	SH3BGRL	SH3 domain binding glutamate rich protein like	1064.63	837.376	1291.89	1.53769	0.620767	0.00105883	0.044798	22.534	21.3125	26.9209	39.1432	39.1432	ENSG00000131171
573	BAG1	BCL2 associated athanogene 1	638.296	502.238	774.355	1.53774	0.620812	0.00297399	0.0883231	6.56817	7.42454	8.43719	12.6441	12.6441	ENSG00000107262
1955	MEGF9	multiple EGF like domains 9	508.795	399.256	618.333	1.5423	0.625085	0.000947456	0.0412099	3.72894	3.21583	4.59573	5.917	5.917	ENSG00000106780
5867	RAB4A	RAB4A, member RAS oncogene family	793.538	621.761	965.316	1.54823	0.630619	0.000178181	0.0116797	10.4105	10.8773	14.5268	17.8243	17.8243	ENSG00000168118
23521	RPL13A	ribosomal protein L13a	9495.12	7436.34	11553.9	1.54939	0.631698	0.000286261	0.0175822	303.16	342.225	431.323	550.164	550.164	ENSG00000142541
134147	CMBL	carboxymethylenebutenolidase homolog	478.848	375.143	582.553	1.54951	0.631811	0.00172691	0.061508	4.59755	5.4004	6.4708	8.71987	8.71987	ENSG00000164237
288	ANK3	ankyrin 3	508.402	397.603	619.201	1.55094	0.63314	0.00330899	0.0942238	1.22893	1.05045	1.38422	2.07967	2.07967	ENSG00000151150
3953	LEPR	leptin receptor	303.003	236.639	369.367	1.55217	0.634283	0.00282555	0.0868949	2.11311	1.59862	2.57899	3.08471	3.08471	ENSG00000116678
10205	MPZL2	myelin protein zero like 2	732.136	572.315	891.957	1.55348	0.635503	0.000108948	0.00776087	9.64091	9.30054	13.2838	15.614	15.614	ENSG00000149573
501	ALDH7A1	aldehyde dehydrogenase 7 family member A1	3426.7	2663.18	4190.22	1.56886	0.649712	0.000692784	0.0336583	28.1688	30.0515	36.5552	52.9622	52.9622	ENSG00000164904
28970	C11orf54	chromosome 11 open reading frame 54	171.196	133.01	209.383	1.56889	0.64974	0.0029502	0.0883231	2.51659	2.48105	3.71149	3.99788	3.99788	ENSG00000182919
1362	CPD	carboxypeptidase D	4945.98	3835.34	6056.62	1.57398	0.654416	0.00121266	0.0492184	25.6097	19.4104	28.6271	40.746	40.746	ENSG00000108582
80194	TMEM134	transmembrane protein 134	290.496	225.169	355.822	1.57823	0.658309	0.00350278	0.0974218	6.65104	8.48384	10.1998	13.2199	13.2199	ENSG00000172663
59342	SCPEP1	serine carboxypeptidase 1	1599.27	1238.13	1960.41	1.5788	0.658831	0.000413062	0.0226164	33.3777	35.3154	43.8854	62.4204	62.4204	ENSG00000121064
135228	CD109	CD109 molecule	4962.44	3839.83	6085.04	1.5795	0.659468	0.000844413	0.0382782	25.6735	19.1593	29.2911	40.06	40.06	ENSG00000156535
79778	MICALL2	MICAL like 2	419.797	323.64	515.954	1.58985	0.668892	0.000983149	0.0425592	5.43293	5.83582	7.43824	10.1295	10.1295	ENSG00000164877
2548	GAA	glucosidase alpha, acid	1571.29	1210.94	1931.63	1.58995	0.668984	0.000893283	0.0394684	17.3001	16.0144	20.4419	31.4218	31.4218	ENSG00000171298
6277	S100A6	S100 calcium binding protein A6	20311.4	15657	24965.8	1.5901	0.669121	0.000809098	0.0371599	1115	1357.07	1589.07	2266.09	2266.09	ENSG00000197956
57178	ZMIZ1	zinc finger MIZ-type containing 1	1305.52	1005.65	1605.39	1.59045	0.669431	0.00137589	0.0526123	8.03748	6.34709	8.83506	13.5589	13.5589	ENSG00000108175
11041	B4GAT1	beta-1,4-glucuronyltransferase 1	500.26	384.793	615.727	1.59498	0.67354	0.00152783	0.0565822	9.98998	10.0744	12.5499	18.8055	18.8055
2817	GPC1	glypican 1	3043.41	2334.57	3752.26	1.60239	0.680225	0.00248763	0.0813403	33.9356	34.4251	39.4224	67.7362	67.7362	ENSG00000063660
84973	SNHG7	small nucleolar RNA host gene 7	598.514	458.973	738.054	1.60368	0.681386	0.00176996	0.0625626	7.24309	8.11032	9.41672	14.6973	14.6973
27250	PDCD4	programmed cell death 4 (neoplastic transformation inhibitor)	2596.26	1988.84	3203.67	1.6054	0.682934	0.000329095	0.0195524	30.0119	24.2691	35.925	49.452	49.452	ENSG00000150593
5900	RALGDS	ral guanine nucleotide dissociation stimulator	495.284	378.184	612.383	1.61454	0.691124	0.00148237	0.0557669	4.38679	4.69179	5.67471	8.68328	8.68328	ENSG00000160271
5578	PRKCA	protein kinase C alpha	369.856	282.052	457.66	1.61594	0.692375	0.000813629	0.0372456	1.82756	1.6457	2.34232	3.16457	3.16457	ENSG00000154229
10608	MXD4	MAX dimerization protein 4	766.142	583.539	948.745	1.62052	0.696454	0.00337836	0.0953138	8.38878	8.30634	9.51751	16.9431	16.9431	ENSG00000123933
83989	FAM172A	family with sequence similarity 172 member A	556.225	421.608	690.842	1.63093	0.705695	0.0001185	0.00835603	5.40955	4.24348	7.0764	8.39047	8.39047	ENSG00000113391
164091	PAQR7	progestin and adipoQ receptor family member 7	1098.09	832.916	1363.27	1.63159	0.706276	0.00124543	0.0502565	14.852	14.8881	17.7404	29.7428	29.7428	ENSG00000182749
84159	ARID5B	AT-rich interaction domain 5B	478.169	361.736	594.602	1.63733	0.711345	0.00275622	0.0858981	2.51141	2.24478	2.83814	4.78344	4.78344	ENSG00000150347
220002	CYB561A3	cytochrome b561 family member A3	906.084	685.066	1127.1	1.64049	0.714128	0.0019198	0.0665118	7.85516	8.69069	9.74726	16.8122	16.8122	ENSG00000162144
10957	PNRC1	proline rich nuclear receptor coactivator 1	998.839	753.134	1244.54	1.64662	0.719509	0.00116755	0.0483717	20.2669	17.8689	22.9616	38.4738	38.4738	ENSG00000146278
54677	CROT	carnitine O-octanoyltransferase	605.47	456.357	754.583	1.64791	0.720635	0.00234113	0.0781981	5.88915	5.7738	6.86788	11.935	11.935	ENSG00000005469
1490	CTGF	connective tissue growth factor	780.053	587.254	972.851	1.65173	0.723974	0.000124107	0.00866387	13.2713	13.7782	18.3157	25.4871	25.4871	ENSG00000118523
421	ARVCF	armadillo repeat gene deleted in velocardiofacial syndrome	175.663	132.023	219.302	1.65343	0.725458	0.00102235	0.04392	1.85405	1.67854	2.7197	3.02615	3.02615	ENSG00000099889
50484	RRM2B	ribonucleotide reductase regulatory TP53 inducible subunit M2B	1369.53	1027.33	1711.73	1.65965	0.730876	0.000346477	0.0203172	12.4434	8.89584	14.4508	20.2398	20.2398	ENSG00000048392
1026	CDKN1A	cyclin dependent kinase inhibitor 1A	11909.9	8903.66	14916.2	1.67026	0.740069	0.00165923	0.0595804	170.87	173.206	201.538	360.421	360.421	ENSG00000124762
1307	COL16A1	collagen type XVI alpha 1 chain	1488.91	1110.27	1867.55	1.67701	0.745894	2.01e-05	0.0019746	10.7115	10.7501	15.0707	20.225	20.225	ENSG00000084636
5874	RAB27B	RAB27B, member RAS oncogene family	1033.81	769.416	1298.2	1.68052	0.748909	0.000639087	0.0318676	6.78665	5.08928	7.60577	11.9263	11.9263	ENSG00000041353
92154	MTSS1L	MTSS1L, I-BAR domain containing	558.138	415.177	701.099	1.68238	0.750504	0.00341036	0.0958057	4.72386	4.28475	5.15664	9.65934	9.65934	ENSG00000132613
1397	CRIP2	cysteine rich protein 2	718.176	534.307	902.045	1.68327	0.751268	0.0014496	0.0549982	8.75271	9.52562	10.9877	19.1148	19.1148	ENSG00000182809
1646	AKR1C2	aldo-keto reductase family 1 member C2	459.895	341.556	578.233	1.68678	0.754271	0.00338649	0.0953269	4.55106	4.32428	5.14524	9.49389	9.49389	ENSG00000151632
220213	OTUD1	OTU deubiquitinase 1	372.018	272.859	471.177	1.71934	0.781852	0.00275334	0.0858981	5.11615	4.35245	5.70891	10.2175	10.2175	ENSG00000165312
6304	SATB1	SATB homeobox 1	271.104	198.686	343.521	1.72133	0.783527	0.00132186	0.051697	1.93236	1.72879	2.43469	3.74209	3.74209	ENSG00000182568
89932	PAPLN	papilin, proteoglycan like sulfated glycoprotein	194.953	142.723	247.182	1.72426	0.785981	0.00288927	0.0874785	1.36955	1.27252	1.73845	2.72648	2.72648	ENSG00000100767
222166	MTURN	maturin, neural progenitor differentiation regulator homolog	901.756	660.348	1143.16	1.72521	0.786769	2.04e-05	0.00197872	6.35702	5.90716	8.70269	12.0411	12.0411	ENSG00000180354
1958	EGR1	early growth response 1	12002.9	8784.27	15221.5	1.72722	0.788454	0.000769571	0.0357684	173.641	129.146	191.863	319.243	319.243	ENSG00000120738
9902	MRC2	mannose receptor C type 2	1159.8	848.536	1471.06	1.72773	0.788877	0.0019192	0.0665118	8.00767	7.28503	8.73204	17.0784	17.0784	ENSG00000011028
23650	TRIM29	tripartite motif containing 29	3172.33	2321.28	4023.37	1.72787	0.788993	0.00296438	0.0883231	41.5504	41.4454	45.9852	94.0635	94.0635	ENSG00000137699
28514	DLL1	delta like canonical Notch ligand 1	694.451	506.461	882.442	1.73618	0.795914	0.0018504	0.06475	8.5846	7.93765	9.64865	18.3866	18.3866	ENSG00000275555
153572	IRX2	iroquois homeobox 2	1027.69	749.605	1305.77	1.73629	0.796008	0.00076238	0.0357684	10.8661	10.6837	13.0153	23.571	23.571	ENSG00000170561
5349	FXYD3	FXYD domain containing ion transport regulator 3	2862.44	2087.22	3637.65	1.73779	0.797255	0.00137094	0.0526123	39.1977	45.6926	50.2597	94.009	94.009	ENSG00000089356
8722	CTSF	cathepsin F	189.431	137.997	240.865	1.73847	0.797814	0.00361399	0.0994109	3.74057	3.65625	4.74947	7.8449	7.8449	ENSG00000174080
63027	SLC22A23	solute carrier family 22 member 23	632.232	459.537	804.927	1.74436	0.802698	0.000771115	0.0357684	1.73467	1.39694	1.97463	3.36956	3.36956	ENSG00000137266
11257	TP53TG1	TP53 target 1 (non-protein coding)	322.532	234.331	410.732	1.74909	0.806608	0.000884191	0.0394411	16.1166	19.5257	24.1076	36.9452	36.9452
667	DST	dystonin	14715.7	10663.5	18767.9	1.75434	0.810927	0.00164872	0.0594816	26.4175	20.2915	27.7747	52.2231	52.2231	ENSG00000151914
3339	HSPG2	heparan sulfate proteoglycan 2	4449.44	3211.38	5687.49	1.76501	0.819675	0.00364741	0.0994109	14.0097	9.9524	13.5888	27.6613	27.6613	ENSG00000142798
23316	CUX2	cut like homeobox 2	552.98	398.443	707.516	1.76829	0.822352	8.83e-05	0.00652593	3.40567	2.8835	4.41439	6.48517	6.48517	ENSG00000111249
84958	SYTL1	synaptotagmin like 1	489.481	352.871	626.091	1.76926	0.823149	0.000401397	0.0224172	9.03678	9.9702	12.4999	20.4205	20.4205	ENSG00000142765
2049	EPHB3	EPH receptor B3	146.259	105.171	187.347	1.77128	0.824796	0.00285569	0.0872452	1.44972	1.2424	1.83317	2.84494	2.84494	ENSG00000182580
1294	COL7A1	collagen type VII alpha 1 chain	4671.21	3358.9	5983.51	1.7757	0.828387	0.000882336	0.0394411	21.0701	18.4971	23.7607	44.8701	44.8701	ENSG00000114270
27350	APOBEC3C	apolipoprotein B mRNA editing enzyme catalytic subunit 3C	1045.89	750.283	1341.5	1.78294	0.834256	0.000179597	0.0117175	34.4213	38.5647	47.604	79.763	79.763	ENSG00000244509
8793	TNFRSF10D	TNF receptor superfamily member 10d	1266.75	907.814	1625.68	1.78524	0.836121	7.09e-07	0.000108722	13.962	13.7367	21.0824	27.4258	27.4258	ENSG00000173530
143098	MPP7	membrane palmitoylated protein 7	414.111	296.372	531.85	1.78614	0.836845	0.000941037	0.0411434	3.44775	2.70445	3.96594	6.78857	6.78857	ENSG00000150054
118738	ZNF488	zinc finger protein 488	64.0255	45.6991	82.3519	1.79066	0.840495	0.00360676	0.0994109	0.737582	0.674021	1.13631	1.35283	1.35283	ENSG00000265763
7108	TM7SF2	transmembrane 7 superfamily member 2	207.321	148.325	266.317	1.79318	0.842521	0.00134865	0.0523051	4.35812	5.6297	7.0847	10.4529	10.4529	ENSG00000149809
57447	NDRG2	NDRG family member 2	65.9217	47.1501	84.6933	1.79468	0.843727	0.0027337	0.0857705	0.745403	0.850011	1.39365	1.41832	1.41832	ENSG00000165795
4211	MEIS1	Meis homeobox 1	334.355	237.134	431.575	1.81143	0.85713	0.000382753	0.0217235	4.38689	3.66679	5.57044	8.72471	8.72471	ENSG00000143995
1363	CPE	carboxypeptidase E	164.149	116.133	212.164	1.81858	0.86281	0.0019937	0.0685615	2.44401	2.29142	3.19779	5.24043	5.24043	ENSG00000109472
2149	F2R	coagulation factor II thrombin receptor	388.58	274.682	502.478	1.8206	0.864411	0.00147475	0.05565	4.25827	3.27275	4.72049	8.68845	8.68845	ENSG00000181104
10610	ST6GALNAC2	ST6 N-acetylgalactosaminide alpha-2,6-sialyltransferase 2	1222.35	862.087	1582.62	1.82986	0.871729	0.00302189	0.0889821	22.0977	22.1085	23.8878	55.034	55.034	ENSG00000070731
3570	IL6R	interleukin 6 receptor	1244.45	876.482	1612.43	1.83313	0.874306	0.000524828	0.0273425	7.80935	6.61329	8.86163	16.9653	16.9653	ENSG00000160712
143686	SESN3	sestrin 3	1207.6	849.936	1565.27	1.83464	0.875498	0.00326226	0.0938012	5.4172	3.93209	5.20148	11.523	11.523	ENSG00000149212
5654	HTRA1	HtrA serine peptidase 1	3488.35	2451.49	4525.21	1.84016	0.879829	4.6e-05	0.00380192	64.25	60.6045	85.1608	139.639	139.639	ENSG00000166033
2941	GSTA4	glutathione S-transferase alpha 4	208.255	146.089	270.422	1.84527	0.883831	0.000726944	0.0346402	5.69324	6.06227	8.26343	12.9834	12.9834	ENSG00000170899
9518	GDF15	growth differentiation factor 15	372.66	260.826	484.494	1.84993	0.88747	0.00179374	0.0630835	12.4295	11.0455	14.1565	28.2817	28.2817	ENSG00000130513
1952	CELSR2	cadherin EGF LAG seven-pass G-type receptor 2	1195.85	834.597	1557.1	1.85858	0.894203	0.00228126	0.0765749	4.95531	3.60499	4.88978	10.6263	10.6263	ENSG00000143126
11227	GALNT5	polypeptide N-acetylgalactosaminyltransferase 5	437.461	305.281	569.642	1.85907	0.894584	5.25e-06	0.000626067	5.4097	5.11765	8.24702	10.9556	10.9556	ENSG00000136542
56997	COQ8A	coenzyme Q8A	324.094	225.883	422.304	1.86048	0.895676	0.00036934	0.0212211	4.59955	3.74732	5.80977	9.40268	9.40268
257177	CFAP126	cilia and flagella associated protein 126	62.5618	43.4949	81.6287	1.86208	0.896914	0.00175157	0.0620697	3.29321	2.70848	5.87454	5.17734	5.87454
55040	EPN3	epsin 3	462.384	322.284	602.485	1.86649	0.90033	3.75e-05	0.00321378	3.83678	5.01038	6.7617	9.42307	9.42307	ENSG00000049283
2760	GM2A	GM2 ganglioside activator	11443.4	7968.41	14918.3	1.86658	0.900399	1.57e-05	0.00160098	64.2443	63.0413	90.3937	142.19	142.19	ENSG00000196743
8436	SDPR	serum deprivation response	112.4	78.0615	146.738	1.87527	0.907095	0.00137918	0.0526123	1.21345	1.37757	1.92997	2.8305	2.8305	ENSG00000168497
79783	SUGCT	succinyl-CoA:glutarate-CoA transferase	504.208	349.422	658.994	1.88142	0.911824	1.56e-05	0.00160098	9.80688	11.2616	15.8943	22.9504	22.9504	ENSG00000175600
106614088	MIR34AHG	MIR34A host gene	89.5598	61.6762	117.443	1.89189	0.919827	0.000820771	0.0373277	0.851392	0.751071	1.3077	1.67532	1.67532
4059	BCAM	basal cell adhesion molecule (Lutheran blood group)	3195.15	2202.16	4188.14	1.89594	0.922913	8.44e-05	0.00630275	32.5892	31.7671	42.7613	76.5377	76.5377	ENSG00000187244
4035	LRP1	LDL receptor related protein 1	2034.15	1395.43	2672.87	1.90845	0.932402	0.00225809	0.0763378	6.02461	4.11116	5.8702	12.9826	12.9826	ENSG00000123384
388	RHOB	ras homolog family member B	763.739	523.512	1003.97	1.91109	0.934399	0.000661831	0.0326519	12.2513	11.5684	14.4717	29.9833	29.9833	ENSG00000143878
8659	ALDH4A1	aldehyde dehydrogenase 4 family member A1	501.196	341.877	660.514	1.92564	0.945337	2.37e-05	0.00221381	4.49317	4.51601	6.58481	10.4046	10.4046	ENSG00000159423
51313	FAM198B	family with sequence similarity 198 member B	502.301	342.155	662.447	1.92654	0.946012	6.93e-05	0.00531805	4.07483	2.95611	5.1664	8.10063	8.10063	ENSG00000164125
7832	BTG2	BTG anti-proliferation factor 2	1208.04	823.321	1592.76	1.92868	0.947612	2.95e-05	0.00265937	16.0205	16.7537	22.6163	39.2238	39.2238	ENSG00000159388
64393	ZMAT3	zinc finger matrin-type 3	1797.9	1215.84	2379.96	1.95016	0.963596	1.18e-06	0.000168793	4.39772	3.27944	6.18606	8.48245	8.48245	ENSG00000172667
57549	IGSF9	immunoglobulin superfamily member 9	183.487	123.582	243.391	1.95717	0.968769	0.000862421	0.038968	1.83235	1.39481	2.29842	3.8926	3.8926	ENSG00000085552
53637	S1PR5	sphingosine-1-phosphate receptor 5	246.373	166.038	326.707	1.96068	0.971353	0.000576976	0.0294005	3.52514	3.61436	4.85216	8.84153	8.84153	ENSG00000180739
2353	FOS	Fos proto-oncogene, AP-1 transcription factor subunit	3178.07	2135.44	4220.7	1.97013	0.978291	3.41e-05	0.00297788	56.535	50.3378	73.8999	131.906	131.906	ENSG00000170345
27244	SESN1	sestrin 1	669.142	449.165	889.118	1.97279	0.980235	9.38e-06	0.00101469	6.7674	6.58696	9.84653	15.9453	15.9453	ENSG00000080546
2232	FDXR	ferredoxin reductase	438.116	294.002	582.23	1.97322	0.980552	4.36e-05	0.00367105	5.22137	5.05374	7.39464	12.4505	12.4505	ENSG00000161513
7786	MAP3K12	mitogen-activated protein kinase kinase kinase 12	176.558	118.194	234.921	1.98261	0.987403	0.000476344	0.0250971	1.47044	1.69861	2.32571	3.82398	3.82398	ENSG00000139625
50649	ARHGEF4	Rho guanine nucleotide exchange factor 4	399.919	267.003	532.834	1.98747	0.990936	6.56e-05	0.00509092	2.73744	2.46652	3.7356	6.38752	6.38752	ENSG00000136002
54897	CASZ1	castor zinc finger 1	265.384	176.588	354.18	1.99529	0.996596	0.00103627	0.0443815	1.20531	0.940643	1.40476	2.78184	2.78184	ENSG00000130940
224	ALDH3A2	aldehyde dehydrogenase 3 family member A2	3687.22	2441.78	4932.66	2.01375	1.00988	2.36e-05	0.00221381	23.2746	21.7104	31.4281	57.1156	57.1156	ENSG00000072210
604	BCL6	B-cell CLL/lymphoma 6	265.907	175.926	355.888	2.01533	1.01102	0.00125645	0.0505549	2.39129	2.38602	2.99813	6.40667	6.40667	ENSG00000113916
94241	TP53INP1	tumor protein p53 inducible nuclear protein 1	670.83	442.129	899.531	2.02523	1.01809	0.000463765	0.0246201	5.12583	3.33528	5.63208	11.0989	11.0989	ENSG00000164938
6775	STAT4	signal transducer and activator of transcription 4	134.409	88.4407	180.378	2.02932	1.021	0.00265883	0.0851437	1.60406	1.48752	1.99672	4.13895	4.13895	ENSG00000138378
8123	PWAR5	Prader Willi/Angelman region RNA 5	57.7316	38.0159	77.4474	2.03301	1.02362	0.000765506	0.0357684	0.569612	0.646205	1.08476	1.34053	1.34053
196996	GRAMD2	GRAM domain containing 2	292.66	191.384	393.936	2.05229	1.03724	0.000135175	0.00925151	2.97957	3.29263	4.54108	8.05163	8.05163	ENSG00000175318
1509	CTSD	cathepsin D	5494.11	3563.48	7424.75	2.07718	1.05462	0.000158805	0.0105583	89.3085	91.8466	116.875	250.486	250.486	ENSG00000117984
100506100	LOC100506100	uncharacterized LOC100506100	62.6768	40.7712	84.5825	2.07886	1.05579	0.000361279	0.0209302	3.33559	4.29548	8.25795	7.30863	8.25795
55959	SULF2	sulfatase 2	5582.06	3615.46	7548.66	2.08154	1.05765	1.12e-05	0.00119281	43.3135	43.5429	62.4728	114.275	114.275	ENSG00000196562
57507	ZNF608	zinc finger protein 608	246.564	159.105	334.024	2.08914	1.06291	0.000785322	0.0363069	1.65699	1.38795	2.00932	4.20752	4.20752	ENSG00000168916
1154	CISH	cytokine inducible SH2 containing protein	42.1791	27.1412	57.2171	2.09231	1.0651	0.0014002	0.0532687	0.66879	0.62338	1.19843	1.4666	1.4666	ENSG00000114737
646471	LOC646471	uncharacterized LOC646471	58.7022	37.7264	79.678	2.11669	1.08181	0.000317047	0.0189172	0.484429	0.628926	1.21625	1.09551	1.21625
4851	NOTCH1	notch 1	3148.64	2003.66	4293.63	2.13535	1.09448	0.000702111	0.0336583	13.6804	9.62705	14.1936	34.2756	34.2756	ENSG00000148400
55924	FAM212B	family with sequence similarity 212 member B	231.941	147.132	316.75	2.14445	1.10061	9.91e-05	0.0071679	1.31456	1.29897	1.9697	3.51501	3.51501	ENSG00000197852
3635	INPP5D	inositol polyphosphate-5-phosphatase D	2777.48	1757.8	3797.16	2.15322	1.1065	8.29e-05	0.00625937	18.2957	17.0886	23.5137	50.8389	50.8389	ENSG00000168918
3696	ITGB8	integrin subunit beta 8	508.005	318.76	697.25	2.17833	1.12322	9.74e-05	0.00708335	2.13141	1.79205	2.70968	5.63721	5.63721	ENSG00000105855
643382	TMEM253	transmembrane protein 253	30.4935	19.0218	41.9652	2.1801	1.12439	0.00270691	0.0853039	0.72892	0.617661	1.23311	1.66884	1.66884	ENSG00000232070
257144	GCSAM	germinal center associated signaling and motility	141.127	87.9452	194.31	2.1937	1.13337	0.00151059	0.0565438	1.63051	1.15712	1.90017	4.08344	4.08344	ENSG00000174500
11173	ADAMTS7	ADAM metallopeptidase with thrombospondin type 1 motif 7	207.846	129.24	286.452	2.2067	1.14189	4.63e-05	0.00380192	1.30776	1.23399	2.02797	3.46483	3.46483	ENSG00000136378
8644	AKR1C3	aldo-keto reductase family 1 member C3	273.445	169.809	377.081	2.21283	1.14589	0.000820418	0.0373277	4.24352	4.49476	5.50868	13.3587	13.3587	ENSG00000196139
7102	TSPAN7	tetraspanin 7	32.4409	20.0367	44.8451	2.21446	1.14696	0.00119771	0.0487535	0.643905	0.554519	1.24453	1.38133	1.38133	ENSG00000156298
84293	FAM213A	family with sequence similarity 213 member A	302.439	186.305	418.572	2.23694	1.16153	9.57e-07	0.000140629	3.83397	3.50063	6.42181	9.66313	9.66313	ENSG00000122378
150696	PROM2	prominin 2	948.043	583.595	1312.49	2.24135	1.16437	2.19e-06	0.000288969	5.21799	4.97424	7.81261	14.519	14.519	ENSG00000155066
4638	MYLK	myosin light chain kinase	95.1978	58.4292	131.966	2.24689	1.16793	0.00271123	0.0853039	0.377317	0.369841	0.48295	1.15741	1.15741	ENSG00000065534
79090	TRAPPC6A	trafficking protein particle complex 6A	69.6631	42.6544	96.6718	2.25045	1.17021	0.00264966	0.0850449	2.63794	2.36918	3.46573	7.5699	7.5699	ENSG00000007255
101928100	LOC101928100	uncharacterized LOC101928100	114.177	69.9144	158.44	2.26305	1.17827	0.000507552	0.0266408	1.14342	1.51957	2.05017	3.83825	3.83825
2354	FOSB	FosB proto-oncogene, AP-1 transcription factor subunit	105.477	64.3443	146.609	2.26601	1.18015	1.42e-05	0.00147454	0.950688	0.889258	1.75803	2.33986	2.33986	ENSG00000125740
26999	CYFIP2	cytoplasmic FMR1 interacting protein 2	739.917	450.64	1029.19	2.27545	1.18615	1.77e-05	0.00177076	3.70543	3.32952	5.10763	10.5252	10.5252	ENSG00000055163
27065	NSG1	neuron specific gene family member 1	98.5664	59.908	137.225	2.27854	1.18811	0.000631204	0.031701	1.10953	1.07397	1.62351	3.24609	3.24609
4254	KITLG	KIT ligand	590.862	358.314	823.409	2.28914	1.1948	9.03e-07	0.000134068	3.7435	3.36594	5.79072	10.131	10.131	ENSG00000049130
153571	C5orf38	chromosome 5 open reading frame 38	183.617	110.769	256.465	2.30529	1.20495	0.000694508	0.0336583	2.81022	2.72855	3.70418	8.76238	8.76238	ENSG00000186493
27242	TNFRSF21	TNF receptor superfamily member 21	3543.75	2134.95	4952.54	2.31219	1.20926	4.88e-05	0.00395969	33.4016	29.9076	43.3144	99.4355	99.4355	ENSG00000146072
57291	DANCR	differentiation antagonizing non-protein coding RNA	527.523	318.019	737.028	2.3144	1.21064	7.94e-12	2.22e-09	18.2727	21.8413	43.8947	47.2919	47.2919
388722	C1orf53	chromosome 1 open reading frame 53	23.9876	14.0344	33.9407	2.39095	1.25758	0.00133693	0.0521402	1.18443	1.03501	2.75509	2.51112	2.75509	ENSG00000203724
57822	GRHL3	grainyhead like transcription factor 3	133.069	77.8871	188.252	2.40725	1.26738	0.00198812	0.0685386	1.18098	1.27279	1.51087	4.24885	4.24885	ENSG00000158055
2752	GLUL	glutamate-ammonia ligase	18264	10651.8	25876.2	2.42185	1.27611	2.1e-07	3.42e-05	68.42	65.9076	111.507	206.433	206.433	ENSG00000135821
5087	PBX1	PBX homeobox 1	285.788	164.877	406.699	2.45624	1.29645	1.28e-06	0.000177888	0.980293	0.916244	1.67607	2.88459	2.88459	ENSG00000185630
3866	KRT15	keratin 15	1017.65	586.584	1448.72	2.46156	1.29957	1.33e-05	0.00140386	17.284	17.1286	24.9987	57.6499	57.6499	ENSG00000171346
79148	MMP28	matrix metallopeptidase 28	391.875	224.583	559.167	2.48045	1.3106	6.76e-05	0.00521131	2.9421	2.86365	4.10551	9.94397	9.94397	ENSG00000278843
5493	PPL	periplakin	2227.72	1276.61	3178.83	2.48163	1.31129	2.02e-05	0.0019746	11.8499	10.2558	15.8704	37.6088	37.6088	ENSG00000118898
1272	CNTN1	contactin 1	283.249	160.817	405.68	2.51168	1.32865	3.18e-08	6.07e-06	1.2315	1.14466	2.35316	3.49897	3.49897	ENSG00000018236
27165	GLS2	glutaminase 2	177.408	100.56	254.256	2.51412	1.33006	7.89e-05	0.0059865	2.1218	1.77489	3.07471	6.50588	6.50588	ENSG00000135423
442213	PTCHD4	patched domain containing 4	124.852	70.6638	179.039	2.51491	1.3305	0.000419196	0.0228625	0.849675	0.625849	1.10053	2.52986	2.52986	ENSG00000244694
79589	RNF128	ring finger protein 128, E3 ubiquitin protein ligase	33.8617	19.109	48.6144	2.51946	1.33311	0.00348817	0.0972091	0.311278	0.293597	0.444395	1.05133	1.05133	ENSG00000133135
90865	IL33	interleukin 33	197.88	107.895	287.864	2.64895	1.40542	1.48e-06	0.000200559	2.31232	1.66877	3.88904	6.45665	6.45665	ENSG00000137033
100874366	HOXC13-AS	HOXC13 antisense RNA	52.5486	28.7666	76.3307	2.65446	1.40842	0.000984574	0.0425592	0.861827	1.33885	1.81906	3.87579	3.87579
51195	RAPGEFL1	Rap guanine nucleotide exchange factor like 1	154.243	82.93	225.555	2.70261	1.43435	4.63e-05	0.00380192	1.22344	0.989097	1.84559	4.00381	4.00381	ENSG00000108352
1628	DBP	D-box binding PAR bZIP transcription factor	72.0444	38.1308	105.958	2.75905	1.46417	0.00328148	0.093803	1.2005	1.07345	1.35654	4.7639	4.7639	ENSG00000105516
6657	SOX2	SRY-box 2	44.6877	23.3709	66.0045	2.78253	1.47639	7.62e-06	0.000837176	0.5837	0.422122	1.35253	1.42759	1.42759	ENSG00000181449
3315	HSPB1	heat shock protein family B (small) member 1	3714.08	1943.81	5484.35	2.81237	1.49179	0.000470109	0.0248624	113.127	120.709	132.569	506.63	506.63	ENSG00000106211
3613	IMPA2	inositol monophosphatase 2	197.413	102.622	292.203	2.83628	1.504	0.000260859	0.0163324	3.48693	3.71777	4.96515	14.9459	14.9459	ENSG00000141401
7051	TGM1	transglutaminase 1	57.1198	28.6199	85.6196	2.96592	1.56848	2.32e-05	0.00220649	0.58262	0.530334	1.167	2.0774	2.0774	ENSG00000092295
57007	ACKR3	atypical chemokine receptor 3	97.7889	46.5991	148.979	3.18167	1.66978	0.00237169	0.0787011	1.13159	1.26235	1.3192	6.0882	6.0882	ENSG00000144476
64919	BCL11B	B-cell CLL/lymphoma 11B	82.4105	38.448	126.373	3.25171	1.7012	0.000994607	0.0428602	0.312659	0.182144	0.341878	1.22994	1.22994	ENSG00000127152
760	CA2	carbonic anhydrase 2	546.438	254.095	838.781	3.28675	1.71666	0.000136786	0.0093161	9.37767	7.10732	10.6987	41.9274	41.9274	ENSG00000104267
7161	TP73	tumor protein p73	65.1945	29.8371	100.552	3.33575	1.73801	0.00122699	0.0496556	0.338779	0.245367	0.388097	1.51531	1.51531	ENSG00000078900
9635	CLCA2	chloride channel accessory 2	561.594	253	870.188	3.42705	1.77697	1.92e-07	3.24e-05	3.40504	3.38173	6.32593	16.3512	16.3512	ENSG00000137975
1056	CEL	carboxyl ester lipase	46.3619	20.5006	72.2232	3.48471	1.80104	0.00194579	0.0672452	0.508572	0.419724	0.591489	2.57031	2.57031	ENSG00000170835
10170	DHRS9	dehydrogenase/reductase 9	32.2629	14.2961	50.2298	3.49458	1.80512	0.00146595	0.0554676	0.287527	0.386545	0.525902	1.77334	1.77334	ENSG00000073737
729359	PLIN4	perilipin 4	86.2165	36.8265	135.606	3.66028	1.87195	3.07e-05	0.00273312	0.310383	0.315272	0.584161	1.65252	1.65252	ENSG00000167676
7704	ZBTB16	zinc finger and BTB domain containing 16	114.996	47.6695	182.323	3.79406	1.92374	0.000393165	0.0221345	1.25098	0.874532	1.44416	6.40815	6.40815	ENSG00000109906
6280	S100A9	S100 calcium binding protein A9	153.469	63.476	243.463	3.82367	1.93496	1.53e-07	2.64e-05	5.43285	6.43205	13.679	30.625	30.625	ENSG00000163220
23428	SLC7A8	solute carrier family 7 member 8	79.4642	32.5924	126.336	3.84535	1.94311	0.000106892	0.00766295	0.369201	0.325531	0.588	2.02064	2.02064	ENSG00000092068
219699	UNC5B	unc-5 netrin receptor B	510.942	209.125	812.759	3.87042	1.95249	3.12e-06	0.000399602	1.73916	1.539	2.76903	9.57229	9.57229	ENSG00000107731
3399	ID3	inhibitor of DNA binding 3, HLH protein	464.668	186.305	743.031	3.97168	1.98975	6.22e-08	1.13e-05	8.48796	7.74999	16.5796	46.2677	46.2677	ENSG00000117318
399668	SMIM10L2A	small integral membrane protein 10 like 2A	40.8335	15.8898	65.7772	4.07772	2.02776	0.00104439	0.0445926	0.192979	0.134907	0.22943	1.08111	1.08111
11005	SPINK5	serine peptidase inhibitor, Kazal type 5	77.782	30.3604	125.204	4.10039	2.03576	1.34e-05	0.00140756	0.401377	0.437484	0.856667	2.50213	2.50213	ENSG00000133710
4854	NOTCH3	notch 3	75.9295	29.2582	122.601	4.16148	2.0571	0.000410726	0.0226164	0.194198	0.19707	0.272004	1.31364	1.31364	ENSG00000074181
6317	SERPINB3	serpin family B member 3	40.617	15.6599	65.5741	4.20357	2.07162	0.00015577	0.010406	0.284527	0.663021	1.0001	2.86624	2.86624	ENSG00000057149
146802	SLC47A2	solute carrier family 47 member 2	38.3019	14.4111	62.1926	4.24452	2.0856	0.000253191	0.0159957	0.364765	0.259721	0.565648	2.0414	2.0414	ENSG00000180638
10826	FAXDC2	fatty acid hydroxylase domain containing 2	46.6544	17.6303	75.6785	4.2508	2.08773	0.000263062	0.0163967	0.320537	0.314498	0.523224	2.11566	2.11566	ENSG00000170271
25840	METTL7A	methyltransferase like 7A	52.0889	18.8196	85.3582	4.51229	2.17386	3.68e-06	0.000462647	0.268463	0.330171	0.755526	1.88573	1.88573	ENSG00000185432
360	AQP3	aquaporin 3 (Gill blood group)	15.7351	5.53845	25.9318	4.57309	2.19317	0.00284535	0.0871202	0.16214	0.157428	0.223496	1.22223	1.22223	ENSG00000165272
57016	AKR1B10	aldo-keto reductase family 1 member B10	25.9021	9.13427	42.6699	4.61939	2.2077	2.54e-05	0.00234458	0.285116	0.332196	0.818767	1.98642	1.98642	ENSG00000198074
3955	LFNG	LFNG O-fucosylpeptide 3-beta-N-acetylglucosaminyltransferase	91.1198	30.0115	152.228	5.02966	2.33046	0.000315648	0.0189145	0.560893	0.466794	0.662695	4.36536	4.36536	ENSG00000106003
6279	S100A8	S100 calcium binding protein A8	55.8969	18.3558	93.4381	5.06547	2.3407	5.78e-06	0.000666747	1.64346	2.14011	4.59737	14.1111	14.1111	ENSG00000143546
5275	SERPINB13	serpin family B member 13	48.212	14.8749	81.5492	5.38667	2.42939	9.28e-06	0.00101219	0.294046	0.198348	0.607978	2.00445	2.00445	ENSG00000197641
54209	TREM2	triggering receptor expressed on myeloid cells 2	135.068	41.35	228.786	5.50086	2.45966	1.83e-09	4.19e-07	2.10869	2.12186	6.49041	16.2568	16.2568	ENSG00000095970
51200	CPA4	carboxypeptidase A4	190.176	54.9206	325.431	5.89341	2.5591	2.63e-06	0.000340582	1.05895	1.04561	2.07819	9.98123	9.98123	ENSG00000128510
169611	OLFML2A	olfactomedin like 2A	77.9511	20.56	135.342	6.55193	2.71192	0.000152984	0.0102691	0.1273	0.200669	0.239984	1.84736	1.84736	ENSG00000185585
9547	CXCL14	C-X-C motif chemokine ligand 14	125.472	31.7519	219.193	6.85542	2.77725	3.29e-05	0.00288557	0.871291	0.865876	1.40411	10.168	10.168	ENSG00000145824
10451	VAV3	vav guanine nucleotide exchange factor 3	69.2912	16.6153	121.967	7.26419	2.8608	0.000204396	0.0130907	0.185998	0.180593	0.235018	2.35804	2.35804	ENSG00000134215
54873	PALMD	palmdelphin	24.9396	5.53845	44.3407	7.81157	2.96561	2.38e-05	0.00221381	0.117674	0.114254	0.324407	1.47168	1.47168	ENSG00000099260
6698	SPRR1A	small proline rich protein 1A	22.5531	4.14689	40.9593	9.71547	3.28028	0.000139206	0.00943495	0.120574	0.234139	0.373951	3.01589	3.01589	ENSG00000169474
5625	PRODH	proline dehydrogenase 1	20.6514	3.33418	37.9686	10.6348	3.41072	0.000225949	0.014405	0.122819	0.02385	0.169296	1.43082	1.43082	ENSG00000277196
6699	SPRR1B	small proline rich protein 1B	270.961	45.5247	496.397	10.829	3.43682	2.6e-07	4.09e-05	4.32909	3.61641	9.71092	73.8026	73.8026	ENSG00000169469
26471	NUPR1	nuclear protein 1, transcriptional regulator	22.3949	3.42139	41.3685	11.4252	3.51415	7.29e-06	0.000820598	0.238044	0.110941	0.68906	3.37674	3.37674	ENSG00000176046
2261	FGFR3	fibroblast growth factor receptor 3	145.737	20.5284	270.946	12.9834	3.69859	6.65e-08	1.19e-05	0.341779	0.159286	0.883339	5.48065	5.48065	ENSG00000068078
218	ALDH3A1	aldehyde dehydrogenase 3 family member A1	304.577	24.8219	584.331	23.3698	4.54657	4.87e-09	1.05e-06	0.518038	0.579437	2.27075	22.6421	22.6421	ENSG00000108602
54361	WNT4	Wnt family member 4	55.2792	3.97246	106.586	25.7742	4.68786	2.44e-06	0.000318078	0.0647382	0.0452569	0.174011	2.66184	2.66184	ENSG00000162552
