# Supplementary material for: TET1 contributes to allergic airway inflammation and regulates interferon and aryl hydrocarbon receptor signaling pathways in bronchial epithelial cells
Source: Sci Rep. 2019 May 14;9:7361. doi: 10.1038/s41598-019-43767-6 (PMC6517446; doi:10.1038/s41598-019-43767-6)
Supplement: Supplementary file 8 — Table S7 [file 41598_2019_43767_MOESM8_ESM.xlsx]

## Sheet: Sheet1
Supplementary Table S7. Significantly enriched pathways among genes differentially expressed between HBECs transfected with control or TET1 activation plasmids.
Ingenuity Canonical Pathways	-log(p-value)	Ratio	z-score	Downregulated	No change	Upregulated	No overlap with dataset	Molecules
Interferon Signaling	15.1	0.417	-3.742	15/36 (42%)	0/36 (0%)	0/36 (0%)	21/36 (58%)	IFIT3,OAS1,MX1,IFI35,IRF9,PSMB8,IFITM2,IRF1,ISG15,IFITM3,IFIT1,STAT2,IFI6,STAT1,IFITM1
Aryl Hydrocarbon Receptor Signaling	6.83	0.114	-1.633	6/140 (4%)	0/140 (0%)	10/140 (7%)	124/140 (89%)	ALDH4A1,CYP1A1,IL1A,TP73,GSTA4,NFKB2,TGM2,CTSD,FOS,NCOA7,ALDH3A2,E2F1,CDKN1A,ALDH3A1,ALDH7A1,HSPB1
Activation of IRF by Cytosolic Pattern Recognition Receptors	6.75	0.175	-1.508	11/63 (17%)	0/63 (0%)	0/63 (0%)	52/63 (83%)	IFIH1,DHX58,IRF7,DDX58,STAT2,IRF9,NFKB2,IFIT2,ADAR,STAT1,ISG15
Role of IL-17A in Psoriasis	6.67	0.462	#NUM!	4/13 (31%)	0/13 (0%)	2/13 (15%)	7/13 (54%)	CXCL8,CXCL3,S100A9,CCL20,CXCL1,S100A8
Role of Pattern Recognition Receptors in Recognition of Bacteria and Viruses	6.2	0.109	-1.897	13/137 (9%)	0/137 (0%)	2/137 (1%)	122/137 (89%)	CXCL8,IL1A,OAS1,NLRP3,OAS2,MYD88,NFKB2,OAS3,IFIH1,FGFR3,IRF7,DDX58,EIF2AK2,TLR3,PRKCA
Granulocyte Adhesion and Diapedesis	5.39	0.0894	#NUM!	12/179 (7%)	0/179 (0%)	4/179 (2%)	163/179 (91%)	CXCL8,CXCL11,IL1A,MMP28,IL1RL1,ITGA2,ITGA5,CCL20,MMP10,IL33,CXCL10,CXCL3,CXCL14,CXCL1,CXCL2,HSPB1
p53 Signaling	5.02	0.108	0	4/111 (4%)	0/111 (0%)	8/111 (7%)	99/111 (89%)	CCNG1,FGFR3,HDAC9,PMAIP1,TP53INP1,THBS1,TP73,RRM2B,COQ8A,E2F1,CDKN1A,TRIM29
IL-17A Signaling in Gastric Cells	4.76	0.24	#NUM!	5/25 (20%)	0/25 (0%)	1/25 (4%)	19/25 (76%)	CXCL10,CXCL8,FOS,CXCL11,CCL20,CXCL1
Antigen Presentation Pathway	4.66	0.184	#NUM!	7/38 (18%)	0/38 (0%)	0/38 (0%)	31/38 (82%)	B2M,PSMB9,NLRC5,HLA-C,HLA-B,PSMB8,HLA-F
Hepatic Fibrosis / Hepatic Stellate Cell Activation	4.64	0.082	#NUM!	9/183 (5%)	0/183 (0%)	6/183 (3%)	168/183 (92%)	CXCL8,IL1A,CTGF,IL1RL1,FGF2,LEPR,IL6R,VEGFC,COL8A1,NFKB2,COL16A1,CXCL3,IGF2,STAT1,COL7A1
Th1 and Th2 Activation Pathway	4.59	0.0811	#NUM!	7/185 (4%)	0/185 (0%)	8/185 (4%)	170/185 (92%)	DLL1,NOTCH3,IL1RL1,IL6R,MAF,HLA-B,LGALS9,IRF1,IL18R1,IL33,FGFR3,STAT4,CD274,STAT1,NOTCH1
Osteoarthritis Pathway	4.52	0.0762	-2.496	10/210 (5%)	0/210 (0%)	6/210 (3%)	194/210 (92%)	CXCL8,IL1RL1,FGF2,ITGA2,VEGFC,ITGA5,MMP10,NFKB2,FGFR3,S100A9,SPHK1,S100A8,PTGS2,HTRA1,NOTCH1,LRP1
Bladder Cancer Signaling	4.47	0.114	#NUM!	6/88 (7%)	0/88 (0%)	4/88 (5%)	78/88 (89%)	FGFR3,CXCL8,DAPK1,MMP28,THBS1,FGF2,E2F1,CDKN1A,VEGFC,MMP10
Dendritic Cell Maturation	4.4	0.0781	-0.775	9/192 (5%)	0/192 (0%)	6/192 (3%)	177/192 (92%)	B2M,IL1A,MYD88,LEPR,HLA-B,NFKB2,IL33,FGFR3,STAT4,PLCD3,HLA-C,TREM2,STAT2,TLR3,STAT1
Tec Kinase Signaling	4.39	0.0824	1.069	5/170 (3%)	0/170 (0%)	9/170 (5%)	156/170 (92%)	RND2,TNFRSF21,PAK6,ITGA2,ITGA5,NFKB2,FGFR3,STAT4,FOS,RHOB,VAV3,STAT2,STAT1,PRKCA
TREM1 Signaling	4.26	0.12	-3	9/75 (12%)	0/75 (0%)	0/75 (0%)	66/75 (88%)	CXCL8,CXCL3,NLRC5,NLRP3,MYD88,IL1RL1,ITGA5,TLR3,NFKB2
Toll-like Receptor Signaling	4.22	0.118	-1.134	7/76 (9%)	0/76 (0%)	2/76 (3%)	67/76 (88%)	IL33,FOS,IL1A,MYD88,IL1RL1,TNFAIP3,TLR3,EIF2AK2,NFKB2
Signaling by Rho Family GTPases	4.18	0.0685	-0.243	8/248 (3%)	0/248 (0%)	9/248 (4%)	231/248 (93%)	RND2,ARHGEF4,CDH4,PAK6,ITGA2,ITGA5,VIM,MYLK,CDC42EP2,NFKB2,FGFR3,MAP3K12,FOS,RHOB,CDC42EP1,ARHGEF2,CDH13
Th1 Pathway	4.17	0.0889	1.265	6/135 (4%)	0/135 (0%)	6/135 (4%)	123/135 (91%)	STAT4,FGFR3,DLL1,NOTCH3,HLA-B,IL6R,LGALS9,CD274,STAT1,NOTCH1,IRF1,IL18R1
Fatty Acid α-oxidation	3.92	0.227	#NUM!	1/22 (5%)	0/22 (0%)	4/22 (18%)	17/22 (77%)	ALDH4A1,ALDH3A2,PTGS2,ALDH3A1,ALDH7A1
Agranulocyte Adhesion and Diapedesis	3.85	0.0733	#NUM!	11/191 (6%)	0/191 (0%)	3/191 (2%)	177/191 (93%)	CXCL8,CXCL11,IL1A,MMP28,ITGA2,ITGA5,CCL20,MMP10,IL33,CXCL10,CXCL3,CXCL14,CXCL1,CXCL2
Putrescine Degradation III	3.82	0.217	#NUM!	0/23 (0%)	0/23 (0%)	5/23 (22%)	18/23 (78%)	ALDH4A1,ALDH3A2,SAT2,ALDH3A1,ALDH7A1
UVA-Induced MAPK Signaling	3.78	0.0943	-1	6/106 (6%)	0/106 (0%)	4/106 (4%)	96/106 (91%)	FGFR3,PLCD3,PARP6,FOS,PARP10,PARP12,STAT1,PARP9,PARP14,PRKCA
Ethanol Degradation II	3.74	0.162	#NUM!	1/37 (3%)	0/37 (0%)	5/37 (14%)	31/37 (84%)	ALDH4A1,DHRS9,DHRS2,ALDH3A2,ALDH3A1,ALDH7A1
Molecular Mechanisms of Cancer	3.74	0.0559	#NUM!	8/376 (2%)	0/376 (0%)	13/376 (3%)	355/376 (94%)	RND2,PMAIP1,ARHGEF4,PAK6,ITGA2,ITGA5,NFKB2,FGFR3,FOS,RHOB,WNT10A,CDKN1A,E2F1,WNT4,ARHGEF2,NOTCH1,BIRC3,LRP1,RALGDS,CDC25A,PRKCA
Colorectal Cancer Metastasis Signaling	3.67	0.0645	0.775	6/248 (2%)	0/248 (0%)	10/248 (4%)	232/248 (94%)	RND2,MMP28,IL6R,VEGFC,MMP10,NFKB2,FGFR3,FOS,WNT10A,RHOB,WNT4,TLR3,PTGS2,STAT1,RALGDS,LRP1
Caveolar-mediated Endocytosis Signaling	3.66	0.113	#NUM!	6/71 (8%)	0/71 (0%)	2/71 (3%)	63/71 (89%)	B2M,FLNB,HLA-C,HLA-B,ITGA2,ITGA5,ITGB8,PRKCA
Ethanol Degradation IV	3.64	0.2	#NUM!	0/25 (0%)	0/25 (0%)	5/25 (20%)	20/25 (80%)	ALDH4A1,ALDH3A2,CAT,ALDH3A1,ALDH7A1
Noradrenaline and Adrenaline Degradation	3.55	0.15	#NUM!	1/40 (3%)	0/40 (0%)	5/40 (13%)	34/40 (85%)	ALDH4A1,DHRS9,DHRS2,ALDH3A2,ALDH3A1,ALDH7A1
Death Receptor Signaling	3.54	0.0968	-1.667	7/93 (8%)	0/93 (0%)	2/93 (2%)	84/93 (90%)	TNFRSF21,PARP6,PARP10,PARP12,NFKB2,BIRC3,PARP9,PARP14,HSPB1
Communication between Innate and Adaptive Immune Cells	3.5	0.0957	#NUM!	8/94 (9%)	0/94 (0%)	1/94 (1%)	85/94 (90%)	IL33,B2M,CXCL10,CXCL8,IL1A,HLA-C,HLA-B,TLR3,HLA-F
Pancreatic Adenocarcinoma Signaling	3.4	0.0847	-0.707	6/118 (5%)	0/118 (0%)	4/118 (3%)	108/118 (92%)	FGFR3,E2F1,CDKN1A,VEGFC,HBEGF,PTGS2,NFKB2,STAT1,NOTCH1,RALGDS
Role of RIG1-like Receptors in Antiviral Innate Immunity	3.32	0.136	-1.633	6/44 (14%)	0/44 (0%)	0/44 (0%)	38/44 (86%)	IFIH1,DHX58,IRF7,DDX58,NFKB2,TRIM25
LXR/RXR Activation	3.31	0.0826	0.632	7/121 (6%)	0/121 (0%)	3/121 (2%)	111/121 (92%)	APOL1,IL33,IL1A,IL1RL1,CD36,ARG2,S100A8,PTGS2,TLR3,NFKB2
Proline Degradation	3.28	1	#NUM!	0/2 (0%)	0/2 (0%)	2/2 (100%)	0/2 (0%)	ALDH4A1,LOC102724788/PRODH
Retinoic acid Mediated Apoptosis Signaling	3.27	0.113	-1.89	6/62 (10%)	0/62 (0%)	1/62 (2%)	55/62 (89%)	PARP6,PARP10,TNFRSF10D,PARP12,PARP9,IRF1,PARP14
Role of Tissue Factor in Cancer	3.26	0.0813	#NUM!	6/123 (5%)	0/123 (0%)	4/123 (3%)	113/123 (92%)	FGFR3,CXCL8,CTGF,EGR1,VEGFC,PLAUR,HBEGF,CXCL1,F3,PRKCA
Phagosome Formation	3.26	0.0813	#NUM!	3/123 (2%)	0/123 (0%)	7/123 (6%)	113/123 (92%)	RND2,FGFR3,PLCD3,RHOB,MRC2,ITGA2,ITGA5,TLR3,INPP5D,PRKCA
IL-12 Signaling and Production in Macrophages	3.24	0.0753	#NUM!	5/146 (3%)	0/146 (0%)	6/146 (4%)	135/146 (92%)	APOL1,STAT4,FGFR3,FOS,MYD88,MAF,S100A8,NFKB2,STAT1,IRF1,PRKCA
Virus Entry via Endocytic Pathways	3.24	0.0882	#NUM!	6/102 (6%)	0/102 (0%)	3/102 (3%)	93/102 (91%)	B2M,FGFR3,FLNB,HLA-C,HLA-B,ITGA2,ITGA5,ITGB8,PRKCA
Production of Nitric Oxide and Reactive Oxygen Species in Macrophages	3.24	0.067	0.832	5/194 (3%)	0/194 (0%)	8/194 (4%)	181/194 (93%)	RND2,ARG2,NFKB2,IRF1,FGFR3,APOL1,MAP3K12,FOS,RHOB,CAT,S100A8,STAT1,PRKCA
Citrulline Biosynthesis	3.21	0.375	#NUM!	1/8 (13%)	0/8 (0%)	2/8 (25%)	5/8 (63%)	LOC102724788/PRODH,ARG2,GLS2
JAK/Stat Signaling	3.19	0.0964	-0.707	3/83 (4%)	0/83 (0%)	5/83 (6%)	75/83 (90%)	STAT4,FGFR3,FOS,CISH,CDKN1A,STAT2,NFKB2,STAT1
Histamine Degradation	3.09	0.211	#NUM!	0/19 (0%)	0/19 (0%)	4/19 (21%)	15/19 (79%)	ALDH4A1,ALDH3A2,ALDH3A1,ALDH7A1
Role of Macrophages, Fibroblasts and Endothelial Cells in Rheumatoid Arthritis	3.03	0.0547	#NUM!	8/311 (3%)	0/311 (0%)	9/311 (3%)	294/311 (95%)	CXCL8,IL1A,IL1RL1,MYD88,FGF2,IL6R,VEGFC,IL18R1,IL33,FGFR3,PLCD3,FOS,WNT10A,WNT4,TLR3,LRP1,PRKCA
Role of IL-17A in Arthritis	2.99	0.101	#NUM!	6/69 (9%)	0/69 (0%)	1/69 (1%)	62/69 (90%)	FGFR3,CXCL8,CXCL3,CCL20,CXCL1,PTGS2,NFKB2
Oxidative Ethanol Degradation III	2.92	0.19	#NUM!	0/21 (0%)	0/21 (0%)	4/21 (19%)	17/21 (81%)	ALDH4A1,ALDH3A2,ALDH3A1,ALDH7A1
Inflammasome pathway	2.92	0.19	-2	4/21 (19%)	0/21 (0%)	0/21 (0%)	17/21 (81%)	CXCL8,NLRP3,MYD88,NFKB2
Serotonin Degradation	2.78	0.0933	#NUM!	1/75 (1%)	0/75 (0%)	6/75 (8%)	68/75 (91%)	ALDH4A1,DHRS9,DHRS2,ALDH3A2,ALDH3A1,B4GAT1,ALDH7A1
Notch Signaling	2.77	0.132	1.342	0/38 (0%)	0/38 (0%)	5/38 (13%)	33/38 (87%)	DLL1,NOTCH3,CNTN1,LFNG,NOTCH1
RhoGDI Signaling	2.65	0.0636	-0.302	5/173 (3%)	0/173 (0%)	6/173 (3%)	162/173 (94%)	RND2,ARHGEF4,CDH4,RHOB,PAK6,ITGA2,ITGA5,ARHGEF2,DLC1,CDH13,PRKCA
Tryptophan Degradation X (Mammalian, via Tryptamine)	2.62	0.16	#NUM!	0/25 (0%)	0/25 (0%)	4/25 (16%)	21/25 (84%)	ALDH4A1,ALDH3A2,ALDH3A1,ALDH7A1
Role of PKR in Interferon Induction and Antiviral Response	2.62	0.122	#NUM!	5/41 (12%)	0/41 (0%)	0/41 (0%)	36/41 (88%)	TLR3,EIF2AK2,NFKB2,STAT1,IRF1
IL-6 Signaling	2.55	0.0703	0.333	4/128 (3%)	0/128 (0%)	5/128 (4%)	119/128 (93%)	IL33,FGFR3,CXCL8,FOS,IL1A,IL1RL1,IL6R,NFKB2,HSPB1
Guanosine Nucleotides Degradation III	2.54	0.231	#NUM!	3/13 (23%)	0/13 (0%)	0/13 (0%)	10/13 (77%)	NT5C3A,NT5E,XDH
Role of Osteoblasts, Osteoclasts and Chondrocytes in Rheumatoid Arthritis	2.52	0.0558	#NUM!	6/233 (3%)	0/233 (0%)	7/233 (3%)	220/233 (94%)	IL33,FGFR3,FOS,IL1A,WNT10A,IL1RL1,ITGA2,ITGA5,WNT4,GSN,BIRC3,LRP1,IL18R1
Arginine Degradation I (Arginase Pathway)	2.51	0.5	#NUM!	1/4 (25%)	0/4 (0%)	1/4 (25%)	2/4 (50%)	ALDH4A1,ARG2
Cell Cycle: G1/S Checkpoint Regulation	2.46	0.0938	2.449	4/64 (6%)	0/64 (0%)	2/64 (3%)	58/64 (91%)	NRG1,HDAC9,E2F1,CDKN1A,RPL5,CDC25A
iNOS Signaling	2.44	0.111	-1	4/45 (9%)	0/45 (0%)	1/45 (2%)	40/45 (89%)	FOS,MYD88,NFKB2,STAT1,IRF1
Superpathway of Citrulline Metabolism	2.44	0.214	#NUM!	1/14 (7%)	0/14 (0%)	2/14 (14%)	11/14 (79%)	LOC102724788/PRODH,ARG2,GLS2
Urate Biosynthesis/Inosine 5'-phosphate Degradation	2.44	0.214	#NUM!	3/14 (21%)	0/14 (0%)	0/14 (0%)	11/14 (79%)	NT5C3A,NT5E,XDH
Type I Diabetes Mellitus Signaling	2.39	0.0721	-2	7/111 (6%)	0/111 (0%)	1/111 (1%)	103/111 (93%)	HLA-C,MYD88,HLA-B,NFKB2,HLA-F,STAT1,CPE,IRF1
Crosstalk between Dendritic Cells and Natural Killer Cells	2.35	0.0787	#NUM!	6/89 (7%)	0/89 (0%)	1/89 (1%)	82/89 (92%)	IL15RA,HLA-C,TREM2,HLA-B,TLR3,NFKB2,HLA-F
Regulation of Actin-based Motility by Rho	2.33	0.0778	0	2/90 (2%)	0/90 (0%)	5/90 (6%)	83/90 (92%)	RND2,RHOB,PAK6,ITGA2,ITGA5,MYLK,GSN
PDGF Signaling	2.33	0.0778	0.378	3/90 (3%)	0/90 (0%)	4/90 (4%)	83/90 (92%)	FGFR3,FOS,SPHK1,EIF2AK2,STAT1,INPP5D,PRKCA
TNFR2 Signaling	2.33	0.133	#NUM!	3/30 (10%)	0/30 (0%)	1/30 (3%)	26/30 (87%)	FOS,TNFAIP3,NFKB2,BIRC3
Graft-versus-Host Disease Signaling	2.32	0.104	#NUM!	4/48 (8%)	0/48 (0%)	1/48 (2%)	43/48 (90%)	IL33,IL1A,HLA-C,HLA-B,HLA-F
IL-10 Signaling	2.3	0.087	#NUM!	4/69 (6%)	0/69 (0%)	2/69 (3%)	63/69 (91%)	IL33,FOS,IL1A,IL1RL1,ARG2,NFKB2
HGF Signaling	2.29	0.0696	0.378	3/115 (3%)	0/115 (0%)	5/115 (4%)	107/115 (93%)	FGFR3,MAP3K12,FOS,CDKN1A,ITGA2,ITGA5,PTGS2,PRKCA
LPS/IL-1 Mediated Inhibition of RXR Function	2.28	0.0543	-2	4/221 (2%)	0/221 (0%)	8/221 (4%)	209/221 (95%)	IL33,CHST2,ALDH4A1,IL1A,MYD88,IL1RL1,GSTA4,ACOX1,ALDH3A2,CAT,ALDH3A1,ALDH7A1
Methylglyoxal Degradation III	2.27	0.188	#NUM!	0/16 (0%)	0/16 (0%)	3/16 (19%)	13/16 (81%)	AKR1C1/AKR1C2,AKR1C3,AKR1B10
TNFR1 Signaling	2.25	0.1	1	3/50 (6%)	0/50 (0%)	2/50 (4%)	45/50 (90%)	FOS,PAK6,TNFAIP3,NFKB2,BIRC3
Adenosine Nucleotides Degradation II	2.19	0.176	#NUM!	3/17 (18%)	0/17 (0%)	0/17 (0%)	14/17 (82%)	NT5C3A,NT5E,XDH
T Helper Cell Differentiation	2.18	0.0822	#NUM!	3/73 (4%)	0/73 (0%)	3/73 (4%)	67/73 (92%)	STAT4,HLA-B,IL6R,STAT1,BCL6,IL18R1
Xenobiotic Metabolism Signaling	2.16	0.0488	#NUM!	4/287 (1%)	0/287 (0%)	10/287 (3%)	273/287 (95%)	ALDH4A1,CYP1A1,IL1A,GSTA4,MAF,NFKB2,FGFR3,CHST2,MAP3K12,ALDH3A2,CAT,ALDH3A1,ALDH7A1,PRKCA
Th2 Pathway	2.1	0.06	1.633	2/150 (1%)	0/150 (0%)	7/150 (5%)	141/150 (94%)	IL33,STAT4,FGFR3,DLL1,NOTCH3,IL1RL1,MAF,HLA-B,NOTCH1
Cholecystokinin/Gastrin-mediated Signaling	2.06	0.0693	1.134	2/101 (2%)	0/101 (0%)	5/101 (5%)	94/101 (93%)	RND2,IL33,FOS,IL1A,RHOB,PTGS2,PRKCA
PAK Signaling	2.06	0.0693	-0.378	3/101 (3%)	0/101 (0%)	4/101 (4%)	94/101 (93%)	FGFR3,PAK6,ITGA2,ITGA5,EPHB3,MYLK,DSCAM
Dopamine Degradation	2.04	0.111	#NUM!	0/36 (0%)	0/36 (0%)	4/36 (11%)	32/36 (89%)	ALDH4A1,ALDH3A2,ALDH3A1,ALDH7A1
Atherosclerosis Signaling	2.04	0.063	#NUM!	5/127 (4%)	0/127 (0%)	3/127 (2%)	119/127 (94%)	APOL1,IL33,CXCL8,IL1A,CD36,S100A8,NFKB2,F3
Phospholipase C Signaling	2	0.05	0	6/240 (3%)	0/240 (0%)	6/240 (3%)	228/240 (95%)	RND2,TGM2,PLCD3,HDAC9,ARHGEF4,RHOB,ITGA2,ITGA5,ARHGEF2,NFKB2,RALGDS,PRKCA
Purine Nucleotides Degradation II (Aerobic)	1.99	0.15	#NUM!	3/20 (15%)	0/20 (0%)	0/20 (0%)	17/20 (85%)	NT5C3A,NT5E,XDH
PI3K Signaling in B Lymphocytes	1.98	0.0615	-0.378	4/130 (3%)	0/130 (0%)	4/130 (3%)	122/130 (94%)	PLCD3,FOS,ATF3,DAPP1,VAV3,PLEKHA4,NFKB2,INPP5D
Glioblastoma Multiforme Signaling	1.93	0.0562	2.121	1/160 (1%)	0/160 (0%)	8/160 (5%)	151/160 (94%)	RND2,FGFR3,PLCD3,IGF2,RHOB,WNT10A,E2F1,CDKN1A,WNT4
Inhibition of Matrix Metalloproteases	1.92	0.103	#NUM!	1/39 (3%)	0/39 (0%)	3/39 (8%)	35/39 (90%)	HSPG2,MMP28,MMP10,LRP1
Prolactin Signaling	1.91	0.0723	0.447	3/83 (4%)	0/83 (0%)	3/83 (4%)	77/83 (93%)	FGFR3,FOS,NMI,STAT1,IRF1,PRKCA
Retinol Biosynthesis	1.88	0.1	#NUM!	1/40 (3%)	0/40 (0%)	3/40 (8%)	36/40 (90%)	CEL,DHRS9,AKR1C3,LIPG
Airway Pathology in Chronic Obstructive Pulmonary Disease	1.87	0.25	#NUM!	2/8 (25%)	0/8 (0%)	0/8 (0%)	6/8 (75%)	CXCL8,CXCL3
IL-17 Signaling	1.87	0.0706	#NUM!	5/85 (6%)	0/85 (0%)	1/85 (1%)	79/85 (93%)	CXCL10,FGFR3,CXCL8,CXCL11,CXCL1,PTGS2
NF-κB Activation by Viruses	1.82	0.069	-0.816	4/87 (5%)	0/87 (0%)	2/87 (2%)	81/87 (93%)	FGFR3,ITGA2,ITGA5,EIF2AK2,NFKB2,PRKCA
Cdc42 Signaling	1.81	0.0539	-1.342	7/167 (4%)	0/167 (0%)	2/167 (1%)	158/167 (95%)	B2M,FOS,HLA-C,HLA-B,ITGA2,ITGA5,MYLK,CDC42EP2,HLA-F
ILK Signaling	1.81	0.051	1.414	5/196 (3%)	0/196 (0%)	5/196 (3%)	186/196 (95%)	RND2,FGFR3,FLNB,FOS,RHOB,VEGFC,VIM,ITGB8,PTGS2,NFKB2
Neuregulin Signaling	1.8	0.0682	0	5/88 (6%)	0/88 (0%)	1/88 (1%)	82/88 (93%)	NRG1,ITGA2,ITGA5,HBEGF,ERRFI1,PRKCA
IL-8 Signaling	1.79	0.0508	0	5/197 (3%)	0/197 (0%)	5/197 (3%)	187/197 (95%)	RND2,FGFR3,CXCL8,FOS,RHOB,VEGFC,HBEGF,CXCL1,PTGS2,PRKCA
Actin Cytoskeleton Signaling	1.79	0.0485	0.707	3/227 (1%)	0/227 (0%)	8/227 (4%)	216/227 (95%)	FGFR3,ARHGEF4,CYFIP2,PAK6,F2R,FGF2,VAV3,ITGA2,ITGA5,MYLK,GSN
Role of Hypercytokinemia/hyperchemokinemia in the Pathogenesis of Influenza	1.78	0.093	#NUM!	3/43 (7%)	0/43 (0%)	1/43 (2%)	39/43 (91%)	IL33,CXCL10,CXCL8,IL1A
Pathogenesis of Multiple Sclerosis	1.77	0.222	#NUM!	2/9 (22%)	0/9 (0%)	0/9 (0%)	7/9 (78%)	CXCL10,CXCL11
Role of JAK1, JAK2 and TYK2 in Interferon Signaling	1.77	0.125	#NUM!	3/24 (13%)	0/24 (0%)	0/24 (0%)	21/24 (88%)	STAT2,NFKB2,STAT1
Estrogen-mediated S-phase Entry	1.77	0.125	#NUM!	2/24 (8%)	0/24 (0%)	1/24 (4%)	21/24 (88%)	E2F1,CDKN1A,CDC25A
Clathrin-mediated Endocytosis Signaling	1.77	0.0503	#NUM!	4/199 (2%)	0/199 (0%)	6/199 (3%)	189/199 (95%)	APOL1,FGFR3,RAB4A,F2R,FGF2,DNM3,VEGFC,ITGA5,S100A8,ITGB8
Human Embryonic Stem Cell Pluripotency	1.75	0.0559	#NUM!	3/143 (2%)	0/143 (0%)	5/143 (3%)	135/143 (94%)	SOX2,FGFR3,S1PR5,WNT10A,FGF2,SPHK1,WNT4,INHBA
Role of IL-17F in Allergic Inflammatory Airway Diseases	1.74	0.0909	#NUM!	4/44 (9%)	0/44 (0%)	0/44 (0%)	40/44 (91%)	CXCL10,CXCL8,CXCL1,NFKB2
Rac Signaling	1.73	0.0598	0	3/117 (3%)	0/117 (0%)	4/117 (3%)	110/117 (94%)	FGFR3,CYFIP2,PAK6,ITGA2,ITGA5,NFKB2,ANK1
Reelin Signaling in Neurons	1.71	0.0652	#NUM!	4/92 (4%)	0/92 (0%)	2/92 (2%)	86/92 (93%)	FGFR3,ARHGEF4,ITGA2,ITGA5,ARHGEF2,VLDLR
IL-9 Signaling	1.71	0.0889	#NUM!	2/45 (4%)	0/45 (0%)	2/45 (4%)	41/45 (91%)	FGFR3,CISH,NFKB2,STAT1
Thrombin Signaling	1.7	0.049	1.667	2/204 (1%)	0/204 (0%)	8/204 (4%)	194/204 (95%)	RND2,FGFR3,PLCD3,ARHGEF4,RHOB,F2R,MYLK,ARHGEF2,NFKB2,PRKCA
Protein Ubiquitination Pathway	1.7	0.0453	#NUM!	9/265 (3%)	0/265 (0%)	3/265 (1%)	253/265 (95%)	B2M,PSMB9,USP18,HLA-C,BAG1,HLA-B,SMURF2,PSMB8,BIRC3,UBE2L6,HSPA4L,HSPB1
Ceramide Signaling	1.69	0.0645	0	2/93 (2%)	0/93 (0%)	4/93 (4%)	87/93 (94%)	FGFR3,CTSD,FOS,S1PR5,SPHK1,NFKB2
PPAR Signaling	1.65	0.0632	0.816	4/95 (4%)	0/95 (0%)	2/95 (2%)	89/95 (94%)	IL33,FOS,IL1A,IL1RL1,PTGS2,NFKB2
Glioma Invasiveness Signaling	1.65	0.0714	1.342	1/70 (1%)	0/70 (0%)	4/70 (6%)	65/70 (93%)	RND2,FGFR3,RHOB,F2R,PLAUR
Glutamine Biosynthesis I	1.64	1	#NUM!	0/1 (0%)	0/1 (0%)	1/1 (100%)	0/1 (0%)	GLUL
Sumoylation Pathway	1.63	0.0625	2	3/96 (3%)	0/96 (0%)	3/96 (3%)	90/96 (94%)	RND2,FOS,RHOB,NFKB2,ISG20,SP100
NF-κB Signaling	1.61	0.0497	-0.333	7/181 (4%)	0/181 (0%)	2/181 (1%)	172/181 (95%)	IL33,FGFR3,TNIP1,IL1A,MYD88,TNFAIP3,TLR3,EIF2AK2,NFKB2
PI3K/AKT Signaling	1.59	0.056	-2.449	4/125 (3%)	0/125 (0%)	3/125 (2%)	118/125 (94%)	CDKN1A,ITGA2,GDF15,ITGA5,PTGS2,NFKB2,INPP5D
ErbB Signaling	1.59	0.0612	#NUM!	2/98 (2%)	0/98 (0%)	4/98 (4%)	92/98 (94%)	NRG1,FGFR3,FOS,PAK6,HBEGF,PRKCA
IL-15 Production	1.59	0.107	#NUM!	3/28 (11%)	0/28 (0%)	0/28 (0%)	25/28 (89%)	NFKB2,STAT1,IRF1
STAT3 Pathway	1.56	0.0676	-0.447	1/74 (1%)	0/74 (0%)	4/74 (5%)	69/74 (93%)	FGFR3,MAP3K12,CISH,CDKN1A,CDC25A
GNRH Signaling	1.53	0.0543	2.646	1/129 (1%)	0/129 (0%)	6/129 (5%)	122/129 (95%)	MAP3K12,FOS,PAK6,EGR1,DNM3,NFKB2,PRKCA
RANK Signaling in Osteoclasts	1.52	0.0588	0.816	2/102 (2%)	0/102 (0%)	4/102 (4%)	96/102 (94%)	FGFR3,MAP3K12,FOS,NFKB2,GSN,BIRC3
Integrin Signaling	1.51	0.0457	1.414	2/219 (1%)	0/219 (0%)	8/219 (4%)	209/219 (95%)	RND2,FGFR3,TSPAN7,RHOB,PAK6,ITGA2,ITGA5,MYLK,ITGB8,GSN
Gα12/13 Signaling	1.5	0.0534	0.378	3/131 (2%)	0/131 (0%)	4/131 (3%)	124/131 (95%)	FGFR3,CDH4,LPAR1,F2R,VAV3,NFKB2,CDH13
EIF2 Signaling	1.49	0.0452	2.121	5/221 (2%)	0/221 (0%)	5/221 (2%)	211/221 (95%)	FGFR3,WARS,ATF3,DDIT3,RPS27L,RPL5,TRIB3,EIF2AK2,EIF3L,RPL13A
Axonal Guidance Signaling	1.48	0.0376	#NUM!	7/452 (2%)	0/452 (0%)	10/452 (2%)	435/452 (96%)	PAPPA2,ADAMTS7,PAK6,SEMA5A,ITGA2,UNC5B,VEGFC,ITGA5,MMP10,FGFR3,PLCD3,ADAMTS6,WNT10A,EPHB3,WNT4,RTN4R,PRKCA
VDR/RXR Activation	1.47	0.0641	-1	3/78 (4%)	0/78 (0%)	2/78 (3%)	73/78 (94%)	CXCL10,SERPINB1,IL1RL1,CDKN1A,PRKCA
IL-17A Signaling in Airway Cells	1.47	0.0641	#NUM!	4/78 (5%)	0/78 (0%)	1/78 (1%)	73/78 (94%)	FGFR3,CXCL3,CCL20,CXCL1,NFKB2
HMGB1 Signaling	1.47	0.0526	0.378	3/133 (2%)	0/133 (0%)	4/133 (3%)	126/133 (95%)	RND2,FGFR3,CXCL8,FOS,IL1A,RHOB,NFKB2
Bile Acid Biosynthesis, Neutral Pathway	1.46	0.154	#NUM!	0/13 (0%)	0/13 (0%)	2/13 (15%)	11/13 (85%)	AKR1C1/AKR1C2,AKR1C3
CD40 Signaling	1.45	0.0633	1	3/79 (4%)	0/79 (0%)	2/79 (3%)	74/79 (94%)	FGFR3,FOS,TNFAIP3,PTGS2,NFKB2
Cytotoxic T Lymphocyte-mediated Apoptosis of Target Cells	1.44	0.0938	#NUM!	3/32 (9%)	0/32 (0%)	0/32 (0%)	29/32 (91%)	B2M,HLA-C,HLA-B
Actin Nucleation by ARP-WASP Complex	1.4	0.0714	0	2/56 (4%)	0/56 (0%)	2/56 (4%)	52/56 (93%)	RND2,RHOB,ITGA2,ITGA5
Glycogen Degradation III	1.4	0.143	#NUM!	1/14 (7%)	0/14 (0%)	1/14 (7%)	12/14 (86%)	GAA,TYMP
IL-3 Signaling	1.37	0.0602	0.447	1/83 (1%)	0/83 (0%)	4/83 (5%)	78/83 (94%)	FGFR3,FOS,STAT1,INPP5D,PRKCA
Growth Hormone Signaling	1.37	0.0602	1	1/83 (1%)	0/83 (0%)	4/83 (5%)	78/83 (94%)	FGFR3,FOS,IGF2,STAT1,PRKCA
Inhibition of Angiogenesis by TSP1	1.37	0.0882	#NUM!	1/34 (3%)	0/34 (0%)	2/34 (6%)	31/34 (91%)	HSPG2,THBS1,CD36
Retinoate Biosynthesis I	1.37	0.0882	#NUM!	0/34 (0%)	0/34 (0%)	3/34 (9%)	31/34 (91%)	DHRS9,AKR1C3,AKR1B10
Acute Phase Response Signaling	1.37	0.0471	0	5/170 (3%)	0/170 (0%)	3/170 (2%)	162/170 (95%)	IL33,C1R,FOS,IL1A,MYD88,C1S,IL6R,NFKB2
Choline Degradation I	1.34	0.5	#NUM!	0/2 (0%)	0/2 (0%)	1/2 (50%)	1/2 (50%)	ALDH7A1
Alanine Degradation III	1.34	0.5	#NUM!	1/2 (50%)	0/2 (0%)	0/2 (0%)	1/2 (50%)	GPT2
Alanine Biosynthesis II	1.34	0.5	#NUM!	1/2 (50%)	0/2 (0%)	0/2 (0%)	1/2 (50%)	GPT2
4-hydroxyproline Degradation I	1.34	0.5	#NUM!	0/2 (0%)	0/2 (0%)	1/2 (50%)	1/2 (50%)	ALDH4A1
Glutamine Degradation I	1.34	0.5	#NUM!	0/2 (0%)	0/2 (0%)	1/2 (50%)	1/2 (50%)	GLS2
Coagulation System	1.34	0.0857	#NUM!	2/35 (6%)	0/35 (0%)	1/35 (3%)	32/35 (91%)	F2R,PLAUR,F3
FLT3 Signaling in Hematopoietic Progenitor Cells	1.34	0.0588	-0.447	2/85 (2%)	0/85 (0%)	3/85 (4%)	80/85 (94%)	STAT4,FGFR3,STAT2,STAT1,INPP5D
Germ Cell-Sertoli Cell Junction Signaling	1.33	0.0462	#NUM!	1/173 (1%)	0/173 (0%)	7/173 (4%)	165/173 (95%)	RND2,EPN3,FGFR3,MAP3K12,RHOB,PAK6,ITGA2,GSN
