# Supplementary material for: TET1 contributes to allergic airway inflammation and regulates interferon and aryl hydrocarbon receptor signaling pathways in bronchial epithelial cells
Source: Sci Rep. 2019 May 14;9:7361. doi: 10.1038/s41598-019-43767-6 (PMC6517446; doi:10.1038/s41598-019-43767-6)
Supplement: Supplementary file 9 — Table S8 [file 41598_2019_43767_MOESM9_ESM.xlsx]

## Sheet: sheet1
Supplementary Table S8. Differentially methylated CpG sites between HDM-treated Tet1-/- mice and Tet1+/+ mice.
chr	start	end	strand	coverage_84	coverage_209	coverage_101	coverage_206	Perc_Methylation.84	Perc_Methylation.209	Perc_Methylation.101	Perc_Methylation.206	pvalue	qvalue	meth.diff	Gene.Name
chr2	180659683	180659683	-	89	105	93	104	21.3483	11.4286	78.4946	93.2692	1.99904e-48	2.17473e-42	70.315	Tcfl5
chr4	154802199	154802199	-	67	91	65	53	7.46269	10.989	89.2308	88.6792	1.00063e-44	3.62857e-39	79.4894	Ttc34
chr4	154802192	154802192	-	67	90	64	53	16.4179	11.1111	92.1875	94.3396	8.45981e-45	3.62857e-39	79.7866	Ttc34
chr12	86214450	86214450	-	63	80	49	80	3.1746	15	87.7551	82.5	3.23327e-39	7.03486e-34	74.7059	Gpatch2l
chr9	41376517	41376517	-	57	49	39	55	12.2807	6.12245	89.7436	98.1818	2.80518e-39	7.03486e-34	85.2469	3110039I08Rik
chr4	154802202	154802202	-	66	89	64	54	1.51515	7.86517	76.5625	77.7778	2.40861e-38	4.36715e-33	71.9574	Ttc34
chr15	89067928	89067928	+	96	104	109	98	21.875	12.5	83.4862	73.4694	2.9092e-38	4.52126e-33	61.744	1810021B22Rik
chr18	43582096	43582096	-	76	78	77	72	25	16.6667	88.3117	93.0556	4.05257e-38	5.51092e-33	69.8248	Jakmip2
chr18	43582082	43582082	-	77	78	78	72	20.7792	10.2564	82.0513	88.8889	1.41127e-37	1.70589e-32	69.8495	Jakmip2
chr7	34606240	34606240	+	96	101	101	122	38.5417	42.5743	94.0594	95.9016	2.89692e-37	3.15152e-32	54.4581	Kctd15
chr3	118426171	118426171	-	74	94	84	70	6.75676	7.44681	73.8095	71.4286	3.56621e-37	3.52693e-32	65.5844	Mir137
chr2	180659647	180659647	-	82	93	88	80	24.3902	17.2043	78.4091	93.75	1.89116e-36	1.71448e-31	65.1429	Tcfl5
chr4	109394278	109394278	+	117	133	88	93	8.54701	5.26316	61.3636	61.2903	2.3172e-36	1.7454e-31	54.526	Ttc39aos1
chr7	34606208	34606208	+	96	99	102	122	23.9583	35.3535	89.2157	86.8852	2.18537e-36	1.7454e-31	58.2028	Kctd15
chr9	41376569	41376569	-	57	50	39	55	3.50877	6	84.6154	87.2727	2.4066e-36	1.7454e-31	81.4973	3110039I08Rik
chr13	74167109	74167109	-	80	69	69	54	12.5	1.44928	76.8116	75.9259	1.7692e-34	1.20293e-29	69.0402	Exoc3
chr9	41376523	41376523	-	59	50	39	57	13.5593	10	84.6154	96.4912	2.34053e-34	1.49778e-29	79.7401	3110039I08Rik
chr13	74167066	74167066	-	80	69	70	54	10	1.44928	75.7143	70.3704	7.65749e-34	4.62804e-29	67.3468	Exoc3
chr7	34606237	34606237	+	100	102	102	122	40	41.1765	91.1765	94.2623	1.67789e-33	9.60711e-29	52.2631	Kctd15
chr12	86214438	86214438	-	64	78	48	81	10.9375	17.9487	83.3333	85.1852	2.20565e-33	1.19975e-28	69.7074	Gpatch2l
chr15	89067908	89067908	+	96	101	110	99	30.2083	27.7228	88.1818	82.8283	5.5771e-33	2.88916e-28	56.7119	1810021B22Rik
chr2	180659641	180659641	-	80	92	90	79	18.75	11.9565	82.2222	70.8861	1.2111e-32	5.7813e-28	61.8068	Tcfl5
chr13	74167048	74167048	-	77	70	71	51	10.3896	2.85714	77.4648	68.6275	1.22228e-32	5.7813e-28	66.9678	Exoc3
chr4	154802174	154802174	-	67	89	65	52	28.3582	19.1011	93.8462	88.4615	1.62216e-32	7.35302e-28	68.3761	Ttc34
chr1	119077265	119077265	-	92	80	88	87	21.7391	36.25	86.3636	90.8046	2.24487e-32	9.76866e-28	60.0831	Gli2
chr13	74167075	74167075	-	80	69	69	54	10	1.44928	73.913	68.5185	3.40779e-32	1.42588e-27	65.5044	Exoc3
chr18	34163424	34163424	+	107	84	77	101	14.9533	29.7619	84.4156	78.2178	3.86642e-32	1.55786e-27	59.4329	Apc
chr18	34163416	34163416	+	107	84	78	100	13.0841	20.2381	73.0769	77	4.58059e-32	1.7797e-27	59.0505	Apc
chr15	89067886	89067886	+	94	103	110	98	26.5957	14.5631	78.1818	74.4898	2.68356e-31	1.00669e-26	56.1377	1810021B22Rik
chr12	86214417	86214417	-	64	76	48	83	1.5625	6.57895	58.3333	72.2892	4.27496e-31	1.55022e-26	62.8899	Gpatch2l
chr16	35660596	35660596	-	49	59	46	46	18.3673	22.0339	100	91.3043	8.33558e-31	2.92521e-26	75.2818	Dirc2
chr13	74167070	74167070	-	79	68	69	54	12.6582	1.47059	75.3623	66.6667	4.61948e-30	1.57046e-25	64.0617	Exoc3
chr4	154802229	154802229	-	80	83	19	33	11.25	6.0241	89.4737	90.9091	1.09325e-29	3.60402e-25	81.7957	Ttc34
chr2	180659734	180659734	-	90	104	93	103	43.3333	30.7692	83.871	94.1748	4.24908e-29	1.35956e-24	52.6878	Tcfl5
chr9	41376547	41376547	-	60	50	39	55	1.66667	2	64.1026	74.5455	4.59343e-29	1.42775e-24	68.3946	3110039I08Rik
chr14	72531938	72531938	-	73	81	59	52	24.6575	4.93827	86.4407	73.0769	1.0777e-28	3.25671e-24	65.8945	Fndc3a
chr11	3946060	3946060	+	69	88	91	93	36.2319	28.4091	82.4176	93.5484	3.56655e-28	1.04865e-23	56.1963	Tcn2
chr9	53341383	53341383	-	64	92	68	71	6.25	8.69565	61.7647	70.4225	5.06296e-28	1.44945e-23	58.4947	Exph5
chr12	86214481	86214481	-	61	78	48	82	14.7541	16.6667	75	82.9268	5.42643e-28	1.51368e-23	64.1727	Gpatch2l
chr2	136051329	136051329	+	76	102	79	86	5.26316	3.92157	58.2278	52.3256	6.40659e-28	1.74241e-23	50.6571	Lamp5
chr8	124459923	124459923	-	106	80	96	81	33.0189	37.5	87.5	90.1235	8.53981e-28	2.26593e-23	53.7543	Pgbd5
chr11	49169156	49169156	+	95	59	81	85	8.42105	1.69492	53.0864	67.0588	1.13676e-27	2.81377e-23	54.3968	Olfr1394
chr11	3946011	3946011	+	71	90	99	94	15.493	15.5556	65.6566	77.6596	1.13804e-27	2.81377e-23	55.9746	Tcn2
chr16	35660581	35660581	-	48	60	46	47	18.75	16.6667	93.4783	87.234	1.09583e-27	2.81377e-23	72.73	Dirc2
chr10	11080351	11080351	-	66	90	80	102	48.4848	33.3333	91.25	94.1176	1.22959e-27	2.97256e-23	53.1136	Grm1
chr2	24679120	24679120	-	78	93	79	73	29.4872	33.3333	91.1392	86.3014	1.30359e-27	3.08296e-23	57.2368	Cacna1b
chr4	154802232	154802232	-	81	86	20	33	2.46914	1.16279	75	69.697	1.4286e-27	3.30672e-23	69.9017	Ttc34
chr9	53341372	53341372	-	67	91	68	70	1.49254	6.59341	51.4706	67.1429	1.51284e-27	3.42874e-23	54.9899	Exph5
chr18	34163401	34163401	+	107	85	77	102	14.9533	23.5294	77.9221	69.6078	2.64534e-27	5.87312e-23	54.4344	Apc
chr15	89067901	89067901	+	93	104	107	99	24.7312	20.1923	78.5047	70.7071	3.65448e-27	7.9513e-23	52.4223	1810021B22Rik
chr2	136051298	136051298	+	75	100	79	86	6.66667	4	53.1646	58.1395	4.32274e-27	9.22087e-23	50.6147	Lamp5
chr9	41376507	41376507	-	58	50	39	54	13.7931	10	84.6154	83.3333	6.9167e-27	1.44703e-22	71.8339	3110039I08Rik
chr11	3945993	3945993	+	69	89	98	93	18.8406	15.7303	70.4082	75.2688	8.57488e-27	1.76009e-22	55.6863	Tcn2
chr14	72531957	72531957	-	72	80	60	51	13.8889	0	75	56.8627	1.04776e-26	2.11081e-22	60.0877	Fndc3a
chr3	118426170	118426170	+	48	48	46	44	4.16667	2.08333	69.5652	77.2727	1.15573e-26	2.286e-22	70.2083	Mir137
chr11	102399474	102399474	+	86	70	92	67	9.30233	8.57143	60.8696	68.6567	2.34299e-26	4.55162e-22	55.1766	Mir6930
chr2	33627241	33627241	-	96	96	90	84	12.5	14.5833	58.8889	73.8095	2.40193e-26	4.58425e-22	52.5503	Lmx1b
chr9	120191218	120191218	-	94	95	102	99	29.7872	15.7895	77.451	72.7273	2.87244e-26	5.38773e-22	52.3731	Mobp
chr17	34671521	34671521	+	43	41	35	57	18.6047	9.7561	82.8571	92.9825	5.8754e-26	1.08335e-21	74.8447	Tnxb
chr2	180659707	180659707	-	92	105	93	102	59.7826	47.619	94.6237	98.0392	7.66078e-26	1.38901e-21	43.1108	Tcfl5
chr14	41425071	41425071	+	76	73	81	75	3.94737	1.36986	43.2099	62.6667	9.10932e-26	1.62457e-21	49.8795	Sftpd
chr13	51202953	51202953	+	33	43	28	25	3.0303	4.65116	78.5714	100	1.23096e-25	2.1599e-21	84.7319	Hist1h2al
chr7	100042227	100042227	+	69	81	72	80	13.0435	9.87654	62.5	72.5	1.88245e-25	3.19983e-21	56.4298	Chrdl2
chr16	35660319	35660319	+	73	76	47	30	0	2.63158	53.1915	70	1.8771e-25	3.19983e-21	58.398	Dirc2
chr12	86214469	86214469	-	62	79	48	81	8.06452	15.1899	66.6667	75.3086	2.15202e-25	3.60177e-21	60.0363	Gpatch2l
chr2	26205920	26205920	-	80	73	98	77	11.25	10.9589	61.2245	70.1299	2.31596e-25	3.81742e-21	54.0317	Lhx3
chr4	154802166	154802166	+	47	58	30	36	14.8936	13.7931	90	91.6667	2.51147e-25	4.0779e-21	76.6234	Ttc34
chr14	41425663	41425663	+	63	87	52	55	19.0476	20.6897	76.9231	89.0909	2.97878e-25	4.76555e-21	63.1776	Sftpd
chr18	43582081	43582081	+	39	39	29	39	15.3846	10.2564	86.2069	97.4359	4.60371e-25	7.25842e-21	79.8265	Jakmip2
chr7	100042239	100042239	+	70	80	72	83	11.4286	15	61.1111	77.1084	4.67377e-25	7.26361e-21	56.3441	Chrdl2
chr13	74167098	74167098	-	79	69	70	54	13.9241	1.44928	64.2857	66.6667	7.19743e-25	1.10281e-20	57.2145	Exoc3
chr2	136051479	136051479	+	96	99	91	76	10.4167	10.101	65.9341	52.6316	7.39588e-25	1.11748e-20	49.6238	Lamp5
chr16	35660364	35660364	+	41	50	48	47	7.31707	12	81.25	80.8511	8.01632e-25	1.19464e-20	71.1625	Dirc2
chr13	51202974	51202974	+	33	43	28	24	6.06061	11.6279	89.2857	100	8.24294e-25	1.21181e-20	85.0202	Hist1h2al
chr1	129274056	129274056	+	79	111	92	82	30.3797	21.6216	76.087	79.2683	1.45589e-24	2.08879e-20	52.323	Thsd7b
chr14	72531923	72531923	-	72	81	60	52	18.0556	3.7037	66.6667	73.0769	1.45923e-24	2.08879e-20	59.1853	Fndc3a
chr4	127214433	127214433	-	47	92	72	55	29.7872	28.2609	88.8889	87.2727	1.80217e-24	2.54618e-20	59.412	Smim12
chr15	89067925	89067925	+	96	103	109	99	31.25	25.2427	71.5596	83.8384	2.45436e-24	3.42316e-20	49.2631	1810021B22Rik
chr8	3994387	3994387	+	53	71	42	50	9.43396	14.0845	64.2857	90	2.73007e-24	3.75949e-20	66.1641	Cd209c
chr4	154802191	154802191	+	47	60	30	36	19.1489	16.6667	86.6667	97.2222	2.80552e-24	3.8151e-20	74.6672	Ttc34
chr2	87526075	87526075	+	53	71	32	46	26.4151	23.9437	87.5	97.8261	2.95568e-24	3.96967e-20	68.5897	Olfr153
chr4	154802314	154802314	-	60	44	13	38	5	0	92.3077	73.6842	3.92833e-24	5.21168e-20	75.5468	Ttc34
chr7	46376638	46376638	+	57	54	48	57	19.2982	20.3704	85.4167	85.9649	4.34377e-24	5.6934e-20	65.8945	Myod1
chr5	135107991	135107991	-	40	40	40	46	0	2.5	65	73.913	5.10899e-24	6.61666e-20	68.5174	Mlxipl
chr9	53341393	53341393	-	66	90	68	70	4.54545	10	57.3529	64.2857	5.30368e-24	6.788e-20	53.1773	Exph5
chr18	34163384	34163384	+	106	83	78	99	4.71698	7.22892	55.1282	47.4747	5.60437e-24	7.08944e-20	45.0274	Apc
chr9	120191212	120191212	-	94	96	103	98	21.2766	14.5833	68.932	65.3061	6.00929e-24	7.51428e-20	49.2694	Mobp
chr1	184777270	184777270	+	97	110	117	77	5.15464	8.18182	50.4274	49.3506	6.40886e-24	7.92285e-20	43.2367	43160
chr18	64531360	64531360	-	66	68	61	59	46.9697	41.1765	98.3607	96.6102	7.5058e-24	9.17467e-20	53.4701	Nars
chr14	124676350	124676350	-	97	131	98	99	11.3402	10.687	45.9184	64.6465	8.11895e-24	9.81388e-20	44.365	Fgf14
chr7	100042216	100042216	-	60	65	67	48	21.6667	10.7692	71.6418	87.5	1.07041e-23	1.27965e-19	62.2609	Chrdl2
chr14	33924196	33924196	+	109	62	70	67	15.5963	12.9032	70	68.6567	1.08366e-23	1.28141e-19	54.7232	Gdf10
chr13	51202960	51202960	+	33	43	28	25	3.0303	4.65116	78.5714	92	1.49156e-23	1.74479e-19	80.9583	Hist1h2al
chr2	180659593	180659593	-	82	91	88	80	46.3415	36.2637	88.6364	92.5	1.56262e-23	1.80846e-19	49.4357	Tcfl5
chr14	61274892	61274892	-	131	142	117	106	4.58015	6.33803	40.1709	42.4528	2.8182e-23	3.22724e-19	35.7611	Sgcg
chr8	111909998	111909998	+	64	60	61	82	14.0625	5	63.9344	68.2927	3.78226e-23	4.28611e-19	56.7561	Chst5
chr13	41114230	41114230	-	61	50	43	51	29.5082	26	95.3488	90.1961	3.83652e-23	4.30278e-19	64.6253	Gcm2
chr2	87526042	87526042	+	54	69	32	44	27.7778	31.8841	93.75	97.7273	4.31698e-23	4.79223e-19	65.9713	Olfr153
chr3	118426159	118426159	+	48	48	46	44	10.4167	10.4167	78.2609	79.5455	4.59728e-23	5.05183e-19	68.4722	Mir137
chr9	95582391	95582391	+	105	111	90	94	0.952381	8.10811	54.4444	35.1064	5.28449e-23	5.74893e-19	39.9356	Paqr9
chr5	120252217	120252217	+	53	58	45	50	11.3208	10.3448	77.7778	74	5.90276e-23	6.35795e-19	64.9787	Gm10390
chr1	129274092	129274092	+	77	110	88	80	10.3896	4.54545	50	55	6.68372e-23	7.12855e-19	45.4291	Thsd7b
chr5	110480719	110480719	+	65	51	36	41	16.9231	13.7255	86.1111	82.9268	6.92802e-23	7.31737e-19	68.8983	Fbrsl1
chr13	74167072	74167072	-	78	70	69	54	11.5385	1.42857	63.7681	55.5556	7.15285e-23	7.41093e-19	53.4058	Exoc3
chr16	35660594	35660594	-	48	60	47	47	22.9167	35	100	87.234	7.10512e-23	7.41093e-19	63.9874	Dirc2
chr9	120191161	120191161	-	94	96	101	98	27.6596	17.7083	79.2079	63.2653	7.87065e-23	8.07771e-19	48.7252	Mobp
chr9	53341382	53341382	+	55	59	47	44	1.81818	8.47458	70.2128	63.6364	8.09345e-23	8.22874e-19	61.7698	Exph5
chr10	42715322	42715322	+	59	98	36	71	8.47458	6.12245	72.2222	56.338	8.53606e-23	8.59839e-19	54.6759	Ostm1
chr7	27391668	27391668	-	96	84	74	68	20.8333	21.4286	70.2703	79.4118	9.17784e-23	9.16004e-19	53.5368	Sptbn4
chr13	41114205	41114205	-	62	50	43	51	25.8065	14	83.7209	88.2353	1.0006e-22	9.8958e-19	65.6345	Gcm2
chr4	154802173	154802173	+	47	59	30	37	31.9149	23.7288	96.6667	97.2973	1.06989e-22	1.04858e-18	69.6564	Ttc34
chr2	87526067	87526067	+	51	69	31	44	13.7255	18.8406	80.6452	88.6364	1.20243e-22	1.16796e-18	68.6667	Olfr153
chr5	122952634	122952634	-	51	48	61	44	5.88235	4.16667	70.4918	61.3636	1.83749e-22	1.76901e-18	61.6162	Kdm2b
chr12	73953163	73953163	+	57	72	39	53	5.26316	5.55556	56.4103	69.8113	1.90983e-22	1.82252e-18	58.7041	Snapc1
chr7	27391648	27391648	-	97	83	73	69	26.8041	27.7108	83.5616	76.8116	2.36036e-22	2.23287e-18	53.0595	Sptbn4
chr7	100042228	100042228	-	64	65	69	46	17.1875	7.69231	66.6667	78.2609	2.89661e-22	2.71653e-18	58.9012	Chrdl2
chr14	72531949	72531949	-	71	81	60	52	19.7183	0	70	57.6923	3.48909e-22	3.24422e-18	55.0752	Fndc3a
chr16	35660622	35660622	-	48	59	47	46	25	28.8136	91.4894	91.3043	3.58255e-22	3.30289e-18	64.295	Dirc2
chr14	61328139	61328139	+	63	75	71	81	23.8095	18.6667	80.2817	72.8395	3.65873e-22	3.34478e-18	55.3013	Arl11
chr4	154802198	154802198	+	47	60	30	36	12.766	11.6667	80	86.1111	4.67262e-22	4.23606e-18	71.1838	Ttc34
chr5	116083114	116083114	+	47	62	37	57	38.2979	25.8065	91.8919	94.7368	4.8365e-22	4.34839e-18	62.4244	Tmem233
chr2	180659585	180659585	-	81	91	89	80	12.3457	15.3846	67.4157	58.75	5.01068e-22	4.46807e-18	49.3601	Tcfl5
chr5	8660202	8660202	+	73	104	88	118	1.36986	3.84615	42.0455	40.678	5.58325e-22	4.93816e-18	38.4373	Abcb1a
chr11	118744181	118744181	+	41	45	29	45	7.31707	15.5556	86.2069	82.2222	5.84237e-22	5.12567e-18	72.1559	Rbfox3
chr11	120763007	120763007	+	40	36	42	36	2.5	2.77778	71.4286	72.2222	6.03455e-22	5.25192e-18	69.1633	Rfng
chr17	25189641	25189641	-	36	53	29	39	11.1111	15.0943	86.2069	87.1795	6.19131e-22	5.34558e-18	73.2816	Unkl
chr2	33627245	33627245	-	91	94	86	82	18.6813	24.4681	66.2791	76.8293	8.3019e-22	7.11143e-18	49.8069	Lmx1b
chr5	120252143	120252143	+	53	57	45	50	5.66038	12.2807	75.5556	68	8.95399e-22	7.61009e-18	62.488	Gm10390
chr13	59074187	59074187	+	75	101	78	76	64	46.5347	96.1538	97.3684	1.03378e-21	8.71807e-18	42.776	Ntrk2
chr4	125236479	125236479	-	74	95	89	74	29.7297	13.6842	69.6629	74.3243	1.11802e-21	9.35598e-18	51.0691	Zc3h12a
chr18	43582047	43582047	+	37	40	30	39	35.1351	7.5	93.3333	94.8718	1.17409e-21	9.75024e-18	73.4237	Jakmip2
chr5	138821206	138821206	-	45	62	36	36	0	0	50	61.1111	1.25502e-21	1.03434e-17	55.5556	Gm5294
chr13	74121069	74121069	+	86	73	83	78	10.4651	19.1781	61.4458	69.2308	1.26642e-21	1.03588e-17	50.752	Slc9a3
chr8	111909946	111909946	+	62	45	69	106	14.5161	11.1111	62.3188	73.5849	1.35735e-21	1.09381e-17	56.0587	Chst5
chr12	86214362	86214362	-	43	59	44	37	20.9302	16.9492	86.3636	86.4865	1.35268e-21	1.09381e-17	67.7923	Gpatch2l
chr12	73953199	73953199	-	47	70	42	35	6.38298	7.14286	76.1905	62.8571	1.55948e-21	1.24745e-17	63.2923	Snapc1
chr14	61274870	61274870	-	133	143	118	110	4.51128	4.8951	30.5085	44.5455	1.78765e-21	1.41953e-17	32.5706	Sgcg
chr18	34163325	34163325	+	110	107	98	101	11.8182	20.5607	62.2449	58.4158	2.06575e-21	1.62848e-17	44.1725	Apc
chr5	120252198	120252198	+	54	55	44	52	11.1111	14.5455	81.8182	71.1538	2.16808e-21	1.69685e-17	63.1976	Gm10390
chr12	73953167	73953167	-	49	73	42	35	10.2041	8.21918	78.5714	65.7143	2.26609e-21	1.76089e-17	63.7109	Snapc1
chr8	70376686	70376686	+	69	80	63	56	11.5942	10	60.3175	69.6429	2.51901e-21	1.94354e-17	53.9676	Comp
chr5	116083091	116083091	+	48	62	37	58	31.25	25.8065	89.1892	91.3793	2.75818e-21	2.11309e-17	62.3445	Tmem233
chr5	110480704	110480704	-	58	44	44	52	15.5172	15.9091	81.8182	78.8462	2.89388e-21	2.20155e-17	64.5221	Fbrsl1
chr7	7277829	7277829	+	92	81	110	106	34.7826	28.3951	77.2727	80.1887	2.91687e-21	2.20363e-17	46.9118	Vmn2r29
chr17	34671530	34671530	+	42	42	34	57	7.14286	7.14286	55.8824	84.2105	3.00047e-21	2.25115e-17	66.4835	Tnxb
chr11	107813203	107813203	-	56	64	39	79	16.0714	14.0625	74.359	73.4177	3.42747e-21	2.5539e-17	58.7288	Cacng4
chr8	70376681	70376681	+	71	79	63	56	8.4507	3.79747	52.381	60.7143	3.71322e-21	2.748e-17	50.3025	Comp
chr6	5726683	5726683	+	128	113	110	111	14.0625	14.1593	50.9091	58.5586	3.93007e-21	2.88883e-17	40.6432	Dync1i1
chr11	107813215	107813215	-	55	63	38	78	29.0909	30.1587	86.8421	88.4615	4.84011e-21	3.53388e-17	58.27	Cacng4
chr10	78481690	78481690	+	54	60	47	46	3.7037	6.66667	61.7021	65.2174	5.11703e-21	3.71116e-17	58.1777	Pdxk
chr4	154802268	154802268	-	78	86	20	32	2.5641	4.65116	70	62.5	5.23724e-21	3.77319e-17	61.7261	Ttc34
chr7	7277842	7277842	+	94	80	113	112	24.4681	15	69.0265	63.3929	5.82795e-21	4.17115e-17	46.1073	Vmn2r29
chr13	51202958	51202958	+	33	44	28	23	3.0303	6.81818	75	91.3043	5.90925e-21	4.20169e-17	77.1581	Hist1h2al
chr16	91140309	91140309	-	36	37	40	53	5.55556	5.40541	67.5	77.3585	6.80213e-21	4.80516e-17	67.6388	4932438H23Rik
chr15	89067899	89067899	+	96	104	107	99	29.1667	17.3077	65.4206	71.7172	7.48065e-21	5.25038e-17	45.4466	1810021B22Rik
chr11	64520287	64520287	+	38	45	38	38	31.5789	26.6667	97.3684	94.7368	8.22305e-21	5.73445e-17	67.137	F930015N05Rik
chr16	35660297	35660297	+	71	73	48	29	4.22535	4.10959	60.4167	58.6207	8.57462e-21	5.94153e-17	55.5736	Dirc2
chr7	119185873	119185873	-	65	93	74	68	13.8462	19.3548	72.973	64.7059	9.70848e-21	6.68463e-17	51.9255	Gpr139
chr8	69883121	69883121	-	51	57	39	40	9.80392	12.2807	74.359	77.5	1.23153e-20	8.42621e-17	64.8383	Cilp2
chr5	126788405	126788405	+	41	45	33	28	9.7561	8.88889	75.7576	89.2857	1.47148e-20	1.0005e-16	72.6649	4933438B17Rik
chr9	53341371	53341371	+	54	60	48	46	0	8.33333	56.25	65.2174	1.49279e-20	1.00869e-16	56.2523	Exph5
chr5	138821097	138821097	+	70	74	66	56	10	6.75676	63.6364	55.3571	1.5236e-20	1.02315e-16	51.5027	Gm5294
chr10	10689288	10689288	+	24	29	24	35	0	0	62.5	85.7143	1.57838e-20	1.05343e-16	76.2712	4930567K20Rik
chr7	100042248	100042248	-	62	65	68	46	30.6452	16.9231	75	91.3043	1.61345e-20	1.07028e-16	57.9569	Chrdl2
chr5	110480751	110480751	+	64	52	36	41	32.8125	26.9231	88.8889	97.561	1.62975e-20	1.07454e-16	63.3341	Fbrsl1
chr5	135108004	135108004	-	40	40	40	43	5	0	62.5	69.7674	1.64023e-20	1.07493e-16	63.7651	Mlxipl
chr9	95582380	95582380	+	103	111	89	90	0.970874	1.8018	41.573	25.5556	1.72372e-20	1.12288e-16	32.1177	Paqr9
chr2	162948175	162948175	+	89	98	81	82	52.809	45.9184	91.358	93.9024	1.75908e-20	1.13909e-16	43.4402	L3mbtl1
chr2	24679354	24679354	-	44	56	37	38	22.7273	7.14286	75.6757	86.8421	1.9687e-20	1.26729e-16	67.3333	Cacna1b
chr2	24679138	24679138	-	45	60	34	50	20	15	64.7059	94	2.01251e-20	1.28787e-16	65	Cacna1b
chr5	116083120	116083120	+	47	61	38	58	29.7872	18.0328	76.3158	91.3793	2.1097e-20	1.34217e-16	62.2685	Tmem233
chr14	33924181	33924181	+	66	62	49	66	28.7879	19.3548	85.7143	78.7879	2.17594e-20	1.37627e-16	57.5204	Gdf10
chr6	55676856	55676856	+	70	81	50	49	12.8571	8.64198	54	77.551	2.3387e-20	1.47066e-16	55.0605	Neurod6
chr5	110480720	110480720	-	57	42	45	52	19.2982	23.8095	84.4444	84.6154	2.5179e-20	1.57425e-16	63.324	Fbrsl1
chr6	5726710	5726710	+	127	113	112	111	13.3858	15.0442	55.3571	52.2523	2.59844e-20	1.61532e-16	39.645	Dync1i1
chr14	66344402	66344402	+	53	54	88	123	0	9.25926	54.5455	51.2195	3.04358e-20	1.87445e-16	47.9337	Stmn4
chr11	61212308	61212308	-	74	64	56	75	17.5676	20.3125	76.7857	70.6667	3.04975e-20	1.87445e-16	54.4419	Aldh3a1
chr2	87526052	87526052	+	53	71	30	46	16.9811	26.7606	90	84.7826	3.16781e-20	1.93608e-16	64.2615	Olfr153
chr12	86214385	86214385	-	44	58	44	37	13.6364	10.3448	68.1818	86.4865	3.27118e-20	1.98808e-16	64.7785	Gpatch2l
chr3	118426189	118426189	-	75	96	84	69	2.66667	8.33333	48.8095	49.2754	3.48611e-20	2.0953e-16	43.1717	Mir137
chr16	35660600	35660600	-	49	60	48	47	51.0204	50	100	100	3.48098e-20	2.0953e-16	49.5413	Dirc2
chr8	3994404	3994404	+	53	72	41	48	7.54717	15.2778	60.9756	81.25	4.01481e-20	2.39981e-16	59.9101	Cd209c
chr1	4689190	4689190	-	54	31	25	29	16.6667	19.3548	92	93.1034	4.0944e-20	2.43401e-16	74.9455	Mrpl15
chr10	77664527	77664527	-	70	67	59	54	45.7143	34.3284	93.2203	92.5926	4.13238e-20	2.43802e-16	52.7744	Tspear
chr13	51202945	51202945	+	33	44	28	25	0	6.81818	78.5714	76	4.14597e-20	2.43802e-16	73.4624	Hist1h2al
chr4	126732994	126732994	+	36	54	42	47	0	14.8148	73.8095	72.3404	4.30549e-20	2.51822e-16	64.1448	Tfap2e
chr5	120631405	120631405	+	45	40	25	38	4.44444	0	64	71.0526	4.63761e-20	2.69796e-16	65.901	Cfap73
chr2	180659473	180659473	-	29	39	22	34	13.7931	10.2564	86.3636	91.1765	4.97938e-20	2.88138e-16	77.521	Tcfl5
chr5	135107990	135107990	+	65	66	43	49	4.61538	0	44.186	59.1837	5.31377e-20	3.05049e-16	49.8838	Mlxipl
chr4	139074182	139074182	+	51	41	32	43	23.5294	36.5854	93.75	95.3488	5.3277e-20	3.05049e-16	65.3188	Htr6
chr13	45078799	45078799	-	50	46	53	52	22	26.087	83.0189	88.4615	5.79306e-20	3.29957e-16	61.756	Dtnbp1
chr14	124676398	124676398	-	97	132	100	101	11.3402	12.8788	42	62.3762	6.08549e-20	3.44808e-16	40.0117	Fgf14
chr19	22448391	22448391	+	82	79	62	73	9.7561	2.53165	54.8387	49.3151	6.23842e-20	3.51642e-16	45.6407	Trpm3
chr12	86214349	86214349	-	40	58	43	37	25	17.2414	79.0698	94.5946	6.31138e-20	3.53921e-16	65.8418	Gpatch2l
chr2	24679137	24679137	+	46	39	32	23	15.2174	17.9487	93.75	86.9565	6.42065e-20	3.58202e-16	74.4385	Cacna1b
chr12	104532019	104532019	-	55	82	76	67	3.63636	2.43902	46.0526	47.7612	7.19013e-20	3.99084e-16	43.9334	Gsc
chr2	24679348	24679348	-	44	56	37	39	15.9091	7.14286	67.5676	84.6154	7.38382e-20	4.07754e-16	65.3158	Cacna1b
chr17	34671510	34671510	+	43	42	35	58	13.9535	7.14286	62.8571	82.7586	8.04988e-20	4.4229e-16	64.6806	Tnxb
chr12	24493623	24493623	-	50	74	31	36	34	27.027	93.5484	94.4444	8.62845e-20	4.71697e-16	64.1911	Taf1b
chr17	34671515	34671515	+	43	42	35	57	13.9535	11.9048	62.8571	87.7193	8.83086e-20	4.80349e-16	65.3197	Tnxb
chr4	43653598	43653598	+	61	66	57	67	4.91803	10.6061	71.9298	49.2537	9.35309e-20	5.04258e-16	51.8034	Spag8
chr5	116083054	116083054	+	49	62	36	56	30.6122	24.1935	86.1111	89.2857	9.36313e-20	5.04258e-16	61.0165	Tmem233
chr7	25134893	25134893	-	41	47	43	47	34.1463	44.6809	95.3488	100	9.82905e-20	5.24846e-16	58.0051	Pou2f2
chr5	110480683	110480683	-	57	44	42	53	26.3158	15.9091	80.9524	86.7925	9.84189e-20	5.24846e-16	62.4283	Fbrsl1
chr11	120763004	120763004	+	43	37	42	36	6.97674	2.7027	73.8095	66.6667	1.09632e-19	5.8179e-16	65.5128	Rfng
chr16	87797376	87797376	+	59	70	57	61	33.8983	31.4286	85.9649	88.5246	1.22656e-19	6.47402e-16	54.73	Bach1
chr5	122952633	122952633	+	64	53	63	61	12.5	15.0943	63.4921	75.4098	1.23186e-19	6.47402e-16	55.6796	Kdm2b
chr5	8660217	8660217	+	74	105	92	118	1.35135	2.85714	39.1304	33.8983	1.27795e-19	6.68394e-16	33.9558	Abcb1a
chr5	112641515	112641515	-	47	72	42	54	27.6596	15.2778	78.5714	81.4815	1.29476e-19	6.73946e-16	60.0403	1700034G24Rik
chr5	120252180	120252180	+	55	56	45	52	23.6364	26.7857	82.2222	88.4615	1.39664e-19	7.23518e-16	60.3418	Gm10390
chr9	23254515	23254515	-	88	89	24	28	10.2273	17.9775	79.1667	82.1429	1.53058e-19	7.89145e-16	66.6449	Bmper
chr7	46349143	46349143	+	48	62	40	53	16.6667	9.67742	75	71.6981	1.54088e-19	7.90707e-16	60.391	Munc
chr5	110480756	110480756	-	27	51	30	38	25.9259	37.2549	96.6667	100	1.68459e-19	8.60395e-16	65.1961	Fbrsl1
chr10	93431024	93431024	+	95	106	90	75	7.36842	1.88679	41.1111	42.6667	1.82962e-19	9.30101e-16	37.3406	Mir7688
chr6	70912312	70912312	-	90	91	79	69	14.4444	26.3736	69.6203	68.1159	1.87561e-19	9.49046e-16	48.4769	Tex37
chr18	34163355	34163355	+	114	106	95	101	14.0351	27.3585	68.4211	58.4158	1.92564e-19	9.69852e-16	42.8108	Apc
chr7	100042212	100042212	+	69	81	72	82	21.7391	17.284	68.0556	70.7317	1.96839e-19	9.778e-16	50.1472	Chrdl2
chr5	120252194	120252194	+	54	58	45	50	20.3704	22.4138	86.6667	78	1.96615e-19	9.778e-16	60.6767	Gm10390
chr9	42521079	42521079	-	60	63	34	43	11.6667	9.52381	82.3529	62.7907	1.96129e-19	9.778e-16	60.8595	Tbcel
chr4	154802350	154802350	-	60	46	13	38	8.33333	10.8696	76.9231	81.5789	1.99728e-19	9.87643e-16	70.9582	Ttc34
chr15	89067945	89067945	+	73	100	85	70	47.9452	32	81.1765	91.4286	2.05422e-19	1.0112e-15	47.0781	1810021B22Rik
chr2	87526178	87526178	-	36	30	27	34	19.4444	30	92.5926	100	2.08472e-19	1.02159e-15	72.4789	Olfr153
chr6	83064557	83064557	+	42	54	25	39	33.3333	12.963	88	92.3077	2.15029e-19	1.049e-15	68.75	Tlx2
chr15	60823570	60823570	-	89	58	62	58	1.1236	0	45.1613	34.4828	2.19444e-19	1.06576e-15	39.3197	9930014A18Rik
chr1	156310920	156310920	+	100	101	67	69	6	8.91089	38.806	60.8696	2.26037e-19	1.0929e-15	42.5373	Nphs2
chr12	86214377	86214377	-	41	57	43	36	9.7561	7.01754	65.1163	77.7778	2.35893e-19	1.13551e-15	62.7228	Gpatch2l
chr12	86214414	86214414	-	39	58	44	41	7.69231	6.89655	52.2727	85.3659	2.64081e-19	1.26559e-15	61.0188	Gpatch2l
chr18	37144810	37144810	+	58	61	66	54	34.4828	24.5902	84.8485	85.1852	2.83389e-19	1.35217e-15	55.5882	Pcdhac2
chr13	51202942	51202942	+	31	41	28	25	3.22581	4.87805	60.7143	96	2.86737e-19	1.36217e-15	73.1918	Hist1h2al
chr1	4689206	4689206	-	52	31	25	29	19.2308	12.9032	92	89.6552	3.06816e-19	1.45122e-15	73.8733	Mrpl15
chr13	74167033	74167033	-	55	54	38	42	5.45455	5.55556	63.1579	64.2857	3.41917e-19	1.60897e-15	58.2454	Exoc3
chr8	63952352	63952352	-	60	61	52	43	18.3333	22.9508	84.6154	74.4186	3.43125e-19	1.60897e-15	59.3388	Sgol2b
chr12	72105031	72105031	+	115	137	99	72	6.95652	6.56934	37.3737	50	3.73997e-19	1.74621e-15	35.944	Jkamp
chr12	73953166	73953166	+	59	73	39	54	13.5593	10.9589	56.4103	77.7778	3.85782e-19	1.79353e-15	56.696	Snapc1
chr5	52516367	52516367	+	47	51	43	37	17.0213	23.5294	76.7442	94.5946	3.88558e-19	1.79875e-15	64.5918	Ccdc149
chr8	111909928	111909928	+	61	43	70	106	9.83607	11.6279	57.1429	66.0377	3.93256e-19	1.81279e-15	51.9231	Chst5
chr19	43986218	43986218	+	64	50	52	51	14.0625	34	78.8462	84.3137	3.98824e-19	1.8307e-15	58.7464	Cpn1
chr12	86214320	86214320	+	41	38	26	39	14.6341	15.7895	84.6154	87.1795	4.59678e-19	2.10116e-15	70.964	Gpatch2l
chr11	102399483	102399483	+	88	71	94	66	14.7727	21.1268	63.8298	68.1818	4.92683e-19	2.24261e-15	48.0149	Mir6930
chr8	63952340	63952340	-	60	62	52	42	6.66667	11.2903	61.5385	69.0476	5.55907e-19	2.51985e-15	55.8772	Sgol2b
chr9	53341357	53341357	+	53	61	46	44	0	1.63934	45.6522	52.2727	5.91594e-19	2.67048e-15	48.0117	Exph5
chr16	35660307	35660307	+	73	76	47	28	5.47945	3.94737	57.4468	57.1429	6.10933e-19	2.74639e-15	52.6353	Dirc2
chr4	130200737	130200737	+	58	52	37	56	15.5172	21.1538	81.0811	76.7857	6.68517e-19	2.99288e-15	60.3128	Gm853
chr2	87526083	87526083	+	51	70	31	45	17.6471	14.2857	80.6452	75.5556	7.94603e-19	3.54278e-15	61.9291	Olfr153
chr16	93934760	93934760	+	50	43	57	57	22	13.9535	84.2105	71.9298	8.2166e-19	3.64846e-15	59.7906	Cldn14
chr16	35872456	35872456	+	60	45	64	64	16.6667	24.4444	67.1875	85.9375	8.32836e-19	3.68305e-15	56.5625	Parp14
chr2	26205887	26205887	-	74	73	101	77	33.7838	30.137	79.2079	80.5195	8.50988e-19	3.73297e-15	47.8025	Lhx3
chr2	24679307	24679307	-	44	56	38	39	25	16.0714	73.6842	94.8718	8.50611e-19	3.73297e-15	64.4156	Cacna1b
chr7	24931596	24931596	+	67	67	45	46	1.49254	7.46269	55.5556	54.3478	9.13165e-19	3.98964e-15	50.4674	Arhgef1
chr5	120252202	120252202	+	53	58	42	50	9.43396	22.4138	78.5714	74	9.29656e-19	4.04544e-15	59.8707	Gm10390
chr15	89067894	89067894	+	95	105	110	99	24.2105	12.381	59.0909	60.6061	9.55695e-19	4.14218e-15	41.8086	1810021B22Rik
chr10	77664569	77664569	-	70	68	59	53	14.2857	14.7059	57.6271	79.2453	9.67645e-19	4.17733e-15	53.3644	Tspear
chr17	25189640	25189640	+	47	55	37	50	27.6596	21.8182	78.3784	92	1.05287e-18	4.52729e-15	61.6971	Unkl
chr16	35660397	35660397	+	43	48	47	47	16.2791	14.5833	82.9787	72.3404	1.13397e-18	4.8568e-15	62.275	Dirc2
chr14	41425089	41425089	+	76	72	82	76	25	12.5	57.3171	78.9474	1.23694e-18	5.27706e-15	48.8026	Sftpd
chr12	86214338	86214338	+	41	38	27	39	12.1951	21.0526	74.0741	94.8718	1.25276e-18	5.32368e-15	69.9079	Gpatch2l
chr9	74110554	74110554	-	49	29	34	68	2.04082	0	44.1176	63.2353	1.28828e-18	5.45333e-15	55.5807	Wdr72
chr2	125660911	125660911	-	60	70	66	63	40	37.1429	92.4242	85.7143	1.32755e-18	5.59778e-15	50.6857	Eid1
chr13	45078729	45078729	-	51	46	53	52	41.1765	30.4348	88.6792	96.1538	1.4915e-18	6.26477e-15	56.2985	Dtnbp1
chr7	63754692	63754692	+	102	123	119	86	6.86275	9.7561	48.7395	38.3721	1.58597e-18	6.63597e-15	35.9458	E030018B13Rik
chr16	91140338	91140338	-	36	35	41	53	19.4444	14.2857	73.1707	90.566	1.63369e-18	6.80944e-15	66.0773	4932438H23Rik
chr2	87526078	87526078	+	53	71	32	45	22.6415	21.1268	87.5	80	1.73976e-18	7.2239e-15	61.3427	Olfr153
chr3	129754830	129754830	-	84	79	74	65	14.2857	10.1266	58.1081	60	1.94731e-18	8.05497e-15	46.7229	Egf
chr2	58324453	58324453	-	65	82	66	37	3.07692	2.43902	51.5152	37.8378	2.08084e-18	8.57468e-15	43.8809	Acvr1c
chr13	99900056	99900056	-	24	49	47	56	16.6667	2.04082	72.3404	66.0714	2.0948e-18	8.59962e-15	62.0827	Cartpt
chr2	125660920	125660920	-	58	70	66	62	32.7586	37.1429	90.9091	82.2581	2.46867e-18	1.00964e-14	51.5625	Eid1
chr14	33924190	33924190	+	67	60	49	66	16.4179	15	67.3469	71.2121	2.54748e-18	1.03797e-14	53.8172	Gdf10
chr19	53264363	53264363	+	44	35	33	33	29.5455	42.8571	96.9697	100	2.59903e-18	1.05502e-14	63.0418	1700001K23Rik
chr3	151837334	151837334	+	68	55	55	47	2.94118	1.81818	67.2727	27.6596	2.71621e-18	1.09452e-14	46.5806	Ptgfr
chr5	110480755	110480755	+	65	53	36	40	43.0769	28.3019	94.4444	95	2.71647e-18	1.09452e-14	58.2962	Fbrsl1
chr4	43653575	43653575	+	61	67	59	66	8.19672	16.4179	76.2712	53.0303	2.736e-18	1.09832e-14	51.5	Spag8
chr9	121791825	121791825	-	50	53	19	27	18	18.8679	94.7368	88.8889	2.8809e-18	1.15224e-14	72.8577	Hhatl
chr16	22844391	22844391	+	51	81	52	59	13.7255	13.5802	51.9231	79.661	2.92264e-18	1.16465e-14	53.0303	Tbccd1
chr5	52516368	52516368	-	49	51	43	52	22.449	33.3333	88.3721	86.5385	2.96153e-18	1.17584e-14	59.3684	Ccdc149
chr11	102399475	102399475	-	69	48	50	62	11.5942	20.8333	74	67.7419	3.09487e-18	1.22431e-14	55.1511	Mir6930
chr12	86214359	86214359	+	40	39	27	38	10	7.69231	66.6667	84.2105	3.11725e-18	1.2287e-14	68.0623	Gpatch2l
chr6	85478149	85478149	-	95	114	98	103	77.8947	49.1228	94.898	96.1165	3.19986e-18	1.25671e-14	33.3214	Fbxo41
chr4	15148547	15148547	-	74	96	62	79	12.1622	9.375	46.7742	62.0253	3.31071e-18	1.29092e-14	44.7309	Necab1
chr10	117045892	117045892	-	58	77	72	71	36.2069	58.4416	93.0556	94.3662	3.30493e-18	1.29092e-14	44.8174	Lrrc10
chr7	100042215	100042215	+	68	80	71	82	25	20	70.4225	71.9512	3.38413e-18	1.31484e-14	48.9445	Chrdl2
chr15	101479884	101479884	-	54	50	31	54	9.25926	8	74.1935	62.963	3.54018e-18	1.37057e-14	58.405	Krt86
chr7	24931601	24931601	+	66	65	47	47	13.6364	15.3846	55.3191	85.1064	3.91507e-18	1.51034e-14	55.7089	Arhgef1
chr11	61212266	61212266	-	74	66	54	74	27.027	34.8485	83.3333	81.0811	3.96633e-18	1.52471e-14	51.317	Aldh3a1
chr9	119063481	119063481	+	89	89	85	75	39.3258	24.7191	84.7059	70.6667	4.1749e-18	1.59362e-14	46.1025	Vill
chr12	29368266	29368266	-	61	89	71	65	21.3115	21.3483	76.0563	66.1538	4.16367e-18	1.59362e-14	49.9902	Myt1l
chr12	14149167	14149167	-	89	94	67	71	11.236	11.7021	49.2537	61.9718	4.37867e-18	1.66556e-14	44.3217	Fam84a
chr11	120762989	120762989	+	42	37	40	34	9.52381	8.10811	77.5	70.5882	4.76348e-18	1.80562e-14	65.4636	Rfng
chr19	4989851	4989851	-	95	75	74	53	17.8947	20	67.5676	67.9245	4.93675e-18	1.8648e-14	48.893	Npas4
chr10	67920654	67920654	-	14	18	15	18	85.7143	100	0	0	5.31162e-18	1.99946e-14	-93.75	Zfp365
chr10	117045885	117045885	-	58	75	72	72	32.7586	44	91.6667	83.3333	5.63596e-18	2.10697e-14	48.4023	Lrrc10
chr10	117045903	117045903	-	57	76	72	72	29.8246	46.0526	87.5	87.5	5.63596e-18	2.10697e-14	48.4023	Lrrc10
chr5	116083149	116083149	+	39	42	30	43	25.641	14.2857	90	83.7209	5.88993e-18	2.19437e-14	66.5483	Tmem233
chr11	101177456	101177456	+	88	75	67	69	34.0909	36	82.0896	84.058	6.92863e-18	2.57255e-14	48.1189	Cntnap1
chr8	66688239	66688239	-	34	37	34	37	11.7647	5.40541	67.6471	83.7838	7.27141e-18	2.69063e-14	67.6056	Npy5r
chr11	23927913	23927913	+	87	99	93	75	37.931	38.3838	87.0968	76	7.37767e-18	2.7207e-14	43.9708	Papolg
chr12	86211059	86211059	+	55	55	58	47	9.09091	12.7273	65.5172	65.9574	7.70709e-18	2.83258e-14	54.8052	Gpatch2l
chr3	34638526	34638526	+	58	84	67	48	8.62069	3.57143	46.2687	58.3333	7.7376e-18	2.83422e-14	45.6705	Mir1897
chr8	69883135	69883135	-	52	57	38	42	23.0769	17.5439	81.5789	80.9524	7.94928e-18	2.90198e-14	61.0665	Cilp2
chr12	55600868	55600868	-	58	63	46	60	1.72414	4.7619	41.3043	56.6667	8.82817e-18	3.21205e-14	46.6942	Insm2
chr13	45078768	45078768	-	50	46	53	52	46	43.4783	94.3396	98.0769	9.15479e-18	3.31346e-14	51.3988	Dtnbp1
chr7	25134864	25134864	-	42	47	39	48	38.0952	38.2979	92.3077	97.9167	9.1678e-18	3.31346e-14	57.2001	Pou2f2
chr8	3994420	3994420	+	53	73	43	48	24.5283	42.4658	86.0465	93.75	1.05912e-17	3.81522e-14	55.1893	Cd209c
chr12	73953183	73953183	+	58	72	39	54	3.44828	4.16667	51.2821	51.8519	1.07953e-17	3.87592e-14	47.7667	Snapc1
chr3	64949541	64949541	+	61	78	64	59	27.8689	16.6667	65.625	81.3559	1.114e-17	3.98652e-14	51.588	Vmn2r-ps11
chr1	190018402	190018402	-	65	97	53	48	7.69231	9.27835	52.8302	60.4167	1.21775e-17	4.34353e-14	47.7937	Smyd2
chr8	84602039	84602039	-	91	104	76	72	34.0659	42.3077	80.2632	86.1111	1.30026e-17	4.62268e-14	44.6466	Ier2
chr4	154802316	154802316	-	60	45	13	39	3.33333	4.44444	84.6154	58.9744	1.50718e-17	5.34086e-14	61.5751	Ttc34
chr4	124100081	124100081	+	113	97	108	103	48.6726	50.5155	84.2593	90.2913	1.5221e-17	5.37619e-14	37.68	Rragc
chr17	25189652	25189652	+	53	56	42	45	30.1887	25	83.3333	88.8889	1.55864e-17	5.48744e-14	58.684	Unkl
chr7	30515853	30515853	+	55	75	83	67	45.4545	26.6667	87.9518	77.6119	1.82239e-17	6.39533e-14	48.7179	Arhgap33os
chr16	87797387	87797387	+	60	70	55	59	33.3333	41.4286	89.0909	88.1356	2.027e-17	7.09049e-14	50.9042	Bach1
chr4	130200756	130200756	+	58	50	37	54	13.7931	22	62.1622	85.1852	2.07689e-17	7.24172e-14	58.2316	Gm853
chr4	124100086	124100086	+	116	96	108	102	51.7241	55.2083	85.1852	94.1176	2.29099e-17	7.93738e-14	36.2219	Rragc
chr8	69883099	69883099	-	50	57	39	40	30	19.2982	79.4872	90	2.28577e-17	7.93738e-14	60.5111	Cilp2
chr4	142989491	142989491	+	76	111	95	86	32.8947	23.4234	70.5263	70.9302	2.31836e-17	8.00671e-14	43.4455	Mir7021
chr9	45143114	45143114	-	50	62	47	51	30	41.9355	91.4894	90.1961	2.32743e-17	8.01257e-14	54.2092	Scn4b
chr13	74167069	74167069	+	31	28	20	19	9.67742	3.57143	80	94.7368	2.43967e-17	8.37249e-14	80.3998	Exoc3
chr4	154802274	154802274	-	80	87	20	33	3.75	0	35	60.6061	2.45713e-17	8.37956e-14	49.147	Ttc34
chr7	44645979	44645979	+	56	62	40	33	10.7143	19.3548	70	81.8182	2.45679e-17	8.37956e-14	60.0882	Myh14
chr4	15148504	15148504	+	49	73	42	52	4.08163	8.21918	52.381	61.5385	2.50711e-17	8.52327e-14	50.8894	Necab1
chr12	29368246	29368246	-	63	91	70	65	26.9841	25.2747	75.7143	73.8462	2.53807e-17	8.60166e-14	48.8408	Myt1l
chr19	43986191	43986191	+	65	51	52	53	18.4615	37.2549	80.7692	83.0189	2.58838e-17	8.71785e-14	55.1806	Cpn1
chr7	63759375	63759375	+	58	43	39	37	17.2414	9.30233	76.9231	72.973	2.58306e-17	8.71785e-14	61.1386	E030018B13Rik
chr1	82587301	82587301	+	74	59	68	87	12.1622	10.1695	57.3529	57.4713	2.66823e-17	8.95905e-14	46.1412	Col4a3
chr4	127214415	127214415	-	50	92	71	55	48	33.6957	85.9155	89.0909	2.69213e-17	9.01148e-14	48.5692	Smim12
chr3	151837347	151837347	+	69	54	52	47	2.89855	3.7037	73.0769	23.4043	2.73989e-17	9.14321e-14	46.2429	Ptgfr
chr8	111910015	111910015	+	65	61	61	80	4.61538	1.63934	47.541	42.5	2.77998e-17	9.24864e-14	41.5062	Chst5
chr19	42268328	42268328	-	68	70	74	51	13.2353	7.14286	63.5135	49.0196	2.82631e-17	9.37411e-14	47.4551	Mir3085
chr15	83723968	83723968	+	56	44	38	55	7.14286	0	47.3684	61.8182	3.10879e-17	1.02797e-13	51.914	Scube1
chr16	93934799	93934799	+	48	43	56	58	18.75	13.9535	82.1429	65.5172	3.42398e-17	1.12876e-13	57.2007	Cldn14
chr7	100042240	100042240	-	64	65	69	46	14.0625	15.3846	62.3188	71.7391	3.45975e-17	1.1371e-13	51.3583	Chrdl2
chr14	63744246	63744246	+	66	103	64	70	19.697	22.3301	62.5	74.2857	3.53624e-17	1.15874e-13	47.3549	Mir598
chr5	120631440	120631440	+	24	16	22	15	0	0	72.7273	100	3.56463e-17	1.16454e-13	83.7838	Cfap73
chr5	116083154	116083154	+	37	42	30	42	24.3243	14.2857	86.6667	83.3333	3.627e-17	1.18136e-13	65.7349	Tmem233
chr12	86214339	86214339	-	42	56	42	32	23.8095	19.6429	80.9524	87.5	3.96054e-17	1.28615e-13	62.3552	Gpatch2l
chr4	127214408	127214408	+	32	50	35	34	46.875	36	100	97.0588	4.00552e-17	1.29689e-13	58.3068	Smim12
chr3	141466408	141466408	-	102	128	95	64	9.80392	7.8125	42.1053	50	4.216e-17	1.36099e-13	36.5874	Unc5c
chr19	43986209	43986209	+	66	49	50	51	9.09091	20.4082	70	66.6667	4.26678e-17	1.3733e-13	54.4038	Cpn1
chr18	34163361	34163361	+	112	104	96	102	1.78571	10.5769	44.7917	33.3333	4.30231e-17	1.38066e-13	32.8704	Apc
chr10	64088869	64088869	-	52	58	47	46	11.5385	25.8621	82.9787	69.5652	4.32826e-17	1.3849e-13	57.2532	Lrrtm3
chr1	4689192	4689192	-	53	31	25	27	22.6415	16.129	88	92.5926	4.54488e-17	1.44995e-13	70.1465	Mrpl15
chr17	43629176	43629176	+	50	61	50	44	28	24.5902	80	86.3636	4.56895e-17	1.45336e-13	56.8526	Tdrd6
chr8	110177561	110177561	-	38	49	30	52	15.7895	14.2857	76.6667	76.9231	4.80581e-17	1.52425e-13	61.8867	Calb2
chr4	154802234	154802234	-	80	87	20	33	6.25	4.5977	55	63.6364	4.97806e-17	1.57429e-13	54.9881	Ttc34
chr8	35765147	35765147	-	53	67	42	43	1.88679	4.47761	50	53.4884	5.00735e-17	1.57896e-13	48.4314	Cldn23
chr16	35660303	35660303	+	72	75	46	29	2.77778	1.33333	47.8261	44.8276	5.07295e-17	1.59503e-13	44.6259	Dirc2
chr7	63754726	63754726	+	99	126	117	87	3.0303	5.55556	38.4615	29.8851	5.31085e-17	1.66501e-13	30.3595	E030018B13Rik
chr10	64088845	64088845	+	47	70	55	40	31.9149	42.8571	92.7273	90	5.35342e-17	1.67354e-13	53.1174	Lrrtm3
chr12	24493612	24493612	-	49	74	31	37	28.5714	21.6216	87.0968	83.7838	5.49331e-17	1.71235e-13	60.9039	Taf1b
chr19	42431063	42431063	+	50	53	36	42	12	9.43396	66.6667	71.4286	5.71915e-17	1.77765e-13	58.5512	Crtac1
chr6	101198664	101198664	+	93	79	81	94	10.7527	11.3924	46.9136	55.3191	6.16756e-17	1.91157e-13	40.3821	Pdzrn3
chr12	24493633	24493633	+	52	52	34	30	36.5385	46.1538	97.0588	100	6.26229e-17	1.93541e-13	57.0913	Taf1b
chr2	180659713	180659713	-	91	101	95	103	67.033	53.4653	94.7368	93.2039	6.56068e-17	2.02189e-13	34.0436	Tcfl5
chr14	70552245	70552245	-	72	59	62	53	5.55556	3.38983	41.9355	56.6038	6.92438e-17	2.12795e-13	44.1155	Hr
chr8	70376692	70376692	+	71	79	63	56	11.2676	10.1266	46.0317	69.6429	7.02098e-17	2.15156e-13	46.4762	Comp
chr13	41114204	41114204	+	46	50	22	42	28.2609	12	90.9091	80.9524	7.31789e-17	2.23624e-13	64.5833	Gcm2
chr3	129754839	129754839	-	87	80	76	66	8.04598	7.5	53.9474	42.4242	7.66206e-17	2.33486e-13	40.8071	Egf
chr19	22448392	22448392	-	59	66	45	58	6.77966	1.51515	46.6667	51.7241	7.87959e-17	2.39444e-13	45.5146	Trpm3
chr12	86211034	86211034	+	55	54	56	47	25.4545	16.6667	67.8571	87.234	7.94064e-17	2.40564e-13	55.5981	Gpatch2l
chr17	25189664	25189664	+	55	56	43	46	20	14.2857	72.093	76.087	7.9828e-17	2.40564e-13	57.0402	Unkl
chr5	52516352	52516352	-	47	51	44	51	29.7872	23.5294	81.8182	86.2745	7.9667e-17	2.40564e-13	57.6799	Ccdc149
chr13	41114203	41114203	-	62	50	43	52	27.4194	24	86.0465	78.8462	8.23546e-17	2.47493e-13	56.2124	Gcm2
chr4	96077356	96077356	+	80	84	66	77	1.25	2.38095	31.8182	38.961	8.42017e-17	2.52347e-13	33.8351	Cyp2j13
chr8	70376105	70376105	-	51	63	61	73	11.7647	7.93651	57.377	58.9041	8.49405e-17	2.53861e-13	48.5598	Comp
chr12	73953184	73953184	-	50	74	42	34	6	6.75676	66.6667	50	8.90426e-17	2.65392e-13	52.7589	Snapc1
chr5	30466521	30466521	+	77	82	55	51	14.2857	17.0732	74.5455	54.902	8.95424e-17	2.66153e-13	49.3711	1700001C02Rik
chr8	69883091	69883091	-	51	55	38	42	13.7255	7.27273	44.7368	88.0952	9.01323e-17	2.67176e-13	57.1226	Cilp2
chr5	120252156	120252156	+	55	56	46	51	9.09091	16.0714	67.3913	66.6667	9.51831e-17	2.81381e-13	54.3977	Gm10390
chr4	142989467	142989467	+	72	108	98	89	15.2778	17.5926	59.1837	56.1798	9.62252e-17	2.83691e-13	41.0873	Mir7021
chr8	63952346	63952346	-	61	59	53	43	4.91803	11.8644	64.1509	53.4884	9.91837e-17	2.91623e-13	51.0417	Sgol2b
chr10	77664561	77664561	-	71	68	59	53	54.9296	60.2941	98.3051	98.1132	1.08638e-16	3.1856e-13	40.6603	Tspear
chr15	54746251	54746251	-	38	60	42	49	13.1579	6.66667	64.2857	65.3061	1.08984e-16	3.18717e-13	55.6515	Nov
chr5	48889877	48889877	-	45	52	30	62	11.1111	1.92308	53.3333	62.9032	1.13306e-16	3.30465e-13	53.597	Kcnip4
chr12	86214348	86214348	+	41	39	27	40	14.6341	15.3846	70.3704	87.5	1.153e-16	3.35384e-13	65.597	Gpatch2l
chr10	78487699	78487699	-	33	32	33	53	6.06061	3.125	72.7273	62.2642	1.16399e-16	3.37676e-13	61.6637	Pdxk
chr3	64949546	64949546	+	59	78	65	59	30.5085	20.5128	70.7692	79.661	1.17712e-16	3.39675e-13	50.1825	Vmn2r-ps11
chr16	93934804	93934804	+	50	43	58	59	10	6.97674	75.8621	47.4576	1.17521e-16	3.39675e-13	52.9363	Cldn14
chr7	7277790	7277790	+	39	52	39	43	17.9487	44.2308	94.8718	88.3721	1.18171e-16	3.40096e-13	58.4964	Vmn2r29
chr15	75709166	75709166	+	69	76	45	41	1.44928	7.89474	46.6667	56.0976	1.19177e-16	3.42087e-13	46.3352	Rhpn1
chr12	24493585	24493585	-	48	74	26	35	29.1667	21.6216	84.6154	88.5714	1.20265e-16	3.44301e-13	62.2951	Taf1b
chr14	67608357	67608357	+	62	69	37	48	17.7419	17.3913	64.8649	79.1667	1.21468e-16	3.46833e-13	55.3839	Cdca2
chr19	6499474	6499474	-	57	51	43	57	19.2982	15.6863	76.7442	70.1754	1.3029e-16	3.71049e-13	55.4074	Slc22a12
chr12	80759461	80759461	-	97	97	94	97	31.9588	35.0515	61.7021	87.6289	1.30936e-16	3.71915e-13	41.364	Ccdc177
chr4	41727205	41727205	+	94	80	81	94	17.0213	13.75	50.6173	62.766	1.32049e-16	3.73129e-13	41.6256	Arid3c
chr16	35659742	35659742	+	57	47	39	40	45.614	38.2979	94.8718	97.5	1.31726e-16	3.73129e-13	53.8948	Dirc2
chr2	26205889	26205889	-	80	73	98	79	17.5	8.21918	43.8776	69.6203	1.37285e-16	3.86918e-13	42.2953	Lhx3
chr10	93065769	93065769	-	50	48	46	45	50	37.5	0	0	1.38985e-16	3.90698e-13	-43.8776	Cdk17
chr14	93889809	93889809	-	73	52	62	96	9.58904	7.69231	46.7742	57.2917	1.39605e-16	3.91429e-13	44.3646	Pcdh9
chr10	42715312	42715312	+	59	97	37	70	18.6441	11.3402	75.6757	55.7143	1.44015e-16	4.02756e-13	48.5143	Ostm1
chr5	112627783	112627783	+	38	52	36	39	21.0526	13.4615	83.3333	74.359	1.52912e-16	4.26539e-13	62	1700034G24Rik
chr8	121731754	121731754	+	63	39	37	28	3.1746	2.5641	56.7568	57.1429	1.67861e-16	4.67043e-13	53.9819	Jph3
chr12	40133673	40133673	+	77	68	38	63	5.19481	4.41176	63.1579	39.6825	1.72006e-16	4.77354e-13	43.6873	Scin
chr9	45143120	45143120	-	50	63	47	51	18	33.3333	80.8511	82.3529	1.75716e-16	4.86411e-13	55.084	Scn4b
chr8	119464994	119464994	+	85	82	67	63	28.2353	21.9512	68.6567	76.1905	1.76496e-16	4.8733e-13	47.158	Necab2
chr5	110480703	110480703	+	48	55	43	32	29.1667	16.3636	83.7209	81.25	1.77885e-16	4.8992e-13	60.3366	Fbrsl1
chr19	22448413	22448413	-	59	66	46	59	11.8644	7.57576	58.6957	59.322	1.80496e-16	4.95856e-13	49.4476	Trpm3
chr14	61328115	61328115	+	61	76	71	81	22.9508	19.7368	73.2394	64.1975	1.82392e-16	4.99804e-13	47.2532	Arl11
chr5	30466079	30466079	-	38	45	45	34	0	6.66667	64.4444	52.9412	1.83559e-16	5.00479e-13	55.8792	1700001C02Rik
chr19	7668428	7668428	+	40	44	44	51	20	27.2727	81.8182	84.3137	1.83331e-16	5.00479e-13	59.3484	Slc22a19
chr5	120252192	120252192	+	55	58	41	51	7.27273	8.62069	65.8537	54.902	1.85979e-16	5.04547e-13	51.818	Gm10390
chr11	100640510	100640510	+	52	41	35	41	3.84615	4.87805	60	58.5366	1.85706e-16	5.04547e-13	54.9095	Zfp385c
chr10	87057994	87057994	+	51	71	44	42	5.88235	7.04225	50	64.2857	1.91211e-16	5.16246e-13	50.4194	1700113H08Rik
chr12	29368282	29368282	-	41	62	48	44	4.87805	12.9032	60.4167	68.1818	1.9124e-16	5.16246e-13	54.4217	Myt1l
chr4	43653559	43653559	+	59	65	58	66	3.38983	6.15385	60.3448	37.8788	2.05494e-16	5.53351e-13	43.5484	Spag8
chr16	35660572	35660572	+	54	51	34	57	16.6667	11.7647	61.7647	75.4386	2.0953e-16	5.62828e-13	56.044	Dirc2
chr19	4989905	4989905	-	86	69	87	63	4.65116	4.34783	44.8276	38.0952	2.14586e-16	5.73575e-13	37.4839	Npas4
chr5	138821409	138821409	-	35	51	34	29	2.85714	3.92157	67.6471	55.1724	2.14213e-16	5.73575e-13	58.4164	Gm5294
chr14	61328145	61328145	+	62	73	72	81	19.3548	17.8082	69.4444	61.7284	2.19357e-16	5.8489e-13	46.841	Arl11
chr10	77664378	77664378	+	35	38	36	38	17.1429	10.5263	72.2222	84.2105	2.24641e-16	5.97515e-13	64.6797	Tspear
chr10	77664553	77664553	-	70	66	60	55	30	39.3939	80	89.0909	2.27605e-16	6.03923e-13	49.789	Tspear
chr6	85194643	85194643	-	81	41	36	29	4.93827	12.1951	66.6667	58.6207	2.32561e-16	6.15572e-13	55.6999	Emx1
chr1	121528140	121528140	-	69	53	46	43	8.69565	3.77358	54.3478	58.1395	2.60082e-16	6.86748e-13	49.6224	Htr5b
chr3	82903573	82903573	+	49	67	39	47	8.16327	5.97015	43.5897	70.2128	2.62176e-16	6.90599e-13	51.243	Lrat
chr19	56320402	56320402	-	77	77	104	62	7.79221	10.3896	50.9615	46.7742	2.68158e-16	7.04651e-13	40.3067	Habp2
chr10	93431034	93431034	+	95	107	91	76	7.36842	6.54206	40.6593	43.4211	2.71393e-16	7.09721e-13	34.9855	Mir7688
chr4	125942277	125942277	-	82	103	89	91	39.0244	40.7767	77.5281	84.6154	2.7109e-16	7.09721e-13	41.1111	2610028E06Rik
chr13	45539237	45539237	-	106	73	68	83	36.7925	35.6164	83.8235	77.1084	2.72711e-16	7.1146e-13	43.8196	Gmpr
chr10	122886439	122886439	+	42	42	27	31	7.14286	7.14286	74.0741	67.7419	2.84818e-16	7.41268e-13	63.5468	Mirlet7i
chr2	24679128	24679128	+	46	38	31	23	10.8696	21.0526	80.6452	86.9565	3.10137e-16	8.03319e-13	67.8571	Cacna1b
chr12	24493564	24493564	-	47	66	22	22	25.5319	19.697	90.9091	90.9091	3.09913e-16	8.03319e-13	68.7852	Taf1b
chr11	95142681	95142681	+	60	48	58	48	8.33333	0	31.0345	77.0833	3.24755e-16	8.39185e-13	47.2572	A730090H04Rik
chr15	60824008	60824008	+	64	64	55	74	0	1.5625	40	33.7838	3.35621e-16	8.65206e-13	35.6529	9930014A18Rik
chr4	127989800	127989800	-	25	27	19	28	0	3.7037	68.4211	78.5714	3.49803e-16	8.99636e-13	72.545	Csmd2
chr7	25134852	25134852	+	42	61	39	51	42.8571	45.9016	92.3077	98.0392	3.54697e-16	9.1007e-13	50.8954	Pou2f2
chr11	69421824	69421824	+	34	33	31	54	20.5882	9.09091	77.4194	79.6296	3.58402e-16	9.17412e-13	63.8982	Kdm6b
chr9	67700122	67700122	+	20	42	11	18	0	9.52381	81.8182	94.4444	3.63538e-16	9.28376e-13	83.2036	Mir7241
chr13	98694989	98694989	-	41	45	26	43	9.7561	4.44444	69.2308	65.1163	3.6495e-16	9.29798e-13	59.6899	Tmem171
chr4	127989805	127989805	-	25	26	20	28	0	0	65	71.4286	3.67074e-16	9.33025e-13	68.75	Csmd2
chr5	143758177	143758177	+	88	52	70	61	12.5	3.84615	48.5714	59.0164	3.70866e-16	9.40467e-13	44.1494	D130017N08Rik
chr12	103314760	103314760	+	50	62	64	72	24	25.8065	70.3125	80.5556	3.81655e-16	9.65576e-13	50.7353	Fam181a
chr1	129274072	129274072	+	81	109	94	82	6.17284	5.50459	37.234	42.6829	3.86331e-16	9.75137e-13	33.9833	Thsd7b
chr9	41376516	41376516	+	21	31	18	15	9.52381	6.45161	94.4444	86.6667	4.28115e-16	1.0781e-12	83.2168	3110039I08Rik
chr1	37218877	37218877	-	43	52	41	52	18.6047	23.0769	80.4878	76.9231	4.53027e-16	1.1382e-12	57.442	Cnga3
chr11	120763049	120763049	+	41	35	40	32	4.87805	2.85714	62.5	62.5	4.58379e-16	1.149e-12	58.5526	Rfng
chr2	87526018	87526018	-	21	24	17	43	19.0476	25	94.1176	95.3488	4.62291e-16	1.15614e-12	72.7778	Olfr153
chr3	118435325	118435325	+	50	74	51	76	12	20.2703	72.549	61.8421	4.88122e-16	1.21794e-12	49.2062	Mir137
chr17	43629340	43629340	+	32	42	28	39	37.5	11.9048	89.2857	87.1795	4.90145e-16	1.22019e-12	65.0867	Tdrd6
chr8	110177596	110177596	-	37	48	28	50	0	4.16667	64.2857	50	4.93597e-16	1.22597e-12	52.7753	Calb2
chr11	3774933	3774933	+	32	30	35	36	3.125	0	62.8571	61.1111	5.33857e-16	1.32295e-12	60.3589	Osbp2
chr1	87170999	87170999	-	51	58	75	48	21.5686	15.5172	73.3333	64.5833	5.68007e-16	1.40438e-12	51.5701	Prss56
chr17	34671458	34671458	+	43	42	35	56	25.5814	21.4286	77.1429	85.7143	5.83639e-16	1.43976e-12	58.8882	Tnxb
chr18	25478448	25478448	+	68	68	58	78	69.1176	39.7059	93.1034	96.1538	5.97774e-16	1.46797e-12	40.4412	Celf4
chr8	123894903	123894903	+	59	39	30	29	15.2542	10.2564	76.6667	75.8621	5.97391e-16	1.46797e-12	63.0059	Acta1
chr11	107813192	107813192	-	55	64	37	79	18.1818	25	78.3784	70.8861	5.99777e-16	1.46957e-12	51.4271	Cacng4
chr8	85007630	85007630	+	77	76	98	72	55.8442	59.2105	93.8776	94.4444	6.16686e-16	1.5076e-12	36.6013	Best2
chr7	25134840	25134840	-	65	80	62	50	60	41.25	95.1613	92	6.21169e-16	1.51516e-12	44.0948	Pou2f2
chr1	135920705	135920705	+	56	42	42	43	28.5714	19.0476	85.7143	79.0698	6.66486e-16	1.62206e-12	57.8631	Pkp1
chr4	136942932	136942932	+	53	58	42	43	16.9811	18.9655	73.8095	74.4186	6.82245e-16	1.65671e-12	56.0996	Epha8
chr13	74167030	74167030	-	55	55	38	43	5.45455	3.63636	52.6316	55.814	6.93592e-16	1.68051e-12	49.7755	Exoc3
chr13	73267590	73267590	-	31	45	28	33	9.67742	8.88889	67.8571	78.7879	7.61035e-16	1.83982e-12	64.56	Irx4
chr10	75954203	75954203	-	99	107	122	105	38.3838	55.1402	88.5246	77.1429	7.97313e-16	1.92241e-12	36.1725	Gm5134
chr3	152092927	152092927	-	45	47	53	49	44.4444	21.2766	92.4528	81.6327	7.98733e-16	1.92241e-12	54.6462	Gipc2
chr15	99019288	99019288	-	46	76	46	57	17.3913	22.3684	71.7391	73.6842	8.03398e-16	1.92937e-12	52.3237	Tuba1c
chr7	7277785	7277785	+	39	51	38	44	20.5128	39.2157	94.7368	84.0909	8.12022e-16	1.94579e-12	57.9133	Vmn2r29
chr18	38189454	38189454	+	89	110	73	78	32.5843	20	71.2329	65.3846	8.25823e-16	1.97451e-12	42.5838	Pcdh1
chr17	34671477	34671477	+	43	42	35	56	25.5814	35.7143	80	92.8571	8.31859e-16	1.98381e-12	57.3239	Tnxb
chr2	136051345	136051345	+	18	16	23	20	0	0	73.913	90	8.33361e-16	1.98381e-12	81.3953	Lamp5
chr9	14771049	14771049	-	44	52	24	41	27.2727	15.3846	91.6667	78.0488	8.36559e-16	1.98708e-12	62.2436	1700012B09Rik
chr18	20001949	20001949	+	44	55	15	15	2.27273	1.81818	66.6667	73.3333	8.58662e-16	2.03513e-12	67.9798	Dsc3
chr12	86214382	86214382	-	44	58	44	35	15.9091	12.069	68.1818	74.2857	8.89727e-16	2.10418e-12	57.1606	Gpatch2l
chr5	116083155	116083155	-	28	27	17	31	10.7143	14.8148	76.4706	93.5484	9.91663e-16	2.34017e-12	74.7727	Tmem233
chr5	30466092	30466092	-	36	44	46	34	8.33333	9.09091	71.7391	61.7647	1.05345e-15	2.48059e-12	58.75	1700001C02Rik
chr11	83039982	83039982	+	50	55	61	72	8	5.45455	52.459	52.7778	1.12481e-15	2.6429e-12	45.9649	Slfn10-ps
chr13	73267547	73267547	+	53	59	45	51	5.66038	1.69492	33.3333	62.7451	1.15134e-15	2.69941e-12	45.3869	Irx4
chr2	24679089	24679089	-	77	92	78	74	51.9481	51.087	91.0256	90.5405	1.19146e-15	2.78748e-12	39.3102	Cacna1b
chr14	33149610	33149610	+	73	77	50	49	10.9589	24.6753	66	69.3878	1.19804e-15	2.79275e-12	49.6768	Wdfy4
chr12	108318406	108318406	+	65	30	33	47	20	20	81.8182	76.5957	1.19885e-15	2.79275e-12	58.75	Hhipl1
chr8	85007636	85007636	+	78	74	98	72	48.7179	56.7568	87.7551	95.8333	1.26052e-15	2.92842e-12	38.5449	Best2
chr11	61212293	61212293	-	74	66	56	75	14.8649	16.6667	64.2857	60	1.26248e-15	2.92842e-12	46.1178	Aldh3a1
chr11	118603605	118603605	+	43	45	28	44	9.30233	11.1111	78.5714	63.6364	1.28813e-15	2.98157e-12	59.2172	Engase
chr11	64520265	64520265	+	37	44	37	38	32.4324	29.5455	89.1892	92.1053	1.36906e-15	3.16217e-12	59.8025	F930015N05Rik
chr17	25189618	25189618	+	47	54	39	49	21.2766	20.3704	76.9231	77.551	1.3912e-15	3.2065e-12	56.4806	Unkl
chr11	59134698	59134698	-	43	48	30	31	0	0	43.3333	51.6129	1.4177e-15	3.25378e-12	47.541	Obscn
chr11	83039935	83039935	+	49	58	60	71	8.16327	13.7931	58.3333	60.5634	1.41606e-15	3.25378e-12	48.327	Slfn10-ps
chr2	178143003	178143003	+	83	106	82	66	42.1687	29.2453	71.9512	84.8485	1.44491e-15	3.30926e-12	42.7821	Phactr3
chr9	121791831	121791831	-	49	53	21	26	16.3265	9.43396	76.1905	80.7692	1.48065e-15	3.38399e-12	65.9783	Hhatl
chr8	70377175	70377175	+	63	86	57	59	7.93651	3.48837	38.5965	52.5424	1.497e-15	3.40704e-12	40.3205	Comp
chr1	91344622	91344622	+	51	54	50	41	23.5294	25.9259	86	73.1707	1.49409e-15	3.40704e-12	55.4579	Klhl30
chr11	118744139	118744139	+	76	84	85	75	17.1053	33.3333	62.3529	77.3333	1.55476e-15	3.5311e-12	43.75	Rbfox3
chr7	24931642	24931642	+	67	66	46	46	8.95522	16.6667	52.1739	73.913	1.55912e-15	3.53364e-12	50.2615	Arhgef1
chr17	47394725	47394725	-	71	62	46	58	14.0845	17.7419	60.8696	68.9655	1.5856e-15	3.58617e-12	49.5951	Guca1a
chr13	74167019	74167019	-	54	55	38	43	1.85185	3.63636	47.3684	51.1628	1.62978e-15	3.67845e-12	46.6304	Exoc3
chr11	83039962	83039962	+	50	56	60	73	14	10.7143	60	61.6438	1.63846e-15	3.6904e-12	48.6381	Slfn10-ps
chr1	13105000	13105000	+	72	107	86	62	43.0556	43.9252	91.8605	75.8065	1.65787e-15	3.72639e-12	41.5597	Prdm14
chr14	50897015	50897015	+	89	77	93	102	21.3483	7.79221	52.6882	55.8824	1.66813e-15	3.74171e-12	39.2987	Klhl33
chr14	41425645	41425645	+	64	88	52	58	14.0625	10.2273	46.1538	67.2414	1.76268e-15	3.94566e-12	45.4306	Sftpd
chr8	84602022	84602022	-	90	104	75	70	26.6667	41.3462	74.6667	80	1.80031e-15	4.01338e-12	42.7053	Ier2
chr18	76544899	76544899	-	50	57	44	59	24	14.0351	63.6364	77.9661	1.79737e-15	4.01338e-12	53.1531	Smad2
chr1	4689194	4689194	-	54	31	25	26	25.9259	25.8065	92	92.3077	1.81628e-15	4.0407e-12	66.2745	Mrpl15
chr16	35660580	35660580	+	56	50	33	56	33.9286	16	78.7879	82.1429	1.89421e-15	4.20548e-12	55.4272	Dirc2
chr12	73537770	73537770	+	88	64	92	93	47.7273	45.3125	89.1304	83.871	1.96553e-15	4.35493e-12	39.776	Tmem30b
chr14	124676738	124676738	-	99	54	82	88	31.3131	46.2963	75.6098	82.9545	1.98314e-15	4.38501e-12	42.8105	Fgf14
chr5	110628278	110628278	-	60	38	37	50	23.3333	18.4211	75.6757	80	2.03004e-15	4.47963e-12	56.7323	Galnt9
chr2	73970874	73970874	-	102	98	85	90	48.0392	54.0816	87.0588	88.8889	2.03617e-15	4.48405e-12	37	Atp5g3
chr12	108318855	108318855	-	103	113	86	86	5.82524	7.9646	43.0233	36.0465	2.04568e-15	4.4959e-12	32.5904	Hhipl1
chr5	27261942	27261942	+	30	35	21	30	26.6667	14.2857	95.2381	86.6667	2.06024e-15	4.51875e-12	70.1961	Dpp6
chr11	118744190	118744190	+	42	47	28	41	9.52381	4.25532	53.5714	70.7317	2.13691e-15	4.67749e-12	57.0265	Rbfox3
chr7	64501374	64501374	+	66	79	68	76	48.4848	34.1772	83.8235	85.5263	2.14893e-15	4.69437e-12	44.0326	Apba2
chr12	103314824	103314824	+	51	57	62	66	17.6471	8.77193	58.0645	65.1515	2.24698e-15	4.89871e-12	48.7558	Fam181a
chr12	24493579	24493579	-	47	71	22	24	19.1489	22.5352	81.8182	91.6667	2.3417e-15	5.095e-12	65.7701	Taf1b
chr15	54746282	54746282	-	37	57	43	50	8.10811	8.77193	62.7907	60	2.38256e-15	5.17357e-12	52.7797	Nov
chr12	24493570	24493570	-	47	69	22	24	23.4043	15.942	86.3636	83.3333	2.434e-15	5.27472e-12	65.8171	Taf1b
chr7	40902900	40902900	+	78	64	69	64	32.0513	14.0625	73.913	67.1875	2.45715e-15	5.31432e-12	46.733	Vstm2b
chr4	127214513	127214513	-	42	54	34	32	14.2857	25.9259	73.5294	90.625	2.62708e-15	5.67056e-12	60.9848	Smim12
chr11	69421825	69421825	-	54	64	42	44	18.5185	23.4375	73.8095	77.2727	2.67495e-15	5.76246e-12	54.395	Kdm6b
chr7	119744496	119744496	-	55	57	41	38	9.09091	5.26316	60.9756	55.2632	2.69743e-15	5.7994e-12	51.085	Acsm3
chr5	52516319	52516319	+	47	51	41	37	19.1489	23.5294	82.9268	75.6757	2.77125e-15	5.94636e-12	58.0586	Ccdc149
chr19	43986160	43986160	+	65	50	51	53	20	38	76.4706	83.0189	2.78883e-15	5.97229e-12	51.9816	Cpn1
chr10	93065768	93065768	+	53	49	36	39	49.0566	40.8163	0	0	2.80289e-15	5.99061e-12	-45.098	Cdk17
chr1	184810716	184810716	-	38	57	45	45	2.63158	7.01754	53.3333	57.7778	2.89513e-15	6.17249e-12	50.2924	43160
chr3	82903577	82903577	+	49	68	39	47	6.12245	14.7059	43.5897	78.7234	2.89933e-15	6.17249e-12	51.6796	Lrat
chr5	138821108	138821108	+	70	71	66	55	1.42857	4.22535	43.9394	34.5455	3.14426e-15	6.68084e-12	36.8325	Gm5294
chr13	41114478	41114478	-	18	24	12	25	16.6667	4.16667	83.3333	96	3.16298e-15	6.70752e-12	82.3681	Gcm2
chr16	35660373	35660373	+	43	50	45	50	4.65116	12	57.7778	64	3.21909e-15	6.81323e-12	52.4505	Dirc2
chr15	101930716	101930716	-	42	37	19	26	33.3333	29.7297	100	96.1538	3.25318e-15	6.87201e-12	66.1322	Krt4
chr9	121791742	121791742	+	49	57	39	42	8.16327	7.01754	61.5385	57.1429	3.3093e-15	6.97701e-12	51.7121	Hhatl
chr19	43986187	43986187	+	65	51	50	53	9.23077	19.6078	64	64.1509	3.35047e-15	7.03655e-12	50.2846	Cpn1
chr17	49900923	49900923	+	38	47	37	49	13.1579	10.6383	75.6757	63.2653	3.3504e-15	7.03655e-12	56.8399	Kif6
chr2	180659485	180659485	-	30	40	23	35	40	30	95.6522	97.1429	3.51747e-15	7.37304e-12	62.266	Tcfl5
chr19	3414335	3414335	+	40	50	44	54	15	6	61.3636	64.8148	3.68316e-15	7.70548e-12	53.2653	Gal
chr19	6499539	6499539	-	58	52	42	57	39.6552	25	83.3333	85.9649	3.77339e-15	7.87911e-12	52.1212	Slc22a12
chr3	82903578	82903578	-	76	79	75	55	17.1053	11.3924	52	65.4545	3.85896e-15	8.04235e-12	43.4988	Lrat
chr11	101177494	101177494	+	89	74	66	70	65.1685	48.6486	93.9394	95.7143	3.97763e-15	8.27383e-12	37.1842	Cntnap1
chr4	126288283	126288283	-	93	84	89	75	47.3118	44.0476	88.764	81.3333	3.98601e-15	8.27543e-12	39.6031	Col8a2
chr9	121791812	121791812	-	52	52	21	27	9.61538	19.2308	85.7143	74.0741	4.13734e-15	8.57324e-12	64.7436	Hhatl
chr7	44744827	44744827	-	51	67	82	63	5.88235	19.403	65.8537	50.7937	4.15203e-15	8.58442e-12	45.751	Zfp473
chr2	165181258	165181258	+	37	46	46	47	32.4324	41.3043	95.6522	87.234	4.15851e-15	8.58442e-12	54.0485	Cdh22
chr17	47394702	47394702	-	73	62	47	58	2.73973	1.6129	31.9149	46.5517	4.35612e-15	8.95933e-12	37.7778	Guca1a
chr4	154984038	154984038	-	59	77	70	56	40.678	37.6623	81.4286	89.2857	4.3609e-15	8.95933e-12	45.95	Pank4
chr7	25134810	25134810	-	63	78	60	52	30.1587	21.7949	68.3333	80.7692	4.37307e-15	8.95933e-12	48.5752	Pou2f2
chr11	120763014	120763014	+	42	37	42	36	2.38095	5.40541	54.7619	61.1111	4.37163e-15	8.95933e-12	53.8948	Rfng
chr5	116083026	116083026	+	29	49	24	41	24.1379	10.2041	66.6667	85.3659	4.40632e-15	9.01048e-12	63.0769	Tmem233
chr2	24679147	24679147	-	45	60	34	51	22.2222	20	67.6471	82.3529	4.43278e-15	9.04758e-12	55.5182	Cacna1b
chr14	48661442	48661442	-	66	86	59	53	34.8485	19.7674	79.661	67.9245	4.57635e-15	9.3057e-12	47.7914	Otx2
chr14	67608339	67608339	+	63	71	38	50	17.4603	25.3521	68.4211	78	4.57567e-15	9.3057e-12	52.2218	Cdca2
chr9	42521018	42521018	-	59	62	34	44	11.8644	9.67742	73.5294	54.5455	4.66149e-15	9.46114e-12	52.0767	Tbcel
chr7	46349151	46349151	+	49	63	39	52	10.2041	11.1111	58.9744	63.4615	4.77849e-15	9.68054e-12	50.8242	Munc
chr10	10689266	10689266	+	23	28	24	35	4.34783	0	45.8333	82.8571	4.92131e-15	9.95134e-12	65.8358	4930567K20Rik
chr7	30515881	30515881	+	56	75	81	67	37.5	34.6667	92.5926	67.1642	4.95454e-15	9.99816e-12	45.2032	Arhgap33os
chr8	69883081	69883081	+	50	37	26	48	32	13.5135	76.9231	87.5	4.96284e-15	9.99816e-12	59.6459	Cilp2
chr3	129754818	129754818	-	82	74	75	50	12.1951	8.10811	50.6667	54	4.9798e-15	1.00138e-11	41.7436	Egf
chr10	82950820	82950820	-	46	41	39	41	45.6522	53.6585	0	2.43902	5.01085e-15	1.00576e-11	-48.1753	Chst11
chr18	25478440	25478440	+	66	66	57	76	66.6667	40.9091	92.9825	94.7368	5.12159e-15	1.0261e-11	40.1971	Celf4
chr12	86211075	86211075	+	55	55	57	47	7.27273	1.81818	50.8772	46.8085	5.14951e-15	1.02979e-11	44.493	Gpatch2l
chr18	37144811	37144811	-	37	40	29	34	29.7297	15	79.3103	91.1765	5.47312e-15	1.0925e-11	63.6364	Pcdhac2
chr12	33119040	33119040	-	46	49	46	47	43.4783	42.8571	89.1304	97.8723	5.55509e-15	1.10683e-11	50.3905	Cdhr3
chr18	64531357	64531357	-	68	70	60	59	64.7059	55.7143	96.6667	98.3051	6.05457e-15	1.20415e-11	37.3341	Nars
chr19	6601051	6601051	+	53	52	37	48	47.1698	40.3846	94.5946	93.75	6.28657e-15	1.24801e-11	50.3081	Slc22a12
chr1	121528133	121528133	-	72	58	46	44	2.77778	3.44828	41.3043	47.7273	6.32286e-15	1.25292e-11	41.3675	Htr5b
chr3	117575912	117575912	-	78	77	59	77	6.41026	1.2987	37.2881	40.2597	6.34912e-15	1.25584e-11	35.0996	Plppr5
chr1	91345067	91345067	+	55	59	34	35	0	0	38.2353	40	6.40046e-15	1.2637e-11	39.1304	Klhl30
chr16	35872417	35872417	+	57	45	64	68	19.2982	26.6667	56.25	88.2353	6.49993e-15	1.28045e-11	50.1783	Parp14
chr15	101479850	101479850	-	55	49	31	54	21.8182	20.4082	77.4194	75.9259	6.50887e-15	1.28045e-11	55.3167	Krt86
chr10	64088864	64088864	-	52	58	48	46	19.2308	31.0345	75	82.6087	6.66296e-15	1.3084e-11	53.2689	Lrrtm3
chr7	120597821	120597821	+	56	66	37	31	1.78571	4.54545	43.2432	58.0645	6.72959e-15	1.3191e-11	46.7213	E130201H02Rik
chr5	113551113	113551113	+	68	52	49	49	16.1765	15.3846	77.551	55.102	7.09076e-15	1.3874e-11	50.4932	Wscd2
chr12	105455035	105455035	+	62	80	60	54	11.2903	15	46.6667	72.2222	7.23834e-15	1.41373e-11	45.3916	D430019H16Rik
chr12	54067827	54067827	-	26	35	23	40	15.3846	8.57143	78.2609	77.5	7.28044e-15	1.41941e-11	66.3024	Egln3
chr8	3994413	3994413	+	53	73	43	48	16.9811	23.2877	67.4419	77.0833	7.35141e-15	1.43068e-11	51.8926	Cd209c
chr8	3994394	3994394	+	53	74	41	49	15.0943	16.2162	56.0976	75.5102	7.37653e-15	1.433e-11	50.9186	Cd209c
chr16	13061521	13061521	+	54	76	45	49	18.5185	18.4211	68.8889	69.3878	7.40748e-15	1.43645e-11	50.6874	Ercc4
chr8	63952334	63952334	-	58	62	52	41	8.62069	8.06452	53.8462	58.5366	7.48831e-15	1.44954e-11	47.5806	Sgol2b
chr5	138821398	138821398	-	36	52	34	31	2.77778	1.92308	58.8235	48.3871	7.5163e-15	1.45237e-11	51.5734	Gm5294
chr5	77487888	77487888	-	81	78	78	80	17.284	11.5385	47.4359	62.5	7.56896e-15	1.45996e-11	40.5979	1700017L05Rik
chr2	162948177	162948177	+	87	97	80	81	58.6207	48.4536	83.75	96.2963	7.7738e-15	1.49681e-11	36.8012	L3mbtl1
chr10	7867707	7867707	-	67	58	51	44	19.403	13.7931	64.7059	70.4545	7.92569e-15	1.52336e-11	50.5684	Mir5104
chr10	87501755	87501755	+	64	57	54	29	9.375	3.50877	46.2963	68.9655	8.01529e-15	1.53787e-11	47.6053	Ascl1
chr5	29488293	29488293	-	84	75	68	58	26.1905	22.6667	61.7647	79.3103	8.20972e-15	1.5724e-11	45.313	Mnx1
chr12	14149209	14149209	-	46	58	45	45	15.2174	18.9655	71.1111	71.1111	8.3824e-15	1.59984e-11	53.8034	Fam84a
chr6	83064558	83064558	-	47	34	41	40	36.1702	29.4118	87.8049	92.5	8.37725e-15	1.59984e-11	56.7901	Tlx2
chr9	53935988	53935988	-	69	74	54	56	28.9855	25.6757	77.7778	73.2143	8.45312e-15	1.61051e-11	48.1818	Elmod1
chr17	49900899	49900899	+	40	47	36	49	20	4.25532	75	61.2245	8.71001e-15	1.65656e-11	55.5646	Kif6
chr11	83419381	83419381	-	51	34	39	45	35.2941	50	100	88.8889	8.73743e-15	1.65887e-11	52.8711	Rasl10b
chr4	130200747	130200747	+	60	52	37	53	16.6667	30.7692	81.0811	73.5849	8.7715e-15	1.66122e-11	53.4524	Gm853
chr13	9494957	9494957	+	38	53	23	23	31.5789	37.7358	100	95.6522	8.78035e-15	1.66122e-11	62.6613	Dip2c
chr14	33977959	33977959	+	86	95	38	45	32.5581	24.2105	86.8421	71.1111	9.30056e-15	1.75659e-11	50.1365	Zfp488
chr14	33924177	33924177	+	67	62	49	66	8.95522	11.2903	59.1837	51.5152	9.4153e-15	1.77518e-11	44.7051	Gdf10
chr13	98430200	98430200	-	47	26	28	35	25.5319	15.3846	78.5714	91.4286	9.64456e-15	1.81526e-11	63.7965	2310005E17Rik
chr4	127214398	127214398	+	33	50	34	33	45.4545	40	94.1176	100	9.72736e-15	1.82768e-11	54.8463	Smim12
chr11	107813229	107813229	-	56	63	38	80	32.1429	41.2698	92.1053	81.25	9.99469e-15	1.87467e-11	47.771	Cacng4
chr1	190018401	190018401	+	41	69	27	28	12.1951	4.34783	62.963	64.2857	1.01103e-14	1.89308e-11	56.3636	Smyd2
chr12	86214381	86214381	+	37	39	27	40	8.10811	15.3846	66.6667	77.5	1.02796e-14	1.92149e-11	61.2922	Gpatch2l
chr6	6006427	6006427	+	70	73	54	53	21.4286	17.8082	68.5185	66.0377	1.05055e-14	1.95714e-11	47.7093	1700019G24Rik
chr12	24493622	24493622	+	53	53	34	32	39.6226	43.3962	91.1765	100	1.05064e-14	1.95714e-11	53.9451	Taf1b
chr11	103774981	103774981	-	94	85	104	82	8.51064	8.23529	31.7308	56.0976	1.08739e-14	2.02021e-11	34.0932	Wnt3
chr5	119866773	119866773	+	42	20	32	57	26.1905	30	84.375	89.4737	1.0882e-14	2.02021e-11	60.2211	Tbx5
chr18	52528739	52528739	-	64	73	63	53	23.4375	27.3973	68.254	79.2453	1.11422e-14	2.06497e-11	47.7284	Lox
chr11	74611492	74611492	+	63	60	51	60	7.93651	20	64.7059	58.3333	1.13601e-14	2.10178e-11	47.4401	E130309D14Rik
chr6	91807374	91807374	-	65	49	41	32	1.53846	2.04082	39.0244	53.125	1.14102e-14	2.10748e-11	43.4511	Grip2
chr1	153072128	153072128	-	84	104	90	100	33.3333	26.9231	75.5556	63	1.18874e-14	2.19188e-11	39.1601	Lamc2
chr11	61212265	61212265	+	41	56	36	39	34.1463	21.4286	88.8889	79.4872	1.21647e-14	2.23923e-11	57.1959	Aldh3a1
chr12	108318420	108318420	+	66	29	34	47	12.1212	20.6897	76.4706	65.9574	1.22944e-14	2.25927e-11	55.6335	Hhipl1
chr14	60086516	60086516	+	62	82	60	61	17.7419	19.5122	53.3333	75.4098	1.2765e-14	2.3418e-11	45.7128	Atp8a2
chr7	88130665	88130665	+	43	52	38	45	34.8837	11.5385	81.5789	75.5556	1.29373e-14	2.36941e-11	56.208	Ctsc
chr14	50897063	50897063	+	78	66	70	55	28.2051	19.697	80	58.1818	1.30846e-14	2.38835e-11	46.0944	Klhl33
chr4	117868144	117868144	-	44	41	35	41	18.1818	17.0732	68.5714	82.9268	1.30826e-14	2.38835e-11	58.6687	Ccdc24
chr5	112641488	112641488	+	54	37	22	52	14.8148	10.8108	63.6364	73.0769	1.32767e-14	2.41936e-11	57.0835	1700034G24Rik
chr14	68078728	68078728	-	63	59	41	32	6.34921	3.38983	58.5366	43.75	1.34051e-14	2.43866e-11	47.1368	Nefl
chr7	78882725	78882725	-	61	52	54	31	3.27869	11.5385	57.4074	51.6129	1.34942e-14	2.45077e-11	48.2145	Mir7-2
chr18	76544862	76544862	-	69	84	88	64	15.942	20.2381	56.8182	65.625	1.35434e-14	2.45562e-11	42.2257	Smad2
chr9	121791795	121791795	-	42	45	35	36	33.3333	35.5556	85.7143	97.2222	1.35995e-14	2.46167e-11	57.0665	Hhatl
chr4	117868115	117868115	-	44	41	35	42	27.2727	21.9512	85.7143	80.9524	1.40964e-14	2.54739e-11	58.411	Ccdc24
chr12	24493606	24493606	-	50	75	31	37	30	18.6667	74.1935	83.7838	1.42752e-14	2.57543e-11	56.2118	Taf1b
chr5	138821387	138821387	+	36	23	24	19	2.77778	0	58.3333	78.9474	1.4402e-14	2.59399e-11	65.7469	Gm5294
chr18	25478452	25478452	+	67	66	59	78	67.1642	40.9091	93.2203	93.5897	1.4534e-14	2.60483e-11	39.2953	Celf4
chr5	52516351	52516351	+	48	52	43	37	25	23.0769	79.0698	81.0811	1.45085e-14	2.60483e-11	56	Ccdc149
chr5	138821397	138821397	+	37	24	26	20	2.7027	0	61.5385	70	1.45277e-14	2.60483e-11	63.578	Gm5294
chr11	58960357	58960357	-	58	68	76	60	0	0	52.6316	0	1.47106e-14	2.63215e-11	29.4118	Trim17
chr7	113208602	113208602	+	77	77	61	51	2.5974	6.49351	40.9836	43.1373	1.4939e-14	2.66862e-11	37.4188	Arntl
chr10	74991427	74991427	+	57	85	58	54	80.7018	54.1176	98.2759	100	1.50896e-14	2.6911e-11	34.3184	Gnaz
chr9	31858998	31858998	+	55	75	49	51	0	2.66667	34.6939	41.1765	1.53129e-14	2.72646e-11	36.4615	Barx2
chr14	60379491	60379491	+	51	46	45	47	19.6078	6.52174	71.1111	61.7021	1.54417e-14	2.74491e-11	52.9023	Amer2
chr5	27261953	27261953	+	30	35	22	30	0	11.4286	68.1818	73.3333	1.55205e-14	2.75441e-11	65	Dpp6
chr4	117868235	117868235	-	48	52	41	49	29.1667	25	73.1707	87.7551	1.58621e-14	2.81045e-11	54.1111	Ccdc24
chr16	93934821	93934821	+	50	41	57	57	20	17.0732	78.9474	63.1579	1.60374e-14	2.83688e-11	52.3713	Cldn14
chr2	125660867	125660867	+	52	60	47	49	15.3846	11.6667	65.9574	61.2245	1.64008e-14	2.89646e-11	50.1488	Eid1
chr8	35765132	35765132	-	53	67	43	44	7.54717	10.4478	58.1395	56.8182	1.7299e-14	3.05014e-11	48.3046	Cldn23
chr4	148416105	148416105	-	55	79	55	58	54.5455	59.4937	94.5455	98.2759	1.76251e-14	3.1026e-11	38.9975	Ubiad1
chr15	34837188	34837188	-	75	87	73	85	16	20.6897	60.274	58.8235	1.81653e-14	3.19253e-11	40.9752	Kcns2
chr15	85736409	85736409	+	38	33	23	20	10.5263	6.06061	86.9565	65	1.83536e-14	3.22043e-11	68.2935	Ppara
chr15	60823972	60823972	+	64	62	54	74	0	0	35.1852	25.6757	1.84434e-14	3.22897e-11	29.6875	9930014A18Rik
chr2	87526115	87526115	-	36	30	27	33	13.8889	6.66667	70.3704	78.7879	1.84617e-14	3.22897e-11	64.3939	Olfr153
chr12	54067833	54067833	-	26	35	23	40	15.3846	5.71429	78.2609	72.5	1.87296e-14	3.27057e-11	64.7671	Egln3
chr1	91344632	91344632	+	52	55	51	42	51.9231	36.3636	88.2353	97.619	1.89127e-14	3.29725e-11	48.5479	Klhl30
chr10	122448217	122448217	+	84	86	78	52	23.8095	9.30233	53.8462	65.3846	1.90788e-14	3.32089e-11	41.991	Avpr1a
chr2	24679164	24679164	-	45	60	34	51	20	30	70.5882	86.2745	1.91495e-14	3.32787e-11	54.2857	Cacna1b
chr18	25478450	25478450	+	68	68	58	79	63.2353	38.2353	89.6552	92.4051	1.92758e-14	3.34448e-11	40.5056	Celf4
chr10	93431025	93431025	-	43	87	57	56	0	4.5977	45.614	35.7143	1.95612e-14	3.38859e-11	37.631	Mir7688
chr19	42268345	42268345	-	69	68	74	51	1.44928	1.47059	36.4865	31.3725	1.98575e-14	3.43444e-11	32.9401	Mir3085
chr12	86214376	86214376	+	40	38	26	39	10	18.4211	50	92.3077	2.02107e-14	3.48999e-11	61.2821	Gpatch2l
chr15	103172567	103172567	+	69	61	55	42	8.69565	22.9508	69.0909	57.1429	2.03945e-14	3.51615e-11	48.5329	Smug1
chr8	97281370	97281370	+	69	95	56	45	37.6812	40	85.7143	84.4444	2.052e-14	3.53219e-11	46.1241	Mir28c
chr2	70128008	70128008	-	76	77	51	78	1.31579	7.79221	31.3725	46.1538	2.06078e-14	3.5392e-11	35.7349	Myo3b
chr11	118603586	118603586	+	43	45	28	45	11.6279	20	82.1429	68.8889	2.06258e-14	3.5392e-11	58.0635	Engase
chr10	93049953	93049953	-	27	40	35	44	37.037	52.5	0	0	2.07119e-14	3.54585e-11	-46.2687	Cdk17
chr2	87526108	87526108	-	35	28	27	33	14.2857	10.7143	70.3704	84.8485	2.07297e-14	3.54585e-11	65.6349	Olfr153
chr2	90783645	90783645	+	89	51	71	75	42.6966	37.2549	83.0986	84	2.08744e-14	3.56245e-11	42.8474	Agbl2
chr1	105844774	105844774	+	73	73	37	54	20.5479	12.3288	70.2703	61.1111	2.08923e-14	3.56245e-11	48.3968	Tnfrsf11a
chr6	83064549	83064549	-	47	34	41	38	38.2979	47.0588	92.6829	97.3684	2.09373e-14	3.56453e-11	52.9614	Tlx2
chr19	42268319	42268319	+	35	48	38	49	2.85714	12.5	71.0526	55.102	2.10713e-14	3.58174e-11	53.6352	Mir3085
chr8	110177560	110177560	+	30	41	26	28	23.3333	19.5122	96.1538	78.5714	2.13295e-14	3.61998e-11	65.9103	Calb2
chr19	8771121	8771121	-	66	93	73	70	10.6061	4.30108	61.6438	24.2857	2.18838e-14	3.70826e-11	36.4384	Tmem223
chr1	134046605	134046605	-	50	47	47	39	20	19.1489	70.2128	79.4872	2.19748e-14	3.7179e-11	54.831	Fmod
chr13	21363981	21363981	+	94	119	105	93	61.7021	48.7395	87.619	88.172	2.2143e-14	3.74054e-11	33.4187	Zscan12
chr19	43986204	43986204	+	66	51	50	52	13.6364	9.80392	62	57.6923	2.21851e-14	3.74184e-11	47.8381	Cpn1
chr2	126594336	126594336	-	95	78	78	69	48.4211	44.8718	85.8974	86.9565	2.24764e-14	3.7851e-11	39.5737	Hdc
chr4	124150719	124150719	+	70	58	57	76	40	34.4828	78.9474	85.5263	2.26098e-14	3.80168e-11	45.2068	Rragc
chr10	93430999	93430999	-	42	90	57	58	0	4.44444	43.8596	36.2069	2.35461e-14	3.95301e-11	36.9697	Mir7688
chr14	67608361	67608361	+	62	71	37	48	29.0323	21.1268	72.973	79.1667	2.35843e-14	3.95331e-11	51.6586	Cdca2
chr14	33924197	33924197	-	43	52	40	33	11.6279	13.4615	62.5	75.7576	2.37407e-14	3.9734e-11	55.8616	Gdf10
chr13	98694988	98694988	+	35	39	30	22	11.4286	2.5641	70	68.1818	2.38504e-14	3.98565e-11	62.474	Tmem171
chr2	156615398	156615398	+	38	38	34	34	2.63158	5.26316	61.7647	55.8824	2.39598e-14	3.99777e-11	54.8762	Dlgap4
chr3	129754872	129754872	-	82	75	74	65	4.87805	2.66667	37.8378	36.9231	2.42552e-14	4.04086e-11	33.5884	Egf
chr7	63759428	63759428	-	61	68	37	52	9.83607	10.2941	54.0541	59.6154	2.44496e-14	4.06058e-11	47.2259	E030018B13Rik
chr9	53935957	53935957	+	51	44	32	53	56.8627	34.0909	100	92.4528	2.4435e-14	4.06058e-11	48.9783	Elmod1
chr11	83419344	83419344	-	51	36	39	46	11.7647	19.4444	71.7949	69.5652	2.44855e-14	4.06058e-11	55.6457	Rasl10b
chr15	25364526	25364526	-	44	48	30	38	9.09091	14.5833	73.3333	65.7895	2.45867e-14	4.07116e-11	57.1611	Basp1
chr18	28077830	28077830	-	66	84	46	54	6.06061	2.38095	39.1304	44.4444	2.47439e-14	4.09097e-11	38	4930474G06Rik
chr12	73537760	73537760	+	87	64	90	93	50.5747	35.9375	85.5556	81.7204	2.49855e-14	4.12464e-11	39.2357	Tmem30b
chr18	67344040	67344040	-	79	74	48	67	0	1.35135	37.5	25.3731	2.51745e-14	4.14954e-11	29.7812	B430212C06Rik
chr15	101930766	101930766	-	41	39	19	25	26.8293	41.0256	94.7368	100	2.63908e-14	4.34344e-11	63.9773	Krt4
chr18	58837975	58837975	-	55	82	70	59	12.7273	8.53659	55.7143	47.4576	2.66732e-14	4.38221e-11	41.719	Adamts19
chr12	24493628	24493628	+	52	51	34	29	30.7692	50.9804	94.1176	96.5517	2.67069e-14	4.38221e-11	54.4614	Taf1b
chr11	118603606	118603606	-	60	64	63	72	20	18.75	58.7302	70.8333	2.67806e-14	4.38769e-11	45.8303	Engase
chr10	106469413	106469413	+	75	56	82	100	1.33333	0	25.6098	33	2.7324e-14	4.46999e-11	28.907	Ppfia2
chr13	74167078	74167078	-	80	69	70	54	10	2.89855	42.8571	48.1481	2.73879e-14	4.47371e-11	38.4499	Exoc3
chr10	93049952	93049952	+	16	17	30	63	43.75	64.7059	0	0	2.79357e-14	4.55634e-11	-54.5455	Cdk17
chr16	90521174	90521174	-	85	111	99	89	60	66.6667	89.899	98.8764	2.8143e-14	4.58328e-11	30.3734	Hunk
chr16	35872465	35872465	+	58	46	64	67	31.0345	39.1304	76.5625	88.0597	2.86212e-14	4.65419e-11	47.8274	Parp14
chr10	77664385	77664385	+	36	38	36	38	30.5556	47.3684	94.4444	94.7368	3.0192e-14	4.9023e-11	55.4054	Tspear
chr19	3414331	3414331	+	39	51	44	53	2.5641	1.96078	40.9091	50.9434	3.03132e-14	4.91464e-11	44.1695	Gal
chr13	9494953	9494953	+	39	51	23	23	30.7692	41.1765	100	95.6522	3.11515e-14	5.04304e-11	61.1594	Dip2c
chr10	21991833	21991833	-	65	38	43	61	7.69231	0	55.814	44.2623	3.30273e-14	5.33878e-11	44.1841	Sgk1
chr2	87526087	87526087	-	27	20	16	25	14.8148	20	93.75	92	3.44514e-14	5.56071e-11	75.6617	Olfr153
chr3	151837218	151837218	+	60	86	45	51	1.66667	2.32558	48.8889	27.451	3.45206e-14	5.56363e-11	35.4452	Ptgfr
chr15	25364511	25364511	-	42	49	30	39	23.8095	16.3265	83.3333	74.359	3.49595e-14	5.61772e-11	58.4806	Basp1
chr13	98430190	98430190	-	48	25	28	34	33.3333	20	78.5714	100	3.49368e-14	5.61772e-11	61.5555	2310005E17Rik
chr6	113284193	113284193	+	78	96	85	63	20.5128	17.7083	56.4706	63.4921	3.50643e-14	5.62625e-11	40.4939	Cpne9
chr5	116083178	116083178	+	37	42	30	43	8.10811	19.0476	66.6667	76.7442	3.52278e-14	5.64415e-11	58.6787	Tmem233
chr2	60552969	60552969	-	61	75	60	72	18.0328	9.33333	48.3333	62.5	3.56386e-14	5.70158e-11	42.8253	Pla2r1
chr11	101177475	101177475	+	91	76	66	66	41.7582	47.3684	84.8485	86.3636	3.62782e-14	5.79538e-11	41.2947	Cntnap1
chr18	25478442	25478442	+	68	66	59	76	70.5882	43.9394	89.8305	98.6842	3.63891e-14	5.80064e-11	37.3521	Celf4
chr12	24493642	24493642	+	50	51	33	29	30	45.098	93.9394	93.1034	3.64177e-14	5.80064e-11	55.9246	Taf1b
chr5	126788406	126788406	-	33	42	25	41	3.0303	2.38095	40	65.8537	3.68279e-14	5.85739e-11	53.3939	4933438B17Rik
chr11	118907970	118907970	-	20	25	21	30	0	0	61.9048	66.6667	3.69045e-14	5.86101e-11	64.7059	Rbfox3
chr11	103775001	103775001	-	95	85	104	81	7.36842	8.23529	31.7308	51.8519	3.75519e-14	5.95513e-11	32.7628	Wnt3
chr11	107813217	107813217	-	56	62	39	81	19.6429	16.129	61.5385	66.6667	3.78275e-14	5.9901e-11	47.2034	Cacng4
chr12	29368299	29368299	-	41	63	50	44	4.87805	9.52381	56	54.5455	3.82393e-14	6.04652e-11	47.6268	Myt1l
chr2	87526029	87526029	-	22	24	16	44	31.8182	25	100	93.1818	3.84231e-14	6.06676e-11	66.7391	Olfr153
chr9	31859028	31859028	+	59	76	50	54	10.1695	1.31579	46	44.4444	4.07033e-14	6.41746e-11	40.0071	Barx2
chr7	140921846	140921846	+	62	44	57	50	8.06452	4.54545	47.3684	56	4.13091e-14	6.50356e-11	44.7981	Nlrp6
chr11	83419307	83419307	-	45	35	36	44	26.6667	25.7143	86.1111	81.8182	4.15735e-14	6.53572e-11	57.5	Rasl10b
chr11	61212259	61212259	+	41	54	37	39	24.3902	25.9259	83.7838	79.4872	4.25346e-14	6.67716e-11	56.3158	Aldh3a1
chr14	61274963	61274963	-	31	55	34	56	12.9032	12.7273	64.7059	67.8571	4.28173e-14	6.71186e-11	53.876	Sgcg
chr5	30466042	30466042	+	36	47	30	46	13.8889	4.25532	53.3333	69.5652	4.30191e-14	6.73379e-11	54.7242	1700001C02Rik
chr14	33978614	33978614	+	68	89	57	68	1.47059	0	22.807	33.8235	4.3201e-14	6.75215e-11	28.1631	Zfp488
chr7	44606662	44606662	-	71	73	62	88	8.4507	13.6986	50	51.1364	4.32605e-14	6.75215e-11	39.5556	Kcnc3
chr9	45431233	45431233	-	71	67	68	67	7.04225	7.46269	54.4118	37.3134	4.35792e-14	6.78243e-11	38.6795	4833428L15Rik
chr16	87797339	87797339	+	60	70	54	61	31.6667	27.1429	81.4815	72.1311	4.35621e-14	6.78243e-11	47.291	Bach1
chr10	62405400	62405400	+	63	61	54	46	33.3333	21.3115	75.9259	78.2609	4.39095e-14	6.82408e-11	49.5806	Hkdc1
chr7	100042185	100042185	+	47	51	47	45	12.766	15.6863	70.2128	62.2222	4.46248e-14	6.92535e-11	52.0186	Chrdl2
chr8	71701553	71701553	-	29	23	18	22	0	8.69565	83.3333	68.1818	4.49454e-14	6.96517e-11	71.1538	B3gnt3
chr9	22188553	22188553	-	30	26	33	45	6.66667	19.2308	69.697	80	4.52326e-14	6.9997e-11	63.141	Zfp872
chr11	115321837	115321837	+	49	54	49	37	8.16327	14.8148	61.2245	64.8649	4.63645e-14	7.16467e-11	51.1402	Ush1g
chr13	94681014	94681014	-	106	139	109	93	26.4151	30.2158	60.5505	67.7419	4.73272e-14	7.30307e-11	35.29	Tbca
chr6	88235895	88235895	-	71	77	91	50	29.5775	35.0649	78.022	72	4.74227e-14	7.30744e-11	43.4541	Dnajb8
chr5	116083150	116083150	-	29	26	17	31	10.3448	15.3846	76.4706	87.0968	4.77968e-14	7.35466e-11	70.6061	Tmem233
chr16	9992471	9992471	+	55	62	34	42	9.09091	9.67742	61.7647	57.1429	4.88963e-14	7.51322e-11	49.8088	Grin2a
chr19	22448349	22448349	+	79	81	61	72	8.86076	3.7037	37.7049	45.8333	4.92721e-14	7.56029e-11	35.8553	Trpm3
chr19	59588644	59588644	-	101	86	107	101	44.5545	36.0465	76.6355	78.2178	4.96907e-14	7.61377e-11	36.7621	2700089I24Rik
chr11	100640511	100640511	-	39	35	27	39	2.5641	2.85714	44.4444	64.1026	4.98615e-14	7.62919e-11	53.3579	Zfp385c
chr13	74167065	74167065	+	31	28	21	19	9.67742	3.57143	80.9524	73.6842	5.03314e-14	7.69029e-11	70.7203	Exoc3
chr9	55044499	55044499	-	31	27	30	40	0	14.8148	60	75	5.18065e-14	7.90457e-11	61.6749	Chrnb4
chr7	46397849	46397849	-	45	60	51	45	20	10	62.7451	66.6667	5.25869e-14	8.01239e-11	50.2976	Kcnc1
chr8	35765089	35765089	+	50	68	51	47	32	33.8235	78.4314	87.234	5.36081e-14	8.15656e-11	49.6022	Cldn23
chr10	75954160	75954160	-	97	108	124	109	35.0515	42.5926	76.6129	71.5596	5.5012e-14	8.35849e-11	35.2245	Gm5134
chr7	75983645	75983645	+	43	44	36	56	18.6047	43.1818	86.1111	83.9286	5.59013e-14	8.48177e-11	53.7481	Klhl25
chr11	49169248	49169248	+	44	39	24	50	13.6364	12.8205	62.5	74	5.65871e-14	8.57386e-11	57.0173	Olfr1394
chr14	33149612	33149612	+	73	77	48	49	20.5479	29.8701	66.6667	79.5918	5.79596e-14	8.7696e-11	47.8625	Wdfy4
chr6	131433802	131433802	+	74	75	54	67	5.40541	5.33333	42.5926	41.791	5.87139e-14	8.87139e-11	36.7796	Ybx3
chr9	95582424	95582424	-	63	55	39	36	9.52381	5.45455	69.2308	41.6667	5.94272e-14	8.96672e-11	48.3729	Paqr9
chr2	24679135	24679135	-	41	60	34	49	21.9512	30	64.7059	91.8367	6.10311e-14	9.19597e-11	53.9902	Cacna1b
chr19	47151792	47151792	-	46	66	57	45	21.7391	9.09091	63.1579	62.2222	6.14144e-14	9.24092e-11	48.4594	Calhm1
chr9	42521065	42521065	-	59	63	34	45	15.2542	14.2857	82.3529	53.3333	6.30156e-14	9.46465e-11	51.0687	Tbcel
chr12	73953164	73953164	-	32	27	30	47	6.25	3.7037	73.3333	57.4468	6.30753e-14	9.46465e-11	58.5516	Snapc1
chr3	64949527	64949527	+	61	78	63	59	40.9836	30.7692	80.9524	79.661	6.41864e-14	9.61811e-11	45.0761	Vmn2r-ps11
chr3	152092996	152092996	-	57	55	54	46	40.3509	14.5455	72.2222	84.7826	6.52222e-14	9.75988e-11	50.3214	Gipc2
chr5	120631521	120631521	-	34	40	28	47	44.1176	25	85.7143	93.617	6.93614e-14	1.0365e-10	56.8829	Cfap73
chr15	101479862	101479862	-	55	49	31	54	10.9091	6.12245	58.0645	57.4074	7.31499e-14	1.09162e-10	48.9932	Krt86
chr7	120597843	120597843	+	54	66	37	31	1.85185	3.0303	37.8378	54.8387	7.49947e-14	1.11761e-10	43.0882	E130201H02Rik
chr14	48801543	48801543	+	103	96	98	83	51.4563	51.0417	83.6735	89.1566	7.55624e-14	1.12453e-10	34.9316	4933429O19Rik
chr13	59726508	59726508	-	58	65	52	81	18.9655	7.69231	50	60.4938	7.60584e-14	1.13037e-10	43.3828	Spata31d1d
chr16	35660593	35660593	+	56	49	34	57	41.0714	30.6122	85.2941	87.7193	7.67483e-14	1.13906e-10	50.6227	Dirc2
chr1	132921047	132921047	+	85	107	53	66	31.7647	33.6449	81.1321	71.2121	7.69141e-14	1.13997e-10	42.8178	Lrrn2
chr7	144317031	144317031	+	73	83	48	72	16.4384	9.63855	41.6667	62.5	7.87181e-14	1.16512e-10	41.3462	Shank2
chr17	43229775	43229775	+	51	68	49	80	13.7255	14.7059	51.0204	63.75	7.94804e-14	1.1748e-10	44.629	Adgrf1
chr5	77487828	77487828	-	82	78	79	80	4.87805	11.5385	35.443	51.25	7.97999e-14	1.17746e-10	35.2712	1700017L05Rik
chr18	65874241	65874241	+	67	64	50	59	20.8955	31.25	76	71.1864	7.98763e-14	1.17746e-10	47.4403	Grp
chr11	49169309	49169309	-	79	73	34	45	8.86076	9.58904	41.1765	64.4444	8.03275e-14	1.18251e-10	45.2199	Olfr1394
chr10	106469372	106469372	+	74	58	81	102	1.35135	8.62069	33.3333	42.1569	8.0591e-14	1.18478e-10	33.7059	Ppfia2
chr11	115297049	115297049	-	85	88	68	81	24.7059	22.7273	61.7647	66.6667	8.15362e-14	1.19396e-10	40.7301	Fads6
chr8	69883129	69883129	-	51	56	38	41	19.6078	17.8571	81.5789	63.4146	8.14332e-14	1.19396e-10	53.4603	Cilp2
chr8	70087002	70087002	+	18	22	11	34	0	4.54545	54.5455	82.3529	8.15445e-14	1.19396e-10	73.0556	Hapln4
chr5	24504729	24504729	-	76	85	59	47	11.8421	14.1176	55.9322	55.3191	8.17259e-14	1.19501e-10	42.6169	Gbx1
chr15	101930743	101930743	-	41	38	19	26	24.3902	39.4737	100	92.3077	8.20945e-14	1.19878e-10	63.91	Krt4
chr14	41425630	41425630	+	64	88	51	59	7.8125	11.3636	45.098	55.9322	8.2545e-14	1.20375e-10	41.0407	Sftpd
chr7	63759416	63759416	-	61	66	37	53	14.7541	9.09091	62.1622	56.6038	8.4364e-14	1.22863e-10	47.0779	E030018B13Rik
chr19	5745506	5745506	+	62	41	46	58	32.2581	36.5854	84.7826	82.7586	8.65519e-14	1.2588e-10	49.6733	Ltbp3
chr17	48646981	48646981	-	81	62	96	132	24.6914	37.0968	73.9583	65.9091	8.73304e-14	1.26807e-10	39.2283	Unc5cl
chr7	136008202	136008202	-	29	54	26	41	20.6897	24.0741	73.0769	87.8049	8.74223e-14	1.26807e-10	59.198	C030029H02Rik
chr16	13061526	13061526	+	53	78	45	49	24.5283	25.641	77.7778	71.4286	8.75764e-14	1.26862e-10	49.2772	Ercc4
chr13	99900064	99900064	-	34	39	34	15	5.88235	15.3846	73.5294	80	8.80542e-14	1.27384e-10	64.5513	Cartpt
chr3	64949528	64949528	-	50	46	35	40	24	36.9565	68.5714	100	8.95731e-14	1.29409e-10	55.125	Vmn2r-ps11
chr13	93674542	93674542	+	70	72	78	53	1.42857	11.1111	41.0256	47.1698	9.21654e-14	1.32978e-10	37.1734	Dmgdh
chr6	16317903	16317903	-	104	136	95	94	2.88462	5.14706	21.0526	38.2979	9.28647e-14	1.3381e-10	25.463	Tfec
chr1	53394315	53394315	+	38	35	30	36	21.0526	11.4286	80	75	9.40362e-14	1.35318e-10	60.8344	Asnsd1
chr5	30466144	30466144	-	32	50	32	34	9.375	10	65.625	67.6471	9.62819e-14	1.38367e-10	56.9106	1700001C02Rik
chr8	85011541	85011541	+	32	54	16	58	15.625	16.6667	68.75	74.1379	9.74797e-14	1.39903e-10	56.6939	Best2
chr14	33924161	33924161	+	66	61	49	66	7.57576	6.55738	59.1837	39.3939	9.85577e-14	1.41264e-10	40.7395	Gdf10
chr2	164948867	164948867	+	56	65	27	38	8.92857	18.4615	70.3704	65.7895	1.00243e-13	1.43491e-10	53.6427	Mmp9
chr6	85478155	85478155	-	94	116	100	103	65.9574	59.4828	92	92.233	1.0079e-13	1.44084e-10	29.7373	Fbxo41
chr14	50897075	50897075	+	79	67	69	54	34.1772	25.3731	82.6087	64.8148	1.04066e-13	1.48572e-10	44.6598	Klhl33
chr7	144678538	144678538	-	65	44	34	64	26.1538	13.6364	58.8235	78.125	1.06968e-13	1.52515e-10	50.3277	Ano1
chr5	120294904	120294904	+	67	74	61	61	8.95522	12.1622	57.377	45.9016	1.08189e-13	1.54054e-10	41.001	Lhx5
chr10	79717763	79717763	-	43	52	41	44	11.6279	3.84615	58.5366	54.5455	1.09463e-13	1.55664e-10	49.1022	Hcn2
chr7	44586787	44586787	+	50	69	50	59	12	15.942	72	50.8475	1.10128e-13	1.56406e-10	46.2647	Kcnc3
chr13	71104691	71104691	+	37	34	37	33	16.2162	17.6471	72.973	81.8182	1.13215e-13	1.6058e-10	60.2414	Mir466f-4
chr5	77487830	77487830	-	82	78	80	81	1.21951	2.5641	25	34.5679	1.15658e-13	1.63831e-10	27.9387	1700017L05Rik
chr4	46348843	46348843	+	60	86	66	81	25	31.3953	57.5758	82.716	1.16076e-13	1.64211e-10	42.6614	Foxe1
chr5	143758186	143758186	+	40	35	44	40	7.5	2.85714	54.5455	60	1.18346e-13	1.67204e-10	51.8095	D130017N08Rik
chr15	75709173	75709173	+	69	77	46	42	8.69565	15.5844	56.5217	59.5238	1.19041e-13	1.67967e-10	45.6258	Rhpn1
chr4	127214414	127214414	+	33	49	32	34	51.5152	34.6939	100	91.1765	1.23461e-13	1.73979e-10	53.9911	Smim12
chr2	164948862	164948862	+	59	64	27	39	10.1695	17.1875	59.2593	71.7949	1.27135e-13	1.78925e-10	52.8455	Mmp9
chr10	92269385	92269385	-	33	38	32	30	45.4545	52.6316	0	0	1.27334e-13	1.78973e-10	-49.2958	Rmst
chr5	106561348	106561348	-	38	42	25	27	2.63158	4.7619	60	59.2593	1.28457e-13	1.80317e-10	55.8654	Barhl2
chr5	9261064	9261064	-	38	37	30	32	18.4211	27.027	80	87.5	1.30166e-13	1.82481e-10	61.2043	9330182L06Rik
chr13	9494902	9494902	+	44	52	31	34	63.6364	48.0769	100	100	1.31639e-13	1.84309e-10	44.7917	Dip2c
chr2	165246424	165246424	-	89	65	80	76	32.5843	35.3846	72.5	77.6316	1.32588e-13	1.85399e-10	41.2338	Cdh22
chr3	37656545	37656545	-	59	82	51	60	23.7288	21.9512	66.6667	70	1.34363e-13	1.8764e-10	45.7734	Spry1
chr12	40133663	40133663	+	77	68	38	63	7.79221	4.41176	57.8947	38.0952	1.35169e-13	1.88523e-10	39.3377	Scin
chr19	53264364	53264364	-	41	48	40	33	34.1463	45.8333	87.5	100	1.35915e-13	1.89321e-10	52.7012	1700001K23Rik
chr2	180659533	180659533	-	30	39	23	34	43.3333	23.0769	91.3043	94.1176	1.38977e-13	1.93339e-10	61.0984	Tcfl5
chr16	35659750	35659750	+	57	51	41	40	36.8421	43.1373	90.2439	90	1.39626e-13	1.93993e-10	50.3086	Dirc2
chr7	144678522	144678522	-	65	45	35	64	18.4615	22.2222	57.1429	76.5625	1.40836e-13	1.95426e-10	49.697	Ano1
chr2	136051330	136051330	-	33	39	23	27	0	2.5641	65.2174	48.1481	1.4169e-13	1.9636e-10	54.6111	Lamp5
chr1	156310903	156310903	+	100	102	69	70	8	11.7647	36.2319	52.8571	1.4188e-13	1.96373e-10	34.7033	Nphs2
chr10	11080551	11080551	-	42	56	27	33	0	5.35714	37.037	63.6364	1.46139e-13	2.0201e-10	48.6054	Grm1
chr5	113348897	113348897	+	47	66	25	29	14.8936	12.1212	72	68.9655	1.49221e-13	2.06009e-10	57.096	Aym1
chr4	125488700	125488700	-	30	40	33	28	3.33333	2.5	54.5455	60.7143	1.50817e-13	2.07949e-10	54.5199	Grik3
chr4	115918023	115918023	+	59	55	46	54	32.2034	41.8182	89.1304	81.4815	1.51134e-13	2.08122e-10	48.1579	Dmbx1
chr11	69421740	69421740	+	48	35	32	46	25	17.1429	81.25	76.087	1.52086e-13	2.09169e-10	56.5184	Kdm6b
chr6	145047581	145047581	-	83	88	66	71	30.1205	22.7273	71.2121	64.7887	1.52383e-13	2.09313e-10	41.5674	Bcat1
chr3	117575918	117575918	-	78	78	61	78	6.41026	3.84615	47.541	32.0513	1.52709e-13	2.09495e-10	33.7207	Plppr5
chr8	40927693	40927693	-	87	109	57	75	14.9425	22.0183	54.386	61.3333	1.54074e-13	2.10968e-10	39.4558	Pdgfrl
chr9	95582392	95582392	-	65	58	38	36	9.23077	5.17241	63.1579	44.4444	1.5417e-13	2.10968e-10	46.737	Paqr9
chr4	138555849	138555849	+	69	59	67	83	0	1.69492	31.3433	28.9157	1.56984e-13	2.14549e-10	29.2188	Vwa5b1
chr5	110480673	110480673	+	49	54	43	31	48.9796	37.037	93.0233	93.5484	1.60782e-13	2.19463e-10	50.5248	Fbrsl1
chr13	25056542	25056542	+	70	98	94	78	27.1429	15.3061	58.5106	58.9744	1.63296e-13	2.22616e-10	38.4828	Dcdc2a
chr17	43629007	43629007	-	44	57	40	56	47.7273	56.1404	90	100	1.65519e-13	2.25364e-10	43.3581	Tdrd6
chr5	135840383	135840383	+	44	39	39	48	38.6364	35.8974	89.7436	89.5833	1.66194e-13	2.26e-10	52.3058	Srrm3
chr13	98430188	98430188	-	47	26	28	34	14.8936	7.69231	67.8571	76.4706	1.67151e-13	2.27017e-10	60.2519	2310005E17Rik
chr11	118603615	118603615	-	59	65	67	74	35.5932	29.2308	76.1194	77.027	1.67729e-13	2.27235e-10	44.3377	Engase
chr5	100091875	100091875	-	26	40	41	34	15.3846	27.5	73.1707	94.1176	1.67723e-13	2.27235e-10	59.9394	Tmem150cos
chr13	41114183	41114183	+	47	49	22	41	36.1702	24.4898	95.4545	82.9268	1.69412e-13	2.2923e-10	57.0933	Gcm2
chr19	56320439	56320439	-	75	78	104	63	9.33333	3.84615	37.5	44.4444	1.70731e-13	2.30441e-10	33.5838	Habp2
chr11	69150953	69150953	+	61	66	45	49	39.3443	30.303	88.8889	77.551	1.70728e-13	2.30441e-10	48.3331	Alox12b
chr19	43441985	43441985	-	55	70	54	61	38.1818	28.5714	75.9259	81.9672	1.71494e-13	2.31184e-10	46.3304	Cnnm1
chr10	11080895	11080895	+	72	91	89	94	25	29.6703	61.7978	71.2766	1.81454e-13	2.44143e-10	39.0593	Grm1
chr15	74529374	74529374	-	55	81	23	25	10.9091	4.93827	47.8261	72	1.81556e-13	2.44143e-10	53.0637	Adgrb1
chr5	73360463	73360463	-	36	40	16	35	11.1111	12.5	93.75	65.7143	1.81845e-13	2.44231e-10	62.6677	Ociad2
chr17	43629190	43629190	-	65	64	39	48	30.7692	23.4375	82.0513	72.9167	1.86242e-13	2.49827e-10	49.8797	Tdrd6
chr11	101177457	101177457	-	37	32	42	49	40.5405	31.25	85.7143	93.8776	1.86639e-13	2.50052e-10	53.878	Cntnap1
chr5	116083092	116083092	-	38	33	13	22	15.7895	24.2424	84.6154	95.4545	1.88799e-13	2.52635e-10	71.7103	Tmem233
chr5	143758237	143758237	-	65	58	36	48	9.23077	1.72414	52.7778	45.8333	1.92887e-13	2.57787e-10	43.1185	D130017N08Rik
chr4	46348874	46348874	+	60	87	65	82	30	31.0345	60	82.9268	1.95872e-13	2.61456e-10	42.1769	Foxe1
chr15	101930592	101930592	+	29	35	20	34	10.3448	0	45	76.4706	1.96972e-13	2.62602e-10	60.1273	Krt4
chr17	47394711	47394711	-	73	62	47	57	5.47945	9.67742	46.8085	49.1228	1.97519e-13	2.63009e-10	40.6695	Guca1a
chr8	69883120	69883120	+	51	38	26	47	13.7255	15.7895	73.0769	68.0851	1.98617e-13	2.64148e-10	55.2563	Cilp2
chr2	87526068	87526068	-	26	20	16	24	15.3846	15	87.5	91.6667	2.02518e-13	2.69007e-10	74.7826	Olfr153
chr4	138522250	138522250	+	44	57	50	62	31.8182	35.0877	80	83.871	2.04505e-13	2.71315e-10	48.4795	Camk2n1
chr10	87501722	87501722	+	64	56	55	29	18.75	10.7143	63.6364	65.5172	2.05862e-13	2.72782e-10	49.2857	Ascl1
chr14	20656461	20656461	+	54	73	60	37	40.7407	36.9863	86.6667	83.7838	2.11249e-13	2.7958e-10	46.9843	Myoz1
chr1	135085394	135085394	+	39	49	39	53	17.9487	28.5714	84.6154	71.6981	2.11716e-13	2.79858e-10	53.3103	Lgr6
chr1	184777296	184777296	+	101	112	117	78	21.7822	13.3929	58.1197	41.0256	2.13172e-13	2.8144e-10	33.9112	43160
chr2	87526143	87526143	-	36	29	25	34	13.8889	6.89655	76	70.5882	2.16802e-13	2.85886e-10	62.1121	Olfr153
chr18	46212074	46212074	-	110	137	109	83	3.63636	7.29927	27.5229	37.3494	2.18718e-13	2.87765e-10	26.1028	Trim36
chr13	74167071	74167071	+	32	28	20	20	9.375	3.57143	70	80	2.18756e-13	2.87765e-10	68.3333	Exoc3
chr16	45654235	45654235	+	92	86	62	56	16.3043	25.5814	69.3548	55.3571	2.20009e-13	2.89064e-10	41.9253	BC016579
chr5	43662860	43662860	-	58	72	58	54	3.44828	1.38889	32.7586	40.7407	2.20917e-13	2.89658e-10	34.2995	Cc2d2a
chr10	10689329	10689329	+	24	28	24	33	4.16667	7.14286	50	84.8485	2.20994e-13	2.89658e-10	64.4062	4930567K20Rik
chr11	99932121	99932121	+	43	28	20	28	37.2093	39.2857	100	96.4286	2.22873e-13	2.91419e-10	59.8885	Krtap31-2
chr7	25134812	25134812	-	65	79	59	50	61.5385	39.2405	91.5254	90	2.25496e-13	2.94495e-10	41.5201	Pou2f2
chr5	116083129	116083129	+	85	103	67	97	61.1765	64.0777	94.0299	93.8144	2.26376e-13	2.9529e-10	31.1365	Tmem233
chr8	119633183	119633183	-	47	44	42	48	51.0638	18.1818	85.7143	87.5	2.27882e-13	2.96897e-10	51.5018	Kcng4
chr7	144175488	144175488	+	62	41	43	47	14.5161	12.1951	60.4651	65.9574	2.28269e-13	2.97046e-10	49.7411	Shank2
chr6	90325075	90325075	+	53	56	37	42	18.8679	10.7143	72.973	59.5238	2.38927e-13	3.10543e-10	51.1439	Chst13
chr13	9494969	9494969	+	39	54	23	23	30.7692	38.8889	95.6522	95.6522	2.39991e-13	3.11555e-10	60.1683	Dip2c
chr13	74167047	74167047	+	30	28	21	20	13.3333	3.57143	76.1905	80	2.40892e-13	3.12351e-10	69.4281	Exoc3
chr5	138821408	138821408	+	36	23	26	19	2.77778	4.34783	61.5385	73.6842	2.41909e-13	3.13296e-10	63.2768	Gm5294
chr1	13104414	13104414	-	64	93	62	75	21.875	13.9785	59.6774	56	2.48783e-13	3.21816e-10	40.4668	Prdm14
chr7	19086501	19086501	+	93	86	131	111	18.2796	19.7674	51.145	55.8559	2.52903e-13	3.26758e-10	34.3114	Mir3100
chr5	33540106	33540106	-	52	44	34	52	26.9231	22.7273	79.4118	76.9231	2.57675e-13	3.32528e-10	52.907	Fam53a
chr4	124150749	124150749	-	72	43	54	70	30.5556	37.2093	70.3704	85.7143	2.63069e-13	3.39086e-10	45.9888	Rragc
chr1	13104413	13104413	+	47	53	39	38	12.766	13.2075	74.359	55.2632	2.68944e-13	3.46248e-10	51.9351	Prdm14
chr13	119487251	119487251	+	52	54	64	70	36.5385	31.4815	87.5	72.8571	2.81638e-13	3.62164e-10	45.8885	Gm7120
chr8	123894904	123894904	-	20	22	22	38	25	13.6364	86.3636	89.4737	2.82455e-13	3.62785e-10	69.2857	Acta1
chr17	34671635	34671635	+	39	42	23	31	15.3846	14.2857	56.5217	90.3226	2.8539e-13	3.66122e-10	61.1111	Tnxb
chr8	69888562	69888562	-	94	116	88	78	19.1489	14.6552	47.7273	56.4103	2.88992e-13	3.70307e-10	35.1406	Cilp2
chr2	162948161	162948161	+	88	94	78	82	50	43.617	76.9231	90.2439	2.9035e-13	3.71382e-10	37.0467	L3mbtl1
chr3	118435297	118435297	+	49	73	51	75	4.08163	10.9589	43.1373	52	2.90514e-13	3.71382e-10	40.216	Mir137
chr13	9494942	9494942	+	41	51	31	33	60.9756	50.9804	100	100	2.92523e-13	3.73512e-10	44.5652	Dip2c
chr8	120972486	120972486	-	96	78	94	72	13.5417	15.3846	56.383	43.0556	2.9519e-13	3.76474e-10	36.2346	Fendrr
chr5	73359824	73359824	+	50	62	63	75	34	38.7097	84.127	78.6667	2.95942e-13	3.76991e-10	44.5523	Ociad2
chr5	43662871	43662871	-	58	73	58	55	3.44828	2.73973	39.6552	36.3636	3.01716e-13	3.8345e-10	34.9997	Cc2d2a
chr5	33540097	33540097	-	52	44	33	52	44.2308	50	93.9394	94.2308	3.01717e-13	3.8345e-10	47.2426	Fam53a
chr11	61212292	61212292	+	41	55	37	40	17.0732	12.7273	67.5676	67.5	3.03273e-13	3.84979e-10	52.9491	Aldh3a1
chr1	132921081	132921081	+	82	107	54	69	14.6341	21.4953	53.7037	62.3188	3.04542e-13	3.86139e-10	40.0181	Lrrn2
chr8	70376687	70376687	-	38	38	33	33	2.63158	13.1579	63.6364	63.6364	3.05031e-13	3.86309e-10	55.7416	Comp
chr13	98694979	98694979	-	35	22	30	23	0	4.54545	63.3333	56.5217	3.09374e-13	3.91352e-10	58.623	Tmem171
chr4	125236470	125236470	-	76	96	90	74	32.8947	26.0417	65.5556	71.6216	3.12429e-13	3.94758e-10	39.2229	Zc3h12a
chr13	99899991	99899991	-	24	51	44	57	37.5	19.6078	77.2727	80.7018	3.21001e-13	4.05119e-10	53.8746	Cartpt
chr11	49169200	49169200	+	44	38	24	52	15.9091	10.5263	54.1667	75	3.2266e-13	4.06741e-10	55.0064	Olfr1394
chr9	55242188	55242188	+	50	49	40	53	20	14.2857	70	66.0377	3.24998e-13	4.09214e-10	50.5702	Fbxo22
chr19	48206744	48206744	-	62	72	49	49	3.22581	4.16667	38.7755	42.8571	3.29342e-13	4.13726e-10	37.085	Sorcs3
chr10	64088863	64088863	+	48	71	54	40	18.75	35.2113	77.7778	77.5	3.29256e-13	4.13726e-10	49.0881	Lrrtm3
chr6	83064575	83064575	-	47	34	40	40	27.6596	41.1765	85	90	3.36496e-13	4.22225e-10	54.1667	Tlx2
chr7	100042204	100042204	+	49	53	48	45	20.4082	13.2075	70.8333	62.2222	3.40754e-13	4.26634e-10	50	Chrdl2
chr4	117868120	117868120	-	44	41	35	44	27.2727	24.3902	77.1429	84.0909	3.40794e-13	4.26634e-10	55.1303	Ccdc24
chr11	69421819	69421819	-	53	63	42	44	28.3019	41.2698	88.0952	81.8182	3.46204e-13	4.32908e-10	49.5389	Kdm6b
chr14	51894286	51894286	+	58	93	74	80	27.5862	27.957	63.5135	73.75	3.47993e-13	4.33418e-10	41.0166	Slc39a2
chr13	93674525	93674525	+	71	72	77	55	14.0845	19.4444	54.5455	63.6364	3.48139e-13	4.33418e-10	41.5501	Dmgdh
chr10	117045876	117045876	-	30	51	42	54	30	35.2941	88.0952	83.3333	3.48205e-13	4.33418e-10	52.0833	Lrrc10
chr4	134357571	134357571	-	38	49	21	27	15.7895	14.2857	76.1905	77.7778	3.47448e-13	4.33418e-10	62.1408	Slc30a2
chr15	60823542	60823542	+	62	46	61	55	3.22581	4.34783	31.1475	54.5455	3.51838e-13	4.3744e-10	38.5377	9930014A18Rik
chr14	48661433	48661433	-	67	85	58	52	43.2836	31.7647	87.931	73.0769	3.53276e-13	4.38226e-10	44.067	Otx2
chr13	74167074	74167074	+	31	28	20	20	9.67742	7.14286	80	75	3.53206e-13	4.38226e-10	69.0254	Exoc3
chr7	121393292	121393292	+	65	77	54	69	33.8462	20.7792	64.8148	75.3623	3.62319e-13	4.48931e-10	43.9711	Hs3st2
chr12	104531983	104531983	-	58	82	77	66	44.8276	39.0244	80.5195	84.8485	3.63246e-13	4.49057e-10	41.0889	Gsc
chr5	113551170	113551170	-	33	47	33	61	39.3939	27.6596	75.7576	90.1639	3.62854e-13	4.49057e-10	52.6064	Wscd2
chr16	23890625	23890625	+	60	71	57	46	3.33333	2.8169	35.0877	43.4783	3.66345e-13	4.52375e-10	35.7815	Sst
chr13	98694877	98694877	+	41	49	29	32	7.31707	0	51.7241	53.125	3.71411e-13	4.57304e-10	49.1257	Tmem171
chr5	139659240	139659240	-	38	54	50	54	31.5789	25.9259	72	85.1852	3.71151e-13	4.57304e-10	50.5853	Micall2
chr12	33119073	33119073	+	24	22	14	31	25	13.6364	85.7143	93.5484	3.71599e-13	4.57304e-10	71.5459	Cdhr3
chr11	97099106	97099106	+	50	53	59	68	22	28.3019	76.2712	69.1176	3.76135e-13	4.62363e-10	47.1982	Tbx21
chr3	129754782	129754782	+	57	73	60	51	8.77193	13.6986	56.6667	50.9804	3.81193e-13	4.68052e-10	42.5156	Egf
chr7	120597831	120597831	+	55	65	37	30	1.81818	4.61538	35.1351	60	3.85124e-13	4.72346e-10	42.9353	E130201H02Rik
chr12	86983538	86983538	+	95	112	90	81	10.5263	8.03571	38.8889	41.9753	4.01607e-13	4.92008e-10	31.1721	Zdhhc22
chr16	35660409	35660409	+	42	49	48	49	14.2857	16.3265	66.6667	65.3061	4.03566e-13	4.93852e-10	50.5948	Dirc2
chr14	60379485	60379485	+	49	48	46	44	28.5714	14.5833	63.0435	84.0909	4.09864e-13	5.00995e-10	51.6838	Amer2
chr10	77664516	77664516	-	70	53	59	52	38.5714	35.8491	84.7458	80.7692	4.13247e-13	5.04563e-10	45.4845	Tspear
chr5	113551125	113551125	+	69	49	50	50	27.5362	30.6122	80	74	4.1483e-13	5.05928e-10	48.1864	Wscd2
chr8	3994388	3994388	-	37	48	23	28	18.9189	12.5	86.9565	67.8571	4.16707e-13	5.07648e-10	61.1765	Cd209c
chr12	105455050	105455050	-	73	89	62	46	12.3288	16.8539	51.6129	63.0435	4.18789e-13	5.09613e-10	41.6667	D430019H16Rik
chr15	34453433	34453433	-	65	57	66	79	10.7692	19.2982	57.5758	55.6962	4.22323e-13	5.13339e-10	41.7976	Erich5
chr5	8660554	8660554	-	60	59	50	38	1.66667	0	38	31.5789	4.26465e-13	5.17796e-10	34.3869	Abcb1a
chr16	35872454	35872454	+	60	45	64	68	18.3333	26.6667	60.9375	75	4.2712e-13	5.18014e-10	46.2771	Parp14
chr4	117868210	117868210	-	48	54	40	47	6.25	18.5185	60	63.8298	4.40514e-13	5.33069e-10	49.3239	Ccdc24
chr16	91141163	91141163	+	37	46	31	42	35.1351	10.8696	80.6452	76.1905	4.41144e-13	5.33238e-10	56.3954	4932438H23Rik
chr6	101198704	101198704	-	65	71	59	64	7.69231	5.6338	52.5424	35.9375	4.45391e-13	5.37774e-10	37.2848	Pdzrn3
chr18	3498979	3498979	-	34	41	18	27	17.6471	24.3902	83.3333	88.8889	4.46006e-13	5.37919e-10	65.3333	Bambi
chr7	105426141	105426141	+	47	49	26	33	8.51064	2.04082	53.8462	57.5758	4.49601e-13	5.41056e-10	50.7239	Cckbr
chr6	83064541	83064541	+	42	53	27	39	21.4286	20.7547	77.7778	76.9231	4.49253e-13	5.41056e-10	56.2201	Tlx2
chr5	35280759	35280759	+	85	112	83	89	21.1765	8.03571	57.8313	38.2022	4.54196e-13	5.45982e-10	33.9688	Adra2c
chr11	64520327	64520327	+	37	44	37	37	27.027	22.7273	86.4865	75.6757	4.56714e-13	5.48403e-10	56.3897	F930015N05Rik
chr4	117868198	117868198	-	48	54	40	46	8.33333	1.85185	50	47.8261	4.6273e-13	5.55013e-10	43.9352	Ccdc24
chr7	46179358	46179358	-	64	78	51	53	1.5625	1.28205	35.2941	30.1887	4.6423e-13	5.56199e-10	31.2839	Abcc8
chr8	115357975	115357975	+	53	49	65	74	49.0566	55.102	89.2308	94.5946	4.66908e-13	5.58793e-10	40.1255	Maf
chr7	25134863	25134863	+	41	63	40	50	48.7805	38.0952	87.5	92	4.70198e-13	5.62112e-10	47.6923	Pou2f2
chr11	95142673	95142673	+	61	46	59	45	8.19672	4.34783	30.5085	73.3333	4.72991e-13	5.6483e-10	42.4964	A730090H04Rik
chr17	49900900	49900900	-	44	42	34	26	6.81818	14.2857	70.5882	61.5385	4.79427e-13	5.71888e-10	56.2016	Kif6
chr12	104531995	104531995	-	57	80	76	68	28.0702	26.25	69.7368	69.1176	4.8174e-13	5.74018e-10	42.4371	Gsc
chr1	84695284	84695284	+	42	43	21	37	11.9048	4.65116	71.4286	59.4595	4.92098e-13	5.85718e-10	55.5578	Mir5126
chr4	117868150	117868150	-	44	41	35	42	6.81818	17.0732	57.1429	71.4286	4.95911e-13	5.89611e-10	53.1704	Ccdc24
chr4	126732995	126732995	-	61	46	54	49	16.3934	13.0435	55.5556	69.3878	5.12486e-13	6.08652e-10	47.1827	Tfap2e
chr7	122220048	122220048	-	44	58	44	44	38.6364	53.4483	86.3636	100	5.18989e-13	6.15704e-10	46.123	Chp2
chr14	124676727	124676727	-	100	54	83	86	9	18.5185	51.8072	45.3488	5.23176e-13	6.19996e-10	36.183	Fgf14
chr11	102399432	102399432	-	71	48	50	62	42.2535	52.0833	88	90.3226	5.26357e-13	6.23086e-10	43.0672	Mir6930
chr2	152943675	152943675	-	50	40	29	44	0	5	44.8276	47.7273	5.30938e-13	6.27826e-10	44.3531	Dusp15
chr12	24681761	24681761	+	92	95	77	78	5.43478	3.15789	35.0649	30.7692	5.33806e-13	6.30532e-10	28.6252	Cys1
chr5	138821176	138821176	+	27	39	26	31	3.7037	0	57.6923	51.6129	5.35535e-13	6.31889e-10	52.8708	Gm5294
chr9	42521062	42521062	-	60	63	33	43	6.66667	11.1111	66.6667	46.5116	5.39228e-13	6.35556e-10	46.3201	Tbcel
chr10	42715323	42715323	-	34	43	21	28	5.88235	16.2791	90.4762	60.7143	5.54056e-13	6.52326e-10	61.7811	Ostm1
chr14	48661420	48661420	-	66	83	57	51	13.6364	7.22892	61.4035	37.2549	5.59828e-13	6.5841e-10	39.9329	Otx2
chr17	49900992	49900992	+	41	45	29	31	17.0732	22.2222	72.4138	83.871	5.71188e-13	6.71045e-10	58.5659	Kif6
chr11	83419331	83419331	-	52	35	40	45	23.0769	25.7143	80	75.5556	5.75699e-13	6.75615e-10	53.5091	Rasl10b
chr12	73953110	73953110	-	33	27	28	46	6.06061	3.7037	64.2857	58.6957	5.78865e-13	6.78599e-10	55.8108	Snapc1
chr15	54746238	54746238	-	21	29	24	37	4.7619	3.44828	54.1667	72.973	5.82806e-13	6.82483e-10	61.5738	Nov
chr12	29368239	29368239	-	62	88	71	65	29.0323	29.5455	74.6479	67.6923	5.83695e-13	6.82789e-10	41.9902	Myt1l
chr5	48889876	48889876	+	77	95	73	78	11.6883	8.42105	38.3562	50	5.90866e-13	6.90435e-10	34.4871	Kcnip4
chr19	6928025	6928025	+	53	38	50	45	5.66038	5.26316	38	64.4444	5.92332e-13	6.91405e-10	45.0318	Tex40
chr11	118603617	118603617	-	61	64	67	74	24.5902	34.375	68.6567	77.027	6.08811e-13	7.09119e-10	43.4496	Engase
chr10	78481682	78481682	+	54	59	46	47	12.963	6.77966	60.8696	48.9362	6.08431e-13	7.09119e-10	45.1042	Pdxk
chr5	128877087	128877087	+	81	88	61	74	6.17284	10.2273	36.0656	48.6486	6.11508e-13	7.10738e-10	34.6789	Rimbp2
chr2	165181238	165181238	+	36	46	45	47	16.6667	23.913	82.2222	65.9574	6.1095e-13	7.10738e-10	53.1813	Cdh22
chr11	58960350	58960350	-	58	70	75	60	0	0	45.3333	1.66667	6.20411e-13	7.20316e-10	25.9259	Trim17
chr17	25189653	25189653	-	37	51	29	39	27.027	17.6471	86.2069	71.7949	6.26709e-13	7.26852e-10	56.3503	Unkl
chr4	148416071	148416071	-	55	80	55	61	54.5455	60	94.5455	95.082	6.32194e-13	7.32433e-10	37.0498	Ubiad1
chr14	61328140	61328140	-	37	28	16	32	16.2162	3.57143	81.25	71.875	6.34648e-13	7.34494e-10	64.2308	Arl11
chr13	98695252	98695252	+	39	47	48	48	10.2564	29.7872	75	70.8333	6.39444e-13	7.39258e-10	51.9864	Tmem171
chr2	87526128	87526128	-	36	29	26	34	2.77778	13.7931	65.3846	67.6471	6.40651e-13	7.39868e-10	58.9744	Olfr153
chr6	85475465	85475465	+	59	63	53	71	52.5424	52.381	94.3396	90.1408	6.47441e-13	7.46916e-10	39.4765	Pradc1
chr9	45447946	45447946	-	44	49	56	49	61.3636	38.7755	100	85.7143	6.50821e-13	7.5002e-10	43.871	4833428L15Rik
chr4	130200692	130200692	+	60	51	37	54	18.3333	35.2941	67.5676	81.4815	6.5366e-13	7.52495e-10	49.698	Gm853
chr12	105455023	105455023	+	62	81	62	53	19.3548	11.1111	50	64.1509	6.60919e-13	7.60047e-10	41.8364	D430019H16Rik
chr13	54911840	54911840	-	61	72	57	57	50.8197	45.8333	91.2281	87.7193	6.64334e-13	7.63167e-10	41.3534	Unc5a
chr10	117045826	117045826	-	56	69	36	40	39.2857	42.029	91.6667	87.5	6.74452e-13	7.73973e-10	48.6737	Lrrc10
chr7	84086247	84086247	-	89	107	65	74	6.74157	4.6729	27.6923	43.2432	6.7804e-13	7.7727e-10	30.359	Cemip
chr4	120267223	120267223	-	37	28	23	31	24.3243	28.5714	95.6522	83.871	6.90503e-13	7.90724e-10	62.735	Foxo6
chr14	61274869	61274869	+	34	36	13	30	8.82353	2.77778	61.5385	70	6.92694e-13	7.924e-10	61.7276	Sgcg
chr5	138821421	138821421	-	35	51	34	31	5.71429	5.88235	61.7647	51.6129	7.05521e-13	8.06225e-10	51.1091	Gm5294
chr5	138821574	138821574	-	62	76	60	71	19.3548	21.0526	60	64.7887	7.07535e-13	8.07678e-10	42.3056	Gm5294
chr3	141466403	141466403	-	102	126	95	62	8.82353	7.14286	41.0526	32.2581	7.12817e-13	8.12855e-10	29.6849	Unc5c
chr3	117575986	117575986	-	65	96	42	65	9.23077	4.16667	47.619	38.4615	7.20055e-13	8.20249e-10	35.8449	Plppr5
chr11	49169208	49169208	+	45	38	24	52	17.7778	7.89474	66.6667	67.3077	7.3911e-13	8.41074e-10	53.8523	Olfr1394
chr5	110480752	110480752	-	26	50	30	39	38.4615	32	86.6667	92.3077	7.58691e-13	8.62455e-10	55.6445	Fbrsl1
chr5	139906910	139906910	-	47	58	42	47	31.9149	27.5862	78.5714	80.8511	7.61397e-13	8.64628e-10	50.2515	Elfn1
chr13	45078744	45078744	-	50	44	53	51	46	25	81.1321	88.2353	7.62498e-13	8.64975e-10	48.4452	Dtnbp1
chr15	76666953	76666953	+	48	49	50	44	18.75	12.2449	66	63.6364	7.65448e-13	8.67417e-10	49.4297	Foxh1
chr19	45040201	45040201	-	36	46	35	44	52.7778	36.9565	97.1429	90.9091	7.80742e-13	8.83828e-10	49.7684	Pdzd7
chr2	126594349	126594349	-	97	77	75	70	49.4845	46.7532	86.6667	84.2857	7.93127e-13	8.96915e-10	37.2414	Hdc
chr8	123116666	123116666	-	74	73	54	69	16.2162	21.9178	64.8148	57.971	7.95759e-13	8.98956e-10	41.928	Cpne7
chr15	75999000	75999000	-	79	87	82	76	10.1266	13.7931	42.6829	52.6316	8.03441e-13	9.06693e-10	35.4202	Mapk15
chr16	93934761	93934761	-	65	69	33	62	21.5385	27.5362	84.8485	64.5161	8.07021e-13	9.09789e-10	46.9521	Cldn14
chr13	58668887	58668887	-	51	50	29	45	54.902	50	93.1034	100	8.18557e-13	9.21839e-10	44.822	Slc28a3
chr7	27365680	27365680	-	75	75	67	64	21.3333	16	52.2388	67.1875	8.25324e-13	9.28499e-10	40.8753	Shkbp1
chr10	21991783	21991783	-	65	38	45	63	6.15385	2.63158	55.5556	38.0952	8.28272e-13	9.29891e-10	40.516	Sgk1
chr10	21991811	21991811	-	64	39	45	63	6.25	2.5641	55.5556	38.0952	8.28272e-13	9.29891e-10	40.516	Sgk1
chr11	115258635	115258635	-	40	38	36	43	15	26.3158	75	76.7442	8.48265e-13	9.51356e-10	55.4365	Grin2c
chr9	43270676	43270676	+	67	100	69	56	2.98507	2	30.4348	32.1429	8.60268e-13	9.63824e-10	28.8048	D630033O11Rik
chr16	35660382	35660382	+	44	49	49	49	2.27273	6.12245	53.0612	40.8163	8.64156e-13	9.67184e-10	42.6377	Dirc2
chr10	69268428	69268428	-	11	11	20	23	100	54.5455	0	0	8.67311e-13	9.69717e-10	-77.2727	Rhobtb1
chr11	116222889	116222889	-	63	78	61	57	26.9841	20.5128	62.2951	71.9298	8.71296e-13	9.73173e-10	43.5449	Cdk3-ps
chr5	138821411	138821411	-	35	52	34	30	0	5.76923	61.7647	40	8.72739e-13	9.73785e-10	48.1142	Gm5294
chr17	49900886	49900886	+	39	47	37	50	23.0769	6.38298	72.973	60	8.76791e-13	9.77303e-10	51.5638	Kif6
chr11	118603616	118603616	+	43	45	28	45	11.6279	28.8889	82.1429	71.1111	8.87567e-13	9.88303e-10	54.8879	Engase
chr5	116083130	116083130	-	38	33	13	22	23.6842	27.2727	92.3077	95.4545	8.92332e-13	9.92593e-10	68.9336	Tmem233
chr12	112503109	112503109	-	85	106	70	90	18.8235	16.9811	55.7143	52.2222	8.97715e-13	9.9756e-10	35.949	Tmem179
chr10	11080582	11080582	-	54	46	54	59	18.5185	13.0435	46.2963	77.9661	9.04762e-13	1.00334e-09	46.8319	Grm1
chr15	85736399	85736399	+	37	33	23	20	10.8108	6.06061	78.2609	65	9.04648e-13	1.00334e-09	63.5216	Ppara
chr15	101930706	101930706	-	42	38	19	26	23.8095	47.3684	100	92.3077	9.17877e-13	1.01685e-09	60.5556	Krt4
chr2	136051346	136051346	-	34	39	23	27	0	15.3846	73.913	62.963	9.25848e-13	1.02464e-09	59.7808	Lamp5
chr17	43629189	43629189	+	49	62	48	44	28.5714	33.871	75	86.3636	9.31022e-13	1.02931e-09	48.9033	Tdrd6
chr11	3705304	3705304	-	57	51	48	61	22.807	27.451	64.5833	78.6885	9.34531e-13	1.03214e-09	47.4771	Osbp2
chr9	102352642	102352642	-	106	89	101	86	3.77358	13.4831	38.6139	37.2093	9.45635e-13	1.04335e-09	29.7628	Ephb1
chr17	34038533	34038533	-	45	44	29	41	8.88889	15.9091	58.6207	70.7317	9.59882e-13	1.058e-09	53.3547	Col11a2
chr19	44649899	44649899	-	18	26	11	18	11.1111	15.3846	90.9091	94.4444	9.61682e-13	1.05891e-09	79.4671	Hif1an
chr9	41376506	41376506	+	22	32	18	15	18.1818	15.625	94.4444	86.6667	9.67828e-13	1.0646e-09	74.2424	3110039I08Rik
chr3	152092988	152092988	-	56	56	55	47	42.8571	23.2143	81.8182	78.7234	9.7495e-13	1.07135e-09	47.3564	Gipc2
chr5	126788342	126788342	+	43	46	48	41	13.9535	4.34783	52.0833	63.4146	9.94893e-13	1.09216e-09	48.3146	4933438B17Rik
chr18	20001906	20001906	+	45	55	15	15	15.5556	12.7273	80	86.6667	1.0236e-12	1.12254e-09	69.3333	Dsc3
chr17	43629057	43629057	-	44	57	40	56	38.6364	52.6316	87.5	94.6429	1.02759e-12	1.12578e-09	45.132	Tdrd6
chr5	100091817	100091817	+	41	47	50	38	12.1951	17.0213	64	68.4211	1.04874e-12	1.14779e-09	51.1364	Tmem150cos
chr4	106622475	106622475	-	44	56	48	52	13.6364	5.35714	56.25	51.9231	1.06481e-12	1.16421e-09	45	Ttc22
chr11	49169496	49169496	+	44	51	19	22	13.6364	9.80392	73.6842	72.7273	1.07644e-12	1.17575e-09	61.5918	Olfr1394
chr4	124100108	124100108	+	113	94	108	103	37.1681	48.9362	77.7778	74.7573	1.08024e-12	1.17872e-09	33.7912	Rragc
chr2	180659497	180659497	-	28	40	21	34	32.1429	25	80.9524	94.1176	1.09582e-12	1.19452e-09	61.1497	Tcfl5
chr19	53264390	53264390	+	44	34	33	33	27.2727	32.3529	87.8788	84.8485	1.09768e-12	1.19535e-09	56.8765	1700001K23Rik
chr7	113208613	113208613	+	76	77	62	50	7.89474	11.6883	48.3871	48	1.10026e-12	1.19695e-09	38.4104	Arntl
chr17	43629511	43629511	+	54	79	62	40	3.7037	13.9241	51.6129	50	1.10149e-12	1.1971e-09	41.206	Tdrd6
chr5	24504744	24504744	-	75	83	58	46	5.33333	3.61446	43.1034	32.6087	1.1212e-12	1.2173e-09	34.0312	Gbx1
chr7	7277804	7277804	+	38	52	39	42	21.0526	53.8462	97.4359	83.3333	1.12916e-12	1.22472e-09	50.1235	Vmn2r29
chr7	144175836	144175836	+	31	44	25	14	3.22581	0	64	42.8571	1.13256e-12	1.22719e-09	55.0769	Shank2
chr11	102762580	102762580	-	64	46	46	48	17.1875	13.0435	54.3478	70.8333	1.14803e-12	1.24271e-09	47.3114	Adam11
chr15	54746255	54746255	-	37	59	43	48	10.8108	5.08475	60.4651	45.8333	1.15842e-12	1.25271e-09	45.4556	Nov
chr5	7960336	7960336	-	47	45	25	33	2.12766	2.22222	56	42.4242	1.18326e-12	1.2783e-09	46.1019	Steap4
chr14	122479669	122479669	-	105	103	131	136	20.9524	24.2718	48.0916	60.2941	1.19088e-12	1.28525e-09	31.711	Zic2
chr2	60552950	60552950	-	62	76	60	72	19.3548	6.57895	51.6667	51.3889	1.20115e-12	1.29307e-09	39.1963	Pla2r1
chr4	138522289	138522289	+	45	58	50	63	48.8889	36.2069	80	92.0635	1.20224e-12	1.29307e-09	44.9781	Camk2n1
chr5	110480762	110480762	-	28	50	30	38	35.7143	34	93.3333	86.8421	1.20287e-12	1.29307e-09	55.0905	Fbrsl1
chr4	117868175	117868175	+	39	36	31	39	12.8205	22.2222	74.1935	74.359	1.20281e-12	1.29307e-09	56.9524	Ccdc24
chr4	109394311	109394311	-	25	29	28	29	4	6.89655	67.8571	65.5172	1.2048e-12	1.29387e-09	61.1111	Ttc39aos1
chr8	80056909	80056909	-	49	45	41	57	2.04082	4.44444	56.0976	35.0877	1.20692e-12	1.29487e-09	40.6861	Hhip
chr5	30466546	30466546	+	76	83	54	51	19.7368	14.4578	64.8148	52.9412	1.21104e-12	1.298e-09	42.0665	1700001C02Rik
chr9	41376489	41376489	+	22	32	17	15	13.6364	12.5	88.2353	86.6667	1.21606e-12	1.3021e-09	74.537	3110039I08Rik
chr11	69421870	69421870	-	53	63	42	45	24.5283	22.2222	76.1905	68.8889	1.22906e-12	1.31473e-09	49.1379	Kdm6b
chr8	70376115	70376115	-	51	64	61	72	3.92157	0	27.8689	38.8889	1.23864e-12	1.32368e-09	32.0955	Comp
chr5	135873160	135873160	-	69	66	36	53	7.24638	3.0303	41.6667	45.283	1.26124e-12	1.3465e-09	38.635	Hspb1
chr12	86214361	86214361	+	40	38	27	40	22.5	21.0526	70.3704	85	1.27634e-12	1.36128e-09	57.3096	Gpatch2l
chr6	49823817	49823817	-	33	22	20	16	18.1818	22.7273	90	93.75	1.28145e-12	1.3654e-09	71.6667	Npy
chr4	127214462	127214462	-	43	56	34	33	11.6279	10.7143	67.6471	57.5758	1.28641e-12	1.36934e-09	51.5755	Smim12
chr7	54835869	54835869	+	78	115	82	73	3.84615	4.34783	21.9512	42.4658	1.29225e-12	1.37307e-09	27.4678	Luzp2
chr6	85194616	85194616	+	32	26	24	29	18.75	26.9231	83.3333	89.6552	1.29243e-12	1.37307e-09	64.3787	Emx1
chr5	53258285	53258285	+	32	35	22	39	6.25	2.85714	50	64.1026	1.30938e-12	1.38971e-09	54.5388	Smim20
chr3	129754829	129754829	+	45	33	30	35	17.7778	9.09091	63.3333	77.1429	1.31462e-12	1.39392e-09	56.6667	Egf
chr15	84756678	84756678	+	24	30	21	54	20.8333	20	76.1905	83.3333	1.32795e-12	1.40668e-09	60.963	Gm20556
chr6	90325087	90325087	+	53	56	37	43	15.0943	17.8571	67.5676	65.1163	1.37713e-12	1.45735e-09	49.7362	Chst13
chr7	140921873	140921873	+	62	46	57	50	17.7419	23.913	64.9123	70	1.39146e-12	1.47109e-09	46.9193	Nlrp6
chr7	44586764	44586764	+	49	71	50	59	20.4082	33.8028	88	62.7119	1.39582e-12	1.47426e-09	45.9786	Kcnc3
chr12	55600903	55600903	+	57	61	43	59	19.2982	18.0328	48.8372	76.2712	1.41879e-12	1.49707e-09	46.0618	Insm2
chr2	26205888	26205888	+	42	54	35	29	7.14286	11.1111	45.7143	79.3103	1.45784e-12	1.53679e-09	51.5625	Lhx3
chr11	120763060	120763060	+	43	37	40	35	4.65116	0	45	51.4286	1.46152e-12	1.53917e-09	45.5	Rfng
chr5	138821173	138821173	-	21	24	27	43	4.7619	0	48.1481	69.7674	1.47357e-12	1.54892e-09	59.2063	Gm5294
chr5	73360525	73360525	-	36	42	19	35	19.4444	19.0476	89.4737	74.2857	1.47362e-12	1.54892e-09	60.3989	Ociad2
chr5	135108041	135108041	+	14	17	13	17	14.2857	0	84.6154	94.1176	1.4761e-12	1.55003e-09	83.5484	Mlxipl
chr11	59134654	59134654	-	45	48	30	31	2.22222	6.25	46.6667	58.0645	1.48038e-12	1.55302e-09	48.1579	Obscn
chr5	30466013	30466013	+	55	38	47	53	3.63636	0	42.5532	39.6226	1.49236e-12	1.56408e-09	38.8495	1700001C02Rik
chr8	69883090	69883090	+	51	38	26	48	15.6863	15.7895	57.6923	75	1.49462e-12	1.56494e-09	53.1886	Cilp2
chr7	24931614	24931614	+	66	66	47	46	9.09091	7.57576	40.4255	58.6957	1.50175e-12	1.57089e-09	41.129	Arhgef1
chr10	117045834	117045834	-	29	47	40	53	34.4828	29.7872	90	79.2453	1.52844e-12	1.59728e-09	52.292	Lrrc10
chr6	85475486	85475486	+	59	64	56	69	33.8983	39.0625	85.7143	75.3623	1.53594e-12	1.60357e-09	43.4146	Pradc1
chr8	120972374	120972374	+	34	32	26	53	0	0	26.9231	50.9434	1.56597e-12	1.63336e-09	43.038	Fendrr
chr12	33119074	33119074	-	46	49	46	46	41.3043	38.7755	89.1304	86.9565	1.59873e-12	1.66274e-09	48.0435	Cdhr3
chr15	74487038	74487038	+	33	28	18	38	9.09091	14.2857	66.6667	76.3158	1.66118e-12	1.72605e-09	61.7389	Adgrb1
chr18	25478389	25478389	+	68	67	58	77	55.8824	34.3284	82.7586	87.013	1.66671e-12	1.73014e-09	40	Celf4
chr13	98695008	98695008	-	41	44	27	44	12.1951	0	59.2593	52.2727	1.6724e-12	1.73439e-09	49.0472	Tmem171
chr2	87526086	87526086	+	19	30	13	18	31.5789	16.6667	92.3077	100	1.67658e-12	1.73707e-09	74.3252	Olfr153
chr14	33924182	33924182	-	44	51	39	33	15.9091	21.5686	69.2308	75.7576	1.69534e-12	1.75484e-09	53.2749	Gdf10
chr11	35797910	35797910	-	23	21	11	18	0	0	54.5455	77.7778	1.69982e-12	1.75781e-09	68.9655	Fbll1
chr13	9494947	9494947	+	39	52	23	24	28.2051	34.6154	86.9565	95.8333	1.72098e-12	1.77799e-09	59.6212	Dip2c
chr9	78427645	78427645	-	22	26	11	17	4.54545	23.0769	90.9091	94.1176	1.74703e-12	1.8032e-09	78.2738	Mb21d1
chr8	40927706	40927706	-	85	103	58	76	16.4706	24.2718	53.4483	63.1579	1.7673e-12	1.82066e-09	38.2105	Pdgfrl
chr4	125488680	125488680	+	68	64	56	41	10.2941	4.6875	46.4286	48.7805	1.76714e-12	1.82066e-09	39.8469	Grik3
chr13	74167032	74167032	+	31	28	20	20	9.67742	3.57143	75	70	1.76978e-12	1.82149e-09	65.7203	Exoc3
chr2	24679086	24679086	-	75	91	80	69	49.3333	42.8571	88.75	76.8116	1.77844e-12	1.82868e-09	37.4383	Cacna1b
chr3	152092710	152092710	-	59	67	67	71	57.6271	34.3284	85.0746	85.9155	1.78316e-12	1.8318e-09	40.2692	Gipc2
chr5	30466066	30466066	-	38	45	46	34	7.89474	15.5556	65.2174	61.7647	1.79342e-12	1.8406e-09	51.7018	1700001C02Rik
chr1	131797486	131797486	+	67	73	63	58	14.9254	12.3288	53.9683	53.4483	1.80616e-12	1.85193e-09	40.1476	Pm20d1
chr15	25364509	25364509	-	43	48	29	39	18.6047	14.5833	72.4138	69.2308	1.81926e-12	1.8636e-09	54.1047	Basp1
chr8	66688210	66688210	+	35	56	42	35	2.85714	1.78571	28.5714	62.8571	1.82654e-12	1.8693e-09	41.958	Npy5r
chr10	52705153	52705153	-	46	43	27	37	30.4348	34.8837	92.5926	83.7838	1.85568e-12	1.89619e-09	54.9157	Slc35f1
chr2	24679146	24679146	+	44	39	31	23	11.3636	23.0769	77.4194	73.913	1.8563e-12	1.89619e-09	59.0585	Cacna1b
chr6	51193090	51193090	-	62	67	56	67	25.8065	22.3881	69.6429	65.6716	1.85958e-12	1.89776e-09	43.4487	Mir148a
chr7	137266807	137266807	+	58	65	39	44	17.2414	12.3077	56.4103	65.9091	1.86889e-12	1.90547e-09	46.8116	Gm10578
chr7	4964843	4964843	-	39	66	51	39	15.3846	27.2727	70.5882	74.359	1.87791e-12	1.91288e-09	49.3651	Sbk2
chr14	79661543	79661543	-	21	33	12	23	14.2857	9.09091	83.3333	82.6087	1.93511e-12	1.96929e-09	71.746	Lect1
chr5	117932772	117932772	-	50	61	41	43	32	31.1475	75.6098	86.0465	1.94829e-12	1.98086e-09	49.4208	Fbxo21
chr8	3994401	3994401	+	53	71	41	49	7.54717	21.1268	48.7805	71.4286	2.00198e-12	2.03354e-09	45.7885	Cd209c
chr16	45724010	45724010	+	56	62	42	45	7.14286	9.67742	45.2381	57.7778	2.042e-12	2.07226e-09	43.2496	Tagln3
chr7	129257266	129257266	-	54	68	44	56	7.40741	1.47059	36.3636	44.6429	2.05199e-12	2.08046e-09	36.9016	Plpp4
chr19	42268355	42268355	-	69	69	75	51	1.44928	1.44928	29.3333	31.3725	2.09724e-12	2.12436e-09	28.7095	Mir3085
chr12	103268055	103268055	+	73	80	65	82	19.1781	20	61.5385	56.0976	2.1061e-12	2.13134e-09	38.8956	Prima1
chr5	120304218	120304218	+	35	40	30	44	17.1429	32.5	83.3333	79.5455	2.161e-12	2.18487e-09	55.7477	Lhx5
chr17	49900963	49900963	+	40	47	32	31	15	29.7872	75	83.871	2.17092e-12	2.19286e-09	56.3766	Kif6
chr1	131797524	131797524	+	69	71	62	60	5.7971	7.04225	32.2581	51.6667	2.18712e-12	2.20718e-09	35.3747	Pm20d1
chr14	33924191	33924191	-	43	52	39	33	16.2791	15.3846	71.7949	63.6364	2.2659e-12	2.28456e-09	52.2661	Gdf10
chr2	90783648	90783648	+	90	51	72	77	32.2222	33.3333	69.4444	76.6234	2.2945e-12	2.30912e-09	40.5302	Agbl2
chr10	117045915	117045915	+	37	43	27	35	40.5405	39.5349	96.2963	91.4286	2.29389e-12	2.30912e-09	53.5484	Lrrc10
chrX	103185612	103185612	-	116	69	77	121	67.2414	68.1159	97.4026	92.562	2.35556e-12	2.36837e-09	26.8769	Nap1l2
chr19	48067497	48067497	+	98	102	96	84	9.18367	5.88235	38.5417	33.3333	2.40418e-12	2.41503e-09	28.6111	Cfap58
chr19	8771103	8771103	-	68	93	73	71	10.2941	2.15054	56.1644	16.9014	2.41225e-12	2.42011e-09	31.2155	Tmem223
chr8	69882961	69882961	-	31	21	15	20	19.3548	19.0476	93.3333	90	2.41369e-12	2.42011e-09	72.1978	Cilp2
chr17	34671647	34671647	+	39	41	23	32	25.641	19.5122	65.2174	93.75	2.44763e-12	2.45188e-09	59.3182	Tnxb
chr15	25364505	25364505	-	43	49	30	39	11.6279	12.2449	70	58.9744	2.49825e-12	2.50028e-09	51.8116	Basp1
chr12	108318832	108318832	-	104	111	87	87	9.61538	8.10811	40.2299	35.6322	2.53369e-12	2.5311e-09	29.0938	Hhipl1
chr12	24493636	24493636	+	51	52	34	30	29.4118	48.0769	85.2941	96.6667	2.53852e-12	2.5336e-09	51.79	Taf1b
chr5	27261926	27261926	+	31	34	22	30	22.5806	17.6471	90.9091	76.6667	2.54104e-12	2.53379e-09	62.6923	Dpp6
chr2	172787452	172787452	+	50	32	32	49	10	6.25	43.75	67.3469	2.5491e-12	2.5395e-09	49.4881	Bmp7
chr10	127527286	127527286	+	66	70	74	72	13.6364	15.7143	47.2973	59.7222	2.56985e-12	2.55782e-09	38.7188	Shmt2
chr11	99932111	99932111	+	43	29	20	28	39.5349	17.2414	95	89.2857	2.57887e-12	2.56446e-09	61.1111	Krtap31-2
chr3	118435351	118435351	+	51	75	52	74	15.6863	14.6667	61.5385	52.7027	2.58524e-12	2.56703e-09	41.2698	Mir137
chr11	100640518	100640518	-	40	37	27	39	5	2.7027	44.4444	58.9744	2.58617e-12	2.56703e-09	49.1342	Zfp385c
chr8	70376693	70376693	-	37	39	33	33	5.40541	15.3846	60.6061	69.697	2.63053e-12	2.60868e-09	54.6252	Comp
chr13	70841722	70841722	-	54	72	56	53	7.40741	5.55556	44.6429	43.3962	2.64001e-12	2.61569e-09	37.6875	Adamts16
chr4	130067154	130067154	-	78	92	67	83	44.8718	40.2174	82.0896	78.3133	2.65422e-12	2.62738e-09	37.6471	Col16a1
chr12	29368351	29368351	-	40	63	50	44	27.5	31.746	74	84.0909	2.65809e-12	2.62882e-09	48.6263	Myt1l
chr7	144175603	144175603	-	25	26	14	20	4	11.5385	85.7143	75	2.67072e-12	2.63891e-09	71.5686	Shank2
chr5	135108092	135108092	+	62	83	40	42	1.6129	2.40964	22.5	47.619	2.69859e-12	2.66162e-09	33.2969	Mlxipl
chr17	47394708	47394708	-	72	62	47	58	9.72222	9.67742	42.5532	55.1724	2.79774e-12	2.7569e-09	39.8223	Guca1a
chr2	165212309	165212309	+	57	58	46	52	26.3158	20.6897	69.5652	71.1538	2.81249e-12	2.76773e-09	46.9299	Cdh22
chr2	26205886	26205886	+	42	53	34	29	23.8095	24.5283	70.5882	89.6552	2.81382e-12	2.76773e-09	55.1546	Lhx3
chr8	70376087	70376087	-	51	65	61	73	9.80392	3.07692	44.2623	41.0959	2.87496e-12	2.82532e-09	36.5028	Comp
chr19	8771096	8771096	-	67	92	73	69	7.46269	1.08696	47.9452	17.3913	2.88108e-12	2.82878e-09	29.325	Tmem223
chr5	122952661	122952661	-	33	30	39	44	12.1212	6.66667	56.4103	70.4545	2.88554e-12	2.8306e-09	54.3316	Kdm2b
chr14	67608303	67608303	+	60	71	35	47	25	29.5775	60	87.234	2.88879e-12	2.83124e-09	48.1288	Cdca2
chr5	110480682	110480682	+	49	56	43	30	30.6122	25	72.093	90	2.89387e-12	2.83367e-09	51.833	Fbrsl1
chr1	91344602	91344602	+	53	56	52	42	41.5094	30.3571	88.4615	76.1905	2.93965e-12	2.8759e-09	47.1989	Klhl30
chr1	184810744	184810744	-	37	55	46	45	5.40541	14.5455	65.2174	51.1111	2.9606e-12	2.8938e-09	47.3722	43160
chr2	87526079	87526079	-	28	19	16	25	21.4286	10.5263	81.25	92	2.97699e-12	2.9072e-09	70.7836	Olfr153
chr6	16317890	16317890	-	103	137	92	90	5.82524	6.56934	22.8261	41.1111	2.98268e-12	2.90754e-09	25.6181	Tfec
chr18	65874192	65874192	+	66	64	50	59	28.7879	32.8125	74	76.2712	2.98237e-12	2.90754e-09	44.4601	Grp
chr7	88130631	88130631	+	41	52	38	45	17.0732	5.76923	42.1053	73.3333	2.99585e-12	2.91777e-09	48.2835	Ctsc
chr18	69198082	69198082	+	56	59	74	57	19.6429	16.9492	59.4595	63.1579	3.04453e-12	2.96253e-09	42.8078	Tcf4
chr4	117868209	117868209	+	39	36	30	39	15.3846	8.33333	63.3333	69.2308	3.06812e-12	2.98281e-09	54.6667	Ccdc24
chr8	35765131	35765131	+	50	68	51	47	20	13.2353	49.0196	74.4681	3.0787e-12	2.99042e-09	45.1228	Cldn23
chr13	59682495	59682495	+	44	81	62	66	29.5455	44.4444	77.4194	84.8485	3.14092e-12	3.04814e-09	42.05	Golm1
chr5	146986496	146986496	-	79	85	56	59	24.0506	15.2941	69.6429	50.8475	3.1955e-12	3.09835e-09	40.4878	Mtif3
chr16	23890615	23890615	+	58	71	57	47	0	2.8169	38.5965	25.5319	3.30064e-12	3.19743e-09	31.1419	Sst
chr13	98694875	98694875	+	43	49	31	33	4.65116	2.04082	45.1613	51.5152	3.33514e-12	3.22798e-09	45.1766	Tmem171
chr9	14860580	14860580	-	22	31	11	43	0	6.45161	45.4545	67.4419	3.38671e-12	3.27498e-09	59.1894	Gpr83
chr2	24679088	24679088	+	41	37	21	14	24.3902	32.4324	95.2381	92.8571	3.40896e-12	3.29357e-09	66.0806	Cacna1b
chr10	81021848	81021848	-	22	35	27	32	13.6364	2.85714	66.6667	65.625	3.41634e-12	3.29777e-09	59.0842	Diras1
chr6	145815489	145815489	+	85	83	70	79	47.0588	45.7831	85.7143	81.0127	3.42776e-12	3.30293e-09	36.7929	Rassf8
chr7	144175814	144175814	+	28	42	26	13	0	2.38095	57.6923	53.8462	3.42633e-12	3.30293e-09	54.9817	Shank2
chr17	34671754	34671754	+	60	44	27	35	6.66667	11.3636	44.4444	68.5714	3.43678e-12	3.30869e-09	49.4107	Tnxb
chr10	117045916	117045916	-	43	73	42	37	51.1628	52.0548	92.8571	97.2973	3.48826e-12	3.35529e-09	43.2126	Lrrc10
chr4	136896354	136896354	+	87	85	91	74	11.4943	7.05882	47.2527	33.7838	3.49635e-12	3.36009e-09	31.9098	C1qa
chr8	69882990	69882990	+	23	21	18	26	17.3913	9.52381	72.2222	92.3077	3.58477e-12	3.44203e-09	70.4545	Cilp2
chr5	116083145	116083145	+	37	42	29	43	45.9459	30.9524	89.6552	90.6977	3.63308e-12	3.48534e-09	52.3031	Tmem233
chr13	73536229	73536229	+	37	41	35	47	8.10811	12.1951	71.4286	53.1915	3.71194e-12	3.55472e-09	50.7192	Slc6a3
chr14	12349925	12349925	+	28	50	29	53	7.14286	12	44.8276	69.8113	3.71194e-12	3.55472e-09	50.7192	Fezf2
chr10	81022257	81022257	-	50	61	57	56	28	24.5902	68.4211	75	3.72125e-12	3.5605e-09	45.5553	Diras1
chr17	85454457	85454457	+	56	50	36	45	5.35714	10	52.7778	51.1111	3.74349e-12	3.57864e-09	44.3047	Six3os1
chr8	69883097	69883097	-	51	56	38	42	39.2157	39.2857	81.5789	92.8571	3.78339e-12	3.6136e-09	48.2477	Cilp2
chr4	154984027	154984027	-	59	76	72	56	55.9322	51.3158	88.8889	92.8571	3.79186e-12	3.61852e-09	37.2917	Pank4
chr10	93430998	93430998	+	54	56	43	43	5.55556	5.35714	46.5116	46.5116	3.80649e-12	3.62929e-09	41.0571	Mir7688
chr2	87526014	87526014	-	22	24	17	43	36.3636	33.3333	88.2353	97.6744	3.82861e-12	3.64719e-09	60.2174	Olfr153
chr5	116083179	116083179	-	28	27	17	30	3.57143	3.7037	47.0588	73.3333	3.84471e-12	3.65933e-09	60.1934	Tmem233
chr19	5756651	5756651	+	23	30	21	32	34.7826	26.6667	85.7143	96.875	3.88149e-12	3.6911e-09	62.2642	Scyl1
chr4	127214409	127214409	-	51	90	72	54	54.902	54.4444	91.6667	90.7407	3.91387e-12	3.71279e-09	36.6599	Smim12
chr13	58668814	58668814	-	48	46	27	38	54.1667	39.1304	100	92.1053	3.91008e-12	3.71279e-09	48.5761	Slc28a3
chr14	34220153	34220153	-	30	39	21	27	3.33333	5.12821	52.381	66.6667	3.91454e-12	3.71279e-09	56.0688	Syt15
chr19	25375044	25375044	-	94	92	114	82	11.7021	14.1304	45.614	42.6829	3.95196e-12	3.74502e-09	31.4845	Dmrt1
chr9	64638273	64638273	+	45	41	45	42	13.3333	2.43902	60	50	3.96134e-12	3.75064e-09	47.0329	Rab11a
chr6	83064574	83064574	+	42	53	26	39	35.7143	37.7358	80.7692	94.8718	4.03749e-12	3.81942e-09	52.3887	Tlx2
chr11	101177443	101177443	+	89	74	67	70	32.5843	21.6216	59.7015	74.2857	4.08194e-12	3.85476e-09	39.5459	Cntnap1
chr5	139585711	139585711	-	58	38	37	42	3.44828	5.26316	51.3514	42.8571	4.0811e-12	3.85476e-09	42.6688	Uncx
chr10	77664520	77664520	-	69	68	59	54	31.8841	44.1176	76.2712	85.1852	4.11384e-12	3.88152e-09	42.5748	Tspear
chr17	34671897	34671897	+	49	39	32	32	10.2041	12.8205	62.5	65.625	4.14487e-12	3.9074e-09	52.6989	Tnxb
chr16	35660298	35660298	-	17	29	16	32	0	6.89655	62.5	71.875	4.18121e-12	3.93825e-09	64.4022	Dirc2
chr7	120597964	120597964	+	42	39	21	21	0	0	42.8571	47.619	4.19206e-12	3.94505e-09	45.2381	E130201H02Rik
chr13	98694871	98694871	+	43	49	29	32	2.32558	2.04082	48.2759	43.75	4.21812e-12	3.96272e-09	43.7277	Tmem171
chr8	123894876	123894876	-	20	22	23	38	20	18.1818	69.5652	94.7368	4.21523e-12	3.96272e-09	66.1983	Acta1
chr10	117045948	117045948	-	44	73	43	37	43.1818	50.6849	88.3721	97.2973	4.28336e-12	4.02054e-09	44.6368	Lrrc10
chr2	87526043	87526043	-	22	23	17	45	36.3636	34.7826	94.1176	95.5556	4.35479e-12	4.08407e-09	59.6057	Olfr153
chr2	126594383	126594383	-	95	78	77	71	54.7368	44.8718	89.6104	81.6901	4.40006e-12	4.12297e-09	35.5218	Hdc
chr19	43986195	43986195	+	65	50	51	53	7.69231	12	52.9412	49.0566	4.41472e-12	4.13314e-09	41.3963	Cpn1
chr6	83064548	83064548	+	42	53	27	38	50	39.6226	92.5926	94.7368	4.4424e-12	4.15548e-09	49.6356	Tlx2
chr12	3955139	3955139	-	29	26	16	30	13.7931	7.69231	62.5	83.3333	4.47153e-12	4.17914e-09	65.1779	Pomc
chr2	109695280	109695280	-	63	64	49	62	28.5714	18.75	65.3061	69.3548	4.48653e-12	4.18955e-09	43.9455	Bdnf
chr7	46398094	46398094	+	51	51	17	29	19.6078	11.7647	76.4706	72.4138	4.50748e-12	4.2055e-09	58.2268	Kcnc1
chr8	124459892	124459892	+	42	24	25	28	26.1905	25	88	85.7143	4.53802e-12	4.23038e-09	61.0349	Pgbd5
chr7	48968566	48968566	+	91	107	83	68	32.967	46.729	73.494	80.8824	4.61019e-12	4.29397e-09	36.4172	Nav2
chr4	117868219	117868219	+	39	35	30	39	33.3333	22.8571	83.3333	84.6154	4.62128e-12	4.30062e-09	55.6796	Ccdc24
chr14	12349920	12349920	+	28	51	28	50	10.7143	11.7647	50	70	4.63015e-12	4.30519e-09	51.4281	Fezf2
chr16	91140308	91140308	+	27	32	22	23	3.7037	9.375	68.1818	69.5652	4.71747e-12	4.38263e-09	62.1092	4932438H23Rik
chr6	88235873	88235873	-	73	77	93	51	24.6575	19.4805	61.2903	60.7843	4.72775e-12	4.38844e-09	39.1111	Dnajb8
chr5	139659191	139659191	+	36	50	29	26	27.7778	32	82.7586	92.3077	4.75407e-12	4.40911e-09	57.0402	Micall2
chr15	23036776	23036776	-	61	67	62	62	19.6721	7.46269	51.6129	54.8387	4.86623e-12	4.50387e-09	39.9446	Cdh18
chr10	69706503	69706503	-	42	40	42	59	9.52381	2.5	54.7619	47.4576	4.86251e-12	4.50387e-09	44.3975	Ank3
chr5	139585809	139585809	-	24	16	30	33	12.5	25	80	87.8788	4.86867e-12	4.50387e-09	66.627	Uncx
chr10	10689338	10689338	+	24	28	24	34	8.33333	14.2857	62.5	82.3529	5.01585e-12	4.63608e-09	62.5995	4930567K20Rik
chr4	64046694	64046694	-	76	76	70	57	9.21053	10.5263	48.5714	42.1053	5.02994e-12	4.64516e-09	35.8009	Tnc
chr12	86076511	86076511	+	66	91	84	61	9.09091	4.3956	29.7619	49.1803	5.05801e-12	4.66712e-09	31.5616	Tgfb3
chr5	135108198	135108198	-	55	51	29	37	10.9091	5.88235	41.3793	67.5676	5.14329e-12	4.74179e-09	47.57	Mlxipl
chr12	73953107	73953107	-	33	27	26	44	6.06061	3.7037	61.5385	56.8182	5.20705e-12	4.79651e-09	53.5714	Snapc1
chr6	85478116	85478116	-	93	116	99	102	74.1935	54.3103	88.8889	93.1373	5.23147e-12	4.81493e-09	27.8869	Fbxo41
chr11	118603656	118603656	-	60	65	65	74	21.6667	24.6154	67.6923	62.1622	5.2888e-12	4.86357e-09	41.5482	Engase
chr15	101930611	101930611	+	27	35	20	34	22.2222	11.4286	85	73.5294	5.29485e-12	4.86503e-09	61.6487	Krt4
chr2	58324391	58324391	+	43	58	47	62	2.32558	3.44828	40.4255	38.7097	5.31092e-12	4.87567e-09	36.4792	Acvr1c
chr4	134357769	134357769	+	50	38	40	36	28	21.0526	82.5	72.2222	5.32344e-12	4.88305e-09	52.6316	Slc30a2
chr9	55242266	55242266	-	54	43	39	61	16.6667	20.9302	66.6667	65.5738	5.38787e-12	4.93799e-09	47.4433	Fbxo22
chr2	165101000	165101000	-	66	78	46	54	12.1212	3.84615	43.4783	46.2963	5.41935e-12	4.96266e-09	37.3611	1700025C18Rik
chr11	69150958	69150958	+	61	67	44	49	26.2295	23.8806	86.3636	57.1429	5.43e-12	4.96822e-09	45.9677	Alox12b
chr15	25985678	25985678	-	98	122	76	65	12.2449	2.45902	38.1579	32.3077	5.45941e-12	4.99093e-09	28.6428	Zfp622
chr2	154553042	154553042	-	43	44	46	40	60.4651	38.6364	93.4783	95	5.60815e-12	5.11984e-09	44.7608	Actl10
chr10	81022237	81022237	-	50	60	55	58	32	28.3333	74.5455	75.8621	5.61453e-12	5.11984e-09	45.2212	Diras1
chr5	116082955	116082955	+	28	48	27	42	28.5714	29.1667	81.4815	85.7143	5.61022e-12	5.11984e-09	55.1106	Tmem233
chr5	135108214	135108214	-	55	51	29	37	10.9091	7.84314	41.3793	70.2703	5.6252e-12	5.12099e-09	48.1418	Mlxipl
chr16	35659771	35659771	-	54	35	36	31	12.963	25.7143	63.8889	80.6452	5.62309e-12	5.12099e-09	53.6643	Dirc2
chr6	12748106	12748106	+	67	84	68	78	8.95522	7.14286	48.5294	34.6154	5.64037e-12	5.12621e-09	33.1489	Thsd7a
chr12	71342594	71342594	+	86	85	63	84	9.30233	17.6471	44.4444	51.1905	5.63878e-12	5.12621e-09	34.849	Dact1
chr5	143255063	143255063	+	31	33	51	46	12.9032	18.1818	66.6667	71.7391	5.72771e-12	5.20125e-09	53.4472	Zfp316
chr7	120597935	120597935	-	21	29	19	14	0	0	68.4211	50	5.75368e-12	5.22047e-09	60.6061	E130201H02Rik
chr1	87170981	87170981	-	50	58	74	47	38	24.1379	79.7297	68.0851	5.78087e-12	5.24077e-09	44.6511	Prss56
chr8	123894900	123894900	-	20	20	23	38	25	30	91.3043	92.1053	5.82776e-12	5.27888e-09	64.3033	Acta1
chr14	60379532	60379532	+	61	50	50	54	37.7049	30	76	83.3333	5.89039e-12	5.33117e-09	45.5735	Amer2
chr4	120267216	120267216	-	38	28	25	31	31.5789	28.5714	88	90.3226	5.9186e-12	5.35225e-09	58.9827	Foxo6
chr17	49900980	49900980	+	40	47	31	31	10	17.0213	58.0645	77.4194	5.93493e-12	5.36256e-09	53.9488	Kif6
chr2	121307071	121307071	-	16	15	23	27	31.25	6.66667	91.3043	92.5926	6.00171e-12	5.4184e-09	72.6452	Map1a
chr4	43763365	43763365	+	103	78	84	78	56.3107	42.3077	83.3333	85.8974	6.12023e-12	5.52082e-09	34.2917	Olfr159
chr12	73953092	73953092	-	33	28	27	44	12.1212	3.57143	66.6667	61.3636	6.14519e-12	5.53875e-09	55.1836	Snapc1
chr1	184777283	184777283	+	100	111	118	79	19	22.5225	59.322	44.3038	6.17233e-12	5.5586e-09	32.4464	43160
chr16	91310640	91310640	-	67	100	97	82	61.194	47	83.5052	89.0244	6.17997e-12	5.56088e-09	33.3389	Olig1
chr5	120280318	120280318	-	60	77	64	54	5	3.8961	37.5	37.037	6.20158e-12	5.57111e-09	32.9086	Gm10390
chr2	165212356	165212356	-	28	29	25	30	28.5714	3.44828	88	70	6.20138e-12	5.57111e-09	62.3923	Cdh22
chr7	121392444	121392444	+	63	81	58	50	3.1746	4.93827	39.6552	34	6.24149e-12	5.60234e-09	32.8704	Hs3st2
chr16	35659762	35659762	+	57	51	40	40	43.8596	39.2157	90	87.5	6.24888e-12	5.60435e-09	47.0833	Dirc2
chr11	97023002	97023002	-	57	57	68	82	56.1404	54.386	89.7059	92.6829	6.28711e-12	5.63398e-09	36.0702	Gm11532
chr11	64520315	64520315	+	38	44	38	38	15.7895	18.1818	68.4211	71.0526	6.30723e-12	5.64736e-09	52.6637	F930015N05Rik
chr19	24861450	24861450	+	70	82	68	66	14.2857	8.53659	45.5882	48.4848	6.32464e-12	5.6583e-09	35.8307	Pgm5
chr10	117045884	117045884	+	46	40	25	23	26.087	42.5	88	95.6522	6.36316e-12	5.68808e-09	57.9457	Lrrc10
chr6	41543938	41543938	-	27	32	22	38	11.1111	6.25	68.1818	65.7895	6.39805e-12	5.71457e-09	58.1921	Prss2
chr18	77870375	77870375	-	46	54	40	58	34.7826	27.7778	77.5	79.3103	6.44324e-12	5.75021e-09	47.5714	Epg5
chr5	24591358	24591358	-	29	48	31	33	6.89655	12.5	70.9677	57.5758	6.46543e-12	5.76528e-09	53.6729	Mir671
chr5	30466089	30466089	-	38	44	46	35	10.5263	15.9091	69.5652	57.1429	6.4838e-12	5.77693e-09	50.7829	1700001C02Rik
chr7	131643632	131643632	+	43	55	38	31	25.5814	43.6364	84.2105	90.3226	6.5629e-12	5.84262e-09	51.2422	Bub3
chr6	70912330	70912330	-	90	94	82	71	32.2222	30.8511	64.6341	73.2394	6.63253e-12	5.89978e-09	37.1057	Tex37
chr4	136649289	136649289	+	45	38	42	40	37.7778	34.2105	90.4762	82.5	6.68338e-12	5.94016e-09	50.4408	Lactbl1
chr10	117045833	117045833	+	29	47	44	40	31.0345	36.1702	93.1818	77.5	6.78131e-12	6.02228e-09	51.5038	Lrrc10
chr8	119465000	119465000	+	85	80	67	63	21.1765	20	61.194	57.1429	6.83695e-12	6.0618e-09	38.6247	Necab2
chr11	95019983	95019983	-	43	41	42	39	34.8837	24.3902	76.1905	87.1795	6.83182e-12	6.0618e-09	51.7196	Samd14
chr19	42292040	42292040	-	55	62	39	49	27.2727	41.9355	76.9231	85.7143	7.01763e-12	6.21692e-09	46.7754	Mir3085
chr11	23048529	23048529	+	53	47	50	62	13.2075	23.4043	70	58.0645	7.06628e-12	6.25493e-09	45.3929	Fam161a
chr2	156363019	156363019	+	38	65	36	47	60.5263	56.9231	94.4444	100	7.08403e-12	6.26554e-09	39.3379	2900097C17Rik
chr8	69883088	69883088	+	49	37	26	49	14.2857	16.2162	42.3077	79.5918	7.1186e-12	6.291e-09	51.5504	Cilp2
chr15	25364499	25364499	-	43	47	29	37	20.9302	14.8936	72.4138	70.2703	7.15885e-12	6.32144e-09	53.4343	Basp1
chr19	4989861	4989861	-	95	75	75	52	22.1053	20	56	65.3846	7.25017e-12	6.39688e-09	38.666	Npas4
chr1	75209125	75209125	+	26	35	22	27	7.69231	0	59.0909	59.2593	7.26292e-12	6.40294e-09	55.905	Glb1l
chr4	139852739	139852739	-	43	59	33	41	0	0	24.2424	39.0244	7.27707e-12	6.40591e-09	32.4324	Pax7
chr6	55676891	55676891	-	43	39	18	21	4.65116	7.69231	72.2222	57.1429	7.27807e-12	6.40591e-09	58.005	Neurod6
chr1	75451201	75451201	+	38	43	14	24	18.4211	16.2791	78.5714	83.3333	7.3e-12	6.42002e-09	64.295	Asic4
chr10	117023992	117023992	-	38	50	30	41	2.63158	8	53.3333	51.2195	7.43556e-12	6.53396e-09	46.4309	Lrrc10
chr7	46398109	46398109	+	50	54	17	28	8	11.1111	58.8235	67.8571	7.48287e-12	6.57022e-09	54.8291	Kcnc1
chr1	132543303	132543303	-	31	40	22	40	9.67742	25	63.6364	82.5	7.49054e-12	6.57166e-09	57.4966	Cntn2
chr5	33995184	33995184	+	87	68	73	79	62.069	54.4118	91.7808	91.1392	7.52215e-12	6.59407e-09	32.7377	Nat8l
chr9	45447783	45447783	-	36	59	44	48	52.7778	52.5424	93.1818	95.8333	7.56171e-12	6.62341e-09	41.9336	4833428L15Rik
chr19	47151776	47151776	-	46	65	57	46	32.6087	26.1538	73.6842	76.087	7.58837e-12	6.64141e-09	45.9285	Calhm1
chr3	107458230	107458230	+	49	49	27	30	18.3673	16.3265	66.6667	76.6667	7.62134e-12	6.66491e-09	54.5829	Kcnc4
chr10	7867732	7867732	-	63	56	50	43	31.746	30.3571	72	83.7209	7.66558e-12	6.69821e-09	46.3269	Mir5104
chrX	5468804	5468804	-	59	46	23	62	47.4576	10.8696	69.5652	83.871	7.67558e-12	6.70157e-09	48.5714	Mycs
chr10	11080585	11080585	-	54	46	51	60	16.6667	17.3913	43.1373	78.3333	7.7184e-12	6.73355e-09	45.1622	Grm1
chr8	112569402	112569402	-	46	48	67	93	36.9565	12.5	73.1343	64.5161	7.76861e-12	6.77192e-09	43.6569	Gm26994
chr9	67700108	67700108	+	21	41	11	18	0	7.31707	54.5455	83.3333	7.80016e-12	6.79398e-09	67.5751	Mir7241
chr15	25364523	25364523	-	44	48	30	39	20.4545	16.6667	73.3333	69.2308	7.83921e-12	6.82253e-09	52.5362	Basp1
chr5	106561319	106561319	-	41	42	25	27	2.43902	0	48	44.4444	7.98333e-12	6.9424e-09	44.949	Barhl2
chr12	103314825	103314825	-	28	31	31	45	10.7143	9.67742	74.1935	60	7.99675e-12	6.94852e-09	55.62	Fam181a
chr8	3994415	3994415	+	52	73	43	46	23.0769	21.9178	48.8372	86.9565	8.04902e-12	6.98836e-09	46.1393	Cd209c
chr2	87526037	87526037	-	22	23	17	43	36.3636	34.7826	88.2353	97.6744	8.18037e-12	7.09674e-09	59.4444	Olfr153
chr2	87526113	87526113	-	36	30	27	33	13.8889	13.3333	70.3704	72.7273	8.24493e-12	7.14704e-09	58.0303	Olfr153
chr1	134046600	134046600	-	50	46	48	38	34	30.4348	87.5	73.6842	8.31326e-12	7.20054e-09	49.1037	Fmod
chr13	98430116	98430116	-	21	25	14	31	23.8095	24	78.5714	96.7742	8.33235e-12	7.21134e-09	67.1981	2310005E17Rik
chr2	165181159	165181159	+	26	18	19	13	15.3846	16.6667	89.4737	92.3077	8.3686e-12	7.23695e-09	74.7159	Cdh22
chr15	72546021	72546021	+	57	70	74	59	8.77193	15.7143	56.7568	44.0678	8.39021e-12	7.24987e-09	38.5294	Kcnk9
chr16	94329420	94329420	+	50	48	62	87	14	2.08333	50	44.8276	8.46606e-12	7.30961e-09	38.8166	Ripply3
chr7	7277816	7277816	+	39	53	39	43	28.2051	33.9623	92.3077	72.093	8.49879e-12	7.33205e-09	50.1856	Vmn2r29
chr6	90325199	90325199	-	35	35	41	28	2.85714	0	39.0244	57.1429	8.74675e-12	7.53998e-09	44.9482	Chst13
chr7	78882669	78882669	+	48	39	35	44	0	5.12821	37.1429	47.7273	8.78505e-12	7.567e-09	40.7391	Mir7-2
chr11	49169197	49169197	+	45	38	24	50	15.5556	13.1579	66.6667	66	9.01792e-12	7.75531e-09	51.7584	Olfr1394
chr4	136942979	136942979	-	37	59	39	50	27.027	18.6441	66.6667	74	9.08216e-12	7.80439e-09	48.9115	Epha8
chr10	78481635	78481635	+	82	42	59	71	14.6341	16.6667	54.2373	56.338	9.11664e-12	7.82783e-09	40.062	Pdxk
chr11	83040001	83040001	+	49	59	61	70	6.12245	6.77966	40.9836	45.7143	9.15262e-12	7.85253e-09	37.03	Slfn10-ps
chr12	104531974	104531974	-	57	82	76	68	14.0351	19.5122	53.9474	57.3529	9.36128e-12	8.02522e-09	38.2894	Gsc
chr12	86211093	86211093	+	54	55	56	47	3.7037	3.63636	30.3571	51.0638	9.56991e-12	8.19761e-09	36.1361	Gpatch2l
chr8	120972357	120972357	+	35	31	26	53	0	0	34.6154	43.3962	9.62065e-12	8.23459e-09	40.5063	Fendrr
chr7	7277798	7277798	+	38	53	39	43	18.4211	33.9623	84.6154	72.093	9.76713e-12	8.3534e-09	50.5763	Vmn2r29
chr13	98430143	98430143	+	41	48	49	29	31.7073	25	85.7143	68.9655	9.82967e-12	8.40028e-09	51.3973	2310005E17Rik
chr3	118435326	118435326	-	27	25	36	37	7.40741	4	66.6667	56.7568	9.8715e-12	8.42941e-09	55.8746	Mir137
chr9	64638290	64638290	+	45	42	45	42	11.1111	2.38095	57.7778	45.2381	9.95455e-12	8.49366e-09	44.8276	Rab11a
chr7	110003213	110003213	+	42	43	33	17	7.14286	4.65116	48.4848	76.4706	1.00636e-11	8.57996e-09	52.1176	1600010M07Rik
chr2	152912410	152912410	+	54	31	32	49	37.037	45.1613	84.375	91.8367	1.02154e-11	8.70254e-09	48.8889	Mylk2
chr1	75479869	75479869	-	73	87	62	71	5.47945	3.44828	30.6452	36.6197	1.03618e-11	8.82038e-09	29.4596	Tmem198
chr9	14771048	14771048	+	52	63	33	58	19.2308	23.8095	63.6364	70.6897	1.03974e-11	8.84381e-09	46.3927	1700012B09Rik
chr15	84420182	84420182	-	69	69	54	56	43.4783	56.5217	92.5926	85.7143	1.05313e-11	8.95068e-09	39.0909	1810041L15Rik
chr4	127214827	127214827	+	22	31	28	21	4.54545	25.8065	85.7143	76.1905	1.05967e-11	8.99922e-09	64.6515	Smim12
chr8	69883098	69883098	+	51	37	25	49	31.3725	18.9189	60	87.7551	1.06555e-11	9.04208e-09	52.242	Cilp2
chr14	33149607	33149607	+	73	77	50	47	21.9178	31.1688	68	72.3404	1.06697e-11	9.0471e-09	43.4364	Wdfy4
chr17	73805499	73805499	-	81	90	60	60	39.5062	36.6667	71.6667	83.3333	1.08291e-11	9.17508e-09	39.4883	Ehd3
chr6	126739424	126739424	+	33	24	19	25	6.06061	4.16667	68.4211	64	1.0839e-11	9.1763e-09	60.6459	Kcna6
chr3	107600590	107600590	-	58	73	58	42	60.3448	43.8356	91.3793	90.4762	1.08621e-11	9.18873e-09	39.855	Alx3
chr18	52529338	52529338	+	93	86	69	70	1.07527	8.13953	37.6812	27.1429	1.09643e-11	9.25535e-09	27.9048	Lox
chr17	34196962	34196962	-	49	45	51	79	22.449	24.4444	66.6667	69.6203	1.09555e-11	9.25535e-09	45.0573	Psmb8
chr19	18889418	18889418	+	23	20	13	29	4.34783	15	61.5385	86.2069	1.09664e-11	9.25535e-09	69.2691	Rorb
chr4	138555217	138555217	-	29	22	32	29	0	9.09091	68.75	51.7241	1.10575e-11	9.32504e-09	56.7342	Vwa5b1
chr1	13104970	13104970	+	71	108	88	64	47.8873	43.5185	84.0909	76.5625	1.12541e-11	9.48351e-09	35.6697	Prdm14
chr19	43441838	43441838	+	41	44	54	47	19.5122	9.09091	61.1111	61.7021	1.12677e-11	9.48756e-09	47.2685	Cnnm1
chr6	121413069	121413069	+	64	76	68	59	1.5625	1.31579	29.4118	27.1186	1.12911e-11	9.49996e-09	26.9179	Iqsec3
chr6	124858746	124858746	+	49	49	38	50	28.5714	38.7755	76.3158	86	1.13346e-11	9.5292e-09	48.1447	P3h3
chr15	60823503	60823503	+	27	23	33	37	0	0	45.4545	51.3514	1.13851e-11	9.56427e-09	48.5714	9930014A18Rik
chr19	41667393	41667393	+	136	125	135	127	55.1471	64	88.1481	82.6772	1.14908e-11	9.64557e-09	26.1092	Slit1
chr13	54888326	54888326	+	54	63	56	61	44.4444	46.0317	82.1429	90.1639	1.15133e-11	9.65704e-09	41.0256	Unc5a
chr5	135108003	135108003	+	14	18	14	17	0	5.55556	71.4286	88.2353	1.15636e-11	9.69177e-09	77.5202	Mlxipl
chr9	53935987	53935987	+	52	46	30	52	21.1538	23.913	66.6667	75	1.16226e-11	9.73366e-09	49.5022	Elmod1
chr1	37218861	37218861	-	43	52	40	52	13.9535	3.84615	55	50	1.16403e-11	9.74102e-09	43.7529	Cnga3
chr5	138820195	138820195	-	20	22	16	18	20	22.7273	93.75	94.4444	1.16655e-11	9.75458e-09	72.6891	Gm5294
chr4	127214679	127214679	-	44	51	47	47	9.09091	11.7647	59.5745	51.0638	1.17521e-11	9.81944e-09	44.7928	Smim12
chr3	152092741	152092741	-	59	69	68	69	52.5424	20.2899	82.3529	69.5652	1.19263e-11	9.95422e-09	40.7562	Gipc2
chr4	152337622	152337622	-	47	61	57	55	25.5319	21.3115	64.9123	70.9091	1.19317e-11	9.95422e-09	44.709	Chd5
chr17	34671860	34671860	+	49	41	32	31	8.16327	9.7561	46.875	70.9677	1.19754e-11	9.98306e-09	49.8413	Tnxb
chr16	22844373	22844373	+	58	52	34	44	3.44828	11.5385	50	50	1.20268e-11	1.00182e-08	42.7273	Tbccd1
chr5	110480737	110480737	+	63	53	36	40	47.619	33.9623	88.8889	87.5	1.20655e-11	1.00428e-08	46.7786	Fbrsl1
chr4	117868220	117868220	-	48	54	41	49	54.1667	25.9259	75.6098	93.8776	1.20948e-11	1.00595e-08	46.3399	Ccdc24
chr2	180482633	180482633	+	111	127	96	98	48.6486	57.4803	80.2083	86.7347	1.21357e-11	1.00857e-08	30.1438	Ntsr1
chr16	35660379	35660379	+	43	48	47	49	9.30233	6.25	48.9362	53.0612	1.24797e-11	1.03558e-08	43.3494	Dirc2
chr8	71701537	71701537	-	28	22	18	22	0	9.09091	55.5556	77.2727	1.24759e-11	1.03558e-08	63.5	B3gnt3
chr12	73537775	73537775	+	89	64	92	91	46.0674	43.75	82.6087	78.022	1.25791e-11	1.04304e-08	35.2298	Tmem30b
chr5	77487851	77487851	-	81	77	78	80	3.7037	2.5974	23.0769	36.25	1.25947e-11	1.04354e-08	26.5823	1700017L05Rik
chr4	123896862	123896862	+	37	50	36	32	27.027	34	80.5556	87.5	1.29564e-11	1.07269e-08	52.789	Mycbp
chr13	74167015	74167015	-	53	53	37	43	5.66038	3.77358	56.7568	34.8837	1.3033e-11	1.07739e-08	40.283	Exoc3
chr2	24679270	24679270	-	29	47	33	26	31.0345	14.8936	81.8182	73.0769	1.31001e-11	1.08211e-08	56.9135	Cacna1b
chr9	121285852	121285852	-	70	70	35	38	5.71429	1.42857	28.5714	50	1.31145e-11	1.08248e-08	36.1546	Ulk4
chr14	70458012	70458012	-	37	56	42	36	2.7027	21.4286	59.5238	66.6667	1.32656e-11	1.09412e-08	48.842	Phyhip
chr10	22381924	22381924	-	70	86	56	61	42.8571	44.186	83.9286	81.9672	1.34142e-11	1.10508e-08	39.3162	Raet1d
chr4	123322865	123322865	-	25	33	23	28	12	33.3333	86.9565	85.7143	1.34188e-11	1.10508e-08	62.1366	Oxct2a
chr5	116082961	116082961	+	29	49	26	42	44.8276	44.898	92.3077	95.2381	1.35668e-11	1.11642e-08	49.2459	Tmem233
chr12	24681676	24681676	+	50	59	55	99	8	5.08475	50.9091	36.3636	1.36493e-11	1.12237e-08	35.1364	Cys1
chr5	138821197	138821197	-	45	60	37	35	2.22222	0	27.027	45.7143	1.37193e-11	1.12727e-08	35.1587	Gm5294
chr5	53258258	53258258	+	31	35	23	41	0	0	34.7826	46.3415	1.39545e-11	1.14573e-08	42.1875	Smim20
chr15	60823504	60823504	-	37	31	29	30	0	0	48.2759	36.6667	1.47118e-11	1.20699e-08	42.3729	9930014A18Rik
chr2	125660910	125660910	+	52	61	44	46	36.5385	36.0656	88.6364	76.087	1.49716e-11	1.22646e-08	45.939	Eid1
chr10	81279939	81279939	-	67	75	49	69	70.1493	57.3333	95.9184	95.6522	1.505e-11	1.23196e-08	32.3824	Tjp3
chr13	119488308	119488308	+	42	47	18	27	4.7619	4.25532	83.3333	37.037	1.50819e-11	1.23364e-08	51.0612	3110070M22Rik
chr5	135108187	135108187	-	55	50	29	37	9.09091	4	31.0345	67.5676	1.52098e-11	1.24317e-08	44.8485	Mlxipl
chr17	46437161	46437161	+	35	35	28	40	31.4286	25.7143	78.5714	87.5	1.52629e-11	1.24657e-08	55.2521	Slc22a7
chr10	116849194	116849194	+	54	80	44	46	27.7778	36.25	77.2727	78.2609	1.55411e-11	1.26834e-08	44.942	Myrfl
chr2	24679119	24679119	+	46	38	30	22	32.6087	36.8421	93.3333	86.3636	1.55724e-11	1.26994e-08	55.8608	Cacna1b
chr4	121053166	121053166	+	44	59	63	47	2.27273	5.08475	33.3333	48.9362	1.58961e-11	1.2944e-08	36.1165	Col9a2
chr12	24493567	24493567	-	48	68	20	24	22.9167	25	75	87.5	1.58898e-11	1.2944e-08	57.6803	Taf1b
chr10	117045807	117045807	-	55	69	36	40	32.7273	40.5797	88.8889	80	1.59767e-11	1.29998e-08	47.1138	Lrrc10
chr15	101438939	101438939	-	42	38	26	38	4.7619	2.63158	53.8462	47.3684	1.59928e-11	1.30032e-08	46.25	Krt83
chr10	21991821	21991821	-	64	38	44	64	9.375	0	50	40.625	1.60829e-11	1.3062e-08	38.5621	Sgk1
chr11	116222870	116222870	-	62	79	61	57	38.7097	22.7848	65.5738	77.193	1.6089e-11	1.3062e-08	41.3992	Cdk3-ps
chr12	71778233	71778233	+	76	77	70	61	18.4211	24.6753	48.5714	73.7705	1.61503e-11	1.31019e-08	38.7367	Daam1
chr10	11080557	11080557	-	43	57	26	31	6.97674	3.50877	38.4615	61.2903	1.63361e-11	1.32428e-08	45.8772	Grm1
chr10	43022717	43022717	+	33	42	40	44	3.0303	11.9048	50	61.3636	1.65574e-11	1.34081e-08	47.9524	Sobp
chr13	99900083	99900083	+	33	34	29	27	21.2121	11.7647	65.5172	85.1852	1.65647e-11	1.34081e-08	58.5821	Cartpt
chr1	156310921	156310921	-	36	34	32	27	5.55556	5.88235	59.375	55.5556	1.6725e-11	1.35278e-08	51.9128	Nphs2
chr17	34671689	34671689	+	39	41	21	32	12.8205	17.0732	42.8571	90.625	1.67615e-11	1.35473e-08	56.6981	Tnxb
chr5	90891174	90891174	-	66	47	58	56	3.0303	8.51064	39.6552	42.8571	1.68068e-11	1.35738e-08	35.9183	Cxcl1
chr14	55113940	55113940	+	23	30	19	15	17.3913	13.3333	73.6842	100	1.70562e-11	1.3765e-08	70.1998	Jph4
chr11	49169324	49169324	-	78	73	34	45	6.41026	6.84932	20.5882	62.2222	1.70874e-11	1.37799e-08	37.6813	Olfr1394
chr10	77664447	77664447	+	33	36	35	38	33.3333	19.4444	77.1429	84.2105	1.71891e-11	1.38414e-08	54.735	Tspear
chr19	53264382	53264382	+	44	33	32	33	18.1818	30.303	78.125	78.7879	1.71891e-11	1.38414e-08	55.0849	1700001K23Rik
chr2	24679212	24679212	-	29	49	33	27	41.3793	22.449	87.8788	81.4815	1.73326e-11	1.39467e-08	55.5128	Cacna1b
chr5	135840419	135840419	+	91	103	93	82	41.7582	56.3107	83.871	80.4878	1.73642e-11	1.39618e-08	32.8012	Srrm3
chr2	178143058	178143058	+	86	107	83	68	15.1163	20.5607	45.7831	60.2941	1.74141e-11	1.39915e-08	34.1832	Phactr3
chr7	25134889	25134889	-	42	48	43	47	50	68.75	95.3488	100	1.75285e-11	1.4073e-08	37.7778	Pou2f2
chr2	180659515	180659515	-	29	39	22	35	44.8276	28.2051	86.3636	94.2857	1.75498e-11	1.40797e-08	55.934	Tcfl5
chr6	136171929	136171929	+	78	44	69	68	11.5385	0	44.9275	39.7059	1.78102e-11	1.42782e-08	34.9587	Grin2b
chr16	35660595	35660595	+	55	49	34	56	41.8182	20.4082	73.5294	82.1429	1.78803e-11	1.43238e-08	47.1581	Dirc2
chr5	113348920	113348920	+	47	64	25	29	17.0213	6.25	76	48.2759	1.8257e-11	1.46148e-08	50.3003	Aym1
chr7	98872220	98872220	+	75	80	64	76	60	52.5	89.0625	90.7895	1.83526e-11	1.46805e-08	33.871	Wnt11
chr7	129257290	129257290	-	54	67	44	57	16.6667	17.9104	59.0909	61.4035	1.84171e-11	1.47213e-08	43.0407	Plpp4
chr15	60823543	60823543	-	35	29	27	30	0	0	51.8519	36.6667	1.84783e-11	1.47594e-08	43.8596	9930014A18Rik
chr17	85454458	85454458	-	39	42	28	36	2.5641	9.52381	50	58.3333	1.85671e-11	1.48194e-08	48.5147	Six3os1
chr7	29172856	29172856	+	45	58	60	51	60	36.2069	88.3333	88.2353	1.88575e-11	1.50305e-08	41.6863	Ggn
chr14	67309084	67309084	+	39	39	32	19	76.9231	30.7692	100	100	1.88591e-11	1.50305e-08	46.1538	Gm6878
chr11	69421811	69421811	+	33	34	31	53	24.2424	23.5294	67.7419	83.0189	1.92022e-11	1.52927e-08	53.5004	Kdm6b
chr11	69421818	69421818	+	34	34	30	54	38.2353	26.4706	96.6667	77.7778	1.92402e-11	1.53118e-08	52.1709	Kdm6b
chr12	86214384	86214384	+	41	38	27	39	7.31707	18.4211	33.3333	87.1795	1.9306e-11	1.53417e-08	52.4933	Gpatch2l
chr9	121791946	121791946	+	33	35	10	18	18.1818	11.4286	90	83.3333	1.92932e-11	1.53417e-08	71.0084	Hhatl
chr9	53936015	53936015	-	69	73	56	56	42.029	32.8767	76.7857	80.3571	1.95699e-11	1.55287e-08	41.2475	Elmod1
chr1	183439353	183439353	-	43	57	42	44	30.2326	31.5789	76.1905	81.8182	1.95573e-11	1.55287e-08	48.0698	Hhipl2
chr1	69827090	69827090	-	38	39	29	41	15.7895	15.3846	65.5172	70.7317	1.95859e-11	1.553e-08	52.987	Spag16
chr17	7827657	7827657	-	59	70	50	56	3.38983	1.42857	30	35.7143	1.97507e-11	1.56493e-08	30.6933	Fndc1
chr6	49823800	49823800	-	33	22	20	16	30.303	36.3636	95	100	1.9859e-11	1.57237e-08	64.4949	Npy
chr13	45078709	45078709	+	17	33	13	26	17.6471	42.4242	92.3077	100	1.99739e-11	1.58032e-08	63.4359	Dtnbp1
chr18	52528763	52528763	-	62	73	62	52	20.9677	4.10959	46.7742	53.8462	2.00426e-11	1.5846e-08	38.1481	Lox
chr5	33540105	33540105	+	33	28	23	26	18.1818	21.4286	91.3043	73.0769	2.03529e-11	1.60796e-08	61.9605	Fam53a
chr5	139672926	139672926	+	31	48	32	47	9.67742	8.33333	43.75	65.9574	2.04114e-11	1.61141e-08	48.1013	Micall2
chr9	119150004	119150004	-	88	70	80	67	6.81818	8.57143	45	31.3433	2.06076e-11	1.62572e-08	31.1806	Acaa1b
chr4	127989798	127989798	-	25	27	20	28	4	3.7037	50	71.4286	2.06369e-11	1.62685e-08	58.6538	Csmd2
chr3	96528511	96528511	-	97	85	103	101	67.0103	70.5882	93.2039	95.0495	2.06629e-11	1.62748e-08	25.4363	Hfe2
chr18	52528717	52528717	+	78	88	60	78	17.9487	9.09091	41.6667	52.5641	2.06747e-11	1.62748e-08	34.5731	Lox
chr10	76203925	76203925	-	39	18	19	35	10.2564	0	68.4211	62.8571	2.06914e-11	1.62761e-08	57.7973	Mir678
chr10	117045793	117045793	-	53	65	34	41	37.7358	38.4615	88.2353	82.9268	2.07358e-11	1.62993e-08	47.1977	Lrrc10
chr13	9494925	9494925	+	43	52	30	34	62.7907	50	100	97.0588	2.08215e-11	1.63548e-08	42.648	Dip2c
chr12	54067810	54067810	-	26	35	23	40	19.2308	17.1429	65.2174	82.5	2.0935e-11	1.64321e-08	58.1577	Egln3
chr10	114800441	114800441	-	40	58	44	41	7.5	1.72414	52.2727	34.1463	2.10259e-11	1.64915e-08	39.4478	Trhde
chr6	114217254	114217254	+	77	89	72	87	66.2338	55.0562	84.7222	96.5517	2.10672e-11	1.6507e-08	30.954	Slc6a1
chr4	154871598	154871598	-	43	43	32	39	32.5581	48.8372	96.875	84.6154	2.10759e-11	1.6507e-08	49.4432	Mmel1
chr16	91140237	91140237	+	25	34	23	23	12	17.6471	73.913	82.6087	2.13408e-11	1.67024e-08	63.0066	4932438H23Rik
chr10	77664433	77664433	+	36	38	36	37	13.8889	34.2105	83.3333	72.973	2.13943e-11	1.67322e-08	53.7579	Tspear
chr18	80362859	80362859	+	60	61	40	40	10	11.4754	57.5	50	2.14796e-11	1.67869e-08	43.0062	Kcng2
chr14	15437511	15437511	+	94	105	100	73	12.766	11.4286	38	47.9452	2.15171e-11	1.68042e-08	30.1362	Lrrc3b
chr4	115918006	115918006	+	60	55	47	54	41.6667	54.5455	89.3617	88.8889	2.15383e-11	1.68086e-08	41.2828	Dmbx1
chr6	137648324	137648324	+	71	89	56	62	1.40845	4.49438	32.1429	30.6452	2.191e-11	1.70865e-08	28.2309	Eps8
chr4	107435892	107435892	+	82	78	60	50	8.53659	5.12821	51.6667	26	2.20647e-11	1.71948e-08	33.125	Glis1
chr5	24504492	24504492	-	69	42	26	54	36.2319	33.3333	80.7692	83.3333	2.21045e-11	1.72135e-08	47.3649	Gbx1
chr14	75456613	75456613	+	81	68	21	47	7.40741	11.7647	57.1429	48.9362	2.2298e-11	1.73517e-08	42.0746	Siah3
chr7	131643655	131643655	+	43	55	38	31	20.9302	29.0909	73.6842	80.6452	2.2382e-11	1.74046e-08	51.3014	Bub3
chr13	73268377	73268377	+	53	52	43	53	16.9811	21.1538	58.1395	69.8113	2.24338e-11	1.74324e-08	45.5357	Irx4
chr14	28504202	28504202	+	23	23	11	31	17.3913	13.0435	63.6364	90.3226	2.26116e-11	1.75581e-08	68.1159	Wnt5a
chr14	34220108	34220108	-	31	39	21	27	0	0	23.8095	59.2593	2.2645e-11	1.75715e-08	43.75	Syt15
chr10	64088893	64088893	+	61	73	56	66	37.7049	43.8356	80.3571	81.8182	2.29813e-11	1.78197e-08	40.1028	Lrrtm3
chr18	65874205	65874205	+	68	66	50	61	27.9412	31.8182	70	73.7705	2.31477e-11	1.7936e-08	42.2213	Grp
chr4	134357583	134357583	-	38	47	21	26	18.4211	14.8936	80.9524	69.2308	2.32554e-11	1.80065e-08	57.9975	Slc30a2
chr14	12349939	12349939	-	33	60	53	52	6.06061	5	43.3962	46.1538	2.35958e-11	1.82571e-08	39.3856	Fezf2
chr10	128211176	128211176	-	85	80	71	78	10.5882	8.75	45.0704	38.4615	2.37153e-11	1.83235e-08	31.9138	Spryd4
chr5	138821413	138821413	-	35	50	33	30	5.71429	4	54.5455	46.6667	2.37112e-11	1.83235e-08	46.0878	Gm5294
chr2	7396254	7396254	+	39	43	46	51	25.641	20.9302	67.3913	76.4706	2.37604e-11	1.83453e-08	48.9942	Celf2
chr12	86214360	86214360	-	42	57	42	36	7.14286	19.2982	50	75	2.38126e-11	1.83726e-08	47.397	Gpatch2l
chr5	119866763	119866763	+	41	21	32	58	24.3902	23.8095	71.875	81.0345	2.38777e-11	1.84098e-08	53.5842	Tbx5
chr11	118572291	118572291	-	44	60	52	55	18.1818	30	65.3846	74.5455	2.4128e-11	1.85896e-08	45.0935	Engase
chr2	24679282	24679282	+	16	11	17	20	18.75	27.2727	94.1176	100	2.45647e-11	1.89126e-08	75.0751	Cacna1b
chr7	137266809	137266809	+	59	65	37	45	16.9492	13.8462	40.5405	75.5556	2.45878e-11	1.89171e-08	44.4335	Gm10578
chr4	119359510	119359510	+	63	62	29	50	6.34921	1.6129	48.2759	36	2.4956e-11	1.91868e-08	36.5063	Ccdc30
chr10	77678259	77678259	+	23	48	18	40	4.34783	6.25	44.4444	62.5	2.49838e-11	1.91945e-08	51.2627	Tspear
chr12	73551302	73551302	-	31	41	34	49	48.3871	36.5854	94.1176	87.7551	2.55565e-11	1.96069e-08	48.6948	2210039B01Rik
chr12	117160447	117160447	-	43	28	20	31	6.97674	3.57143	50	64.5161	2.5546e-11	1.96069e-08	53.1897	Gm10421
chr2	24679129	24679129	-	44	59	33	49	18.1818	20.339	63.6364	69.3878	2.56274e-11	1.96474e-08	47.6557	Cacna1b
chr5	27261969	27261969	+	31	35	22	30	0	2.85714	45.4545	53.3333	2.57158e-11	1.97013e-08	48.4848	Dpp6
chr3	37656501	37656501	+	69	66	35	50	4.34783	12.1212	42.8571	50	2.59244e-11	1.98472e-08	38.9107	Spry1
chr5	120280329	120280329	-	60	78	63	57	3.33333	8.97436	34.9206	45.614	2.63946e-11	2.01853e-08	33.4783	Gm10390
chr13	119488292	119488292	+	40	47	19	27	2.5	4.25532	73.6842	37.037	2.64032e-11	2.01853e-08	48.7256	3110070M22Rik
chr14	79768916	79768916	+	49	60	42	37	0	5	33.3333	45.9459	2.643e-11	2.01916e-08	36.4882	Pcdh8
chr17	49900951	49900951	+	39	45	36	30	12.8205	6.66667	52.7778	66.6667	2.6955e-11	2.05782e-08	49.5671	Kif6
chr6	90325081	90325081	-	38	35	30	25	5.26316	11.4286	56.6667	68	2.70883e-11	2.06655e-08	53.599	Chst13
chr6	145047552	145047552	-	79	88	66	70	34.1772	28.4091	68.1818	70	2.7278e-11	2.07956e-08	37.9799	Bcat1
chr15	5242905	5242905	+	42	59	48	33	26.1905	10.1695	58.3333	72.7273	2.75179e-11	2.09638e-08	47.3658	Ptger4
chr3	64949519	64949519	+	59	79	64	59	30.5085	17.7215	60.9375	66.1017	2.76233e-11	2.10294e-08	40.2262	Vmn2r-ps11
chr2	156615463	156615463	-	29	28	28	26	13.7931	10.7143	60.7143	84.6154	2.765e-11	2.1035e-08	59.9415	Dlgap4
chr3	96528490	96528490	-	96	87	104	101	62.5	62.069	90.3846	90.099	2.79926e-11	2.12807e-08	27.9488	Hfe2
chr12	24493651	24493651	+	49	53	34	30	36.7347	50.9434	94.1176	90	2.81464e-11	2.13827e-08	48.0699	Taf1b
chr18	76544861	76544861	+	47	37	38	33	19.1489	5.40541	68.4211	57.5758	2.82824e-11	2.1471e-08	50.285	Smad2
chr13	9494888	9494888	+	44	51	30	33	63.6364	49.0196	100	96.9697	2.83058e-11	2.14738e-08	42.6232	Dip2c
chr4	148403730	148403730	-	78	42	36	32	17.9487	21.4286	69.4444	65.625	2.84527e-11	2.15703e-08	48.4804	Ubiad1
chr7	131643627	131643627	-	67	50	32	47	28.3582	20	68.75	74.4681	2.85451e-11	2.16252e-08	47.3656	Bub3
chr10	81252505	81252505	-	50	46	55	44	36	41.3043	87.2727	79.5455	2.86398e-11	2.16819e-08	45.2967	Matk
chr11	100640530	100640530	-	38	37	27	38	5.26316	10.8108	48.1481	65.7895	2.9014e-11	2.19498e-08	50.4615	Zfp385c
chr17	35276532	35276532	+	40	54	27	27	25	24.0741	81.4815	77.7778	2.90642e-11	2.19726e-08	55.1615	H2-L
chr9	42521043	42521043	-	57	63	34	45	8.77193	6.34921	67.6471	33.3333	2.92541e-11	2.21007e-08	40.6013	Tbcel
chr6	94801171	94801171	+	48	40	44	56	39.5833	25	84.0909	76.7857	3.00079e-11	2.26545e-08	47.0455	Mir1957a
chr9	70112237	70112237	-	111	92	88	63	6.30631	16.3043	40.9091	41.2698	3.0249e-11	2.281e-08	30.2222	Fam81a
chr15	76666965	76666965	-	51	43	31	42	19.6078	27.907	74.1935	73.8095	3.02558e-11	2.281e-08	50.5683	Foxh1
chr13	41114202	41114202	+	47	48	22	42	27.6596	27.0833	95.4545	71.4286	3.03761e-11	2.28849e-08	52.3191	Gcm2
chr11	118603614	118603614	+	43	44	27	45	16.2791	20.4545	77.7778	64.4444	3.06144e-11	2.30484e-08	51.0536	Engase
chr5	117534335	117534335	+	26	37	18	24	19.2308	24.3243	88.8889	83.3333	3.0728e-11	2.31179e-08	63.4921	Ksr2
chr1	154204912	154204912	-	39	47	34	43	15.3846	8.51064	76.4706	46.5116	3.10523e-11	2.33417e-08	48.1124	Zfp648
chr13	98430189	98430189	+	40	51	49	29	40	29.4118	83.6735	82.7586	3.10683e-11	2.33417e-08	49.2674	2310005E17Rik
chr9	64638315	64638315	-	47	69	55	64	10.6383	4.34783	50.9091	35.9375	3.13337e-11	2.35086e-08	35.9606	Rab11a
chr3	144367409	144367409	+	97	102	72	76	43.299	36.2745	69.4444	80.2632	3.14369e-11	2.35698e-08	35.3015	Lmo4
chr1	75451196	75451196	-	104	101	52	46	17.3077	18.8119	53.8462	58.6957	3.16708e-11	2.37288e-08	38.0737	Asic4
chr12	105455036	105455036	-	74	87	62	46	6.75676	16.092	37.0968	63.0435	3.18432e-11	2.38416e-08	36.3469	D430019H16Rik
chr19	29708300	29708300	-	61	60	56	46	26.2295	20	58.9286	76.087	3.18952e-11	2.38641e-08	43.5262	Mlana
chr14	55113861	55113861	-	40	42	35	30	47.5	28.5714	85.7143	93.3333	3.22759e-11	2.41323e-08	51.4259	Jph4
chr15	60823519	60823519	-	37	31	29	29	0	0	48.2759	34.4828	3.23429e-11	2.41658e-08	41.3793	9930014A18Rik
chr11	61212297	61212297	-	74	66	55	72	25.6757	34.8485	70.9091	69.4444	3.25827e-11	2.43282e-08	40.0787	Aldh3a1
chr5	27261934	27261934	+	31	34	21	30	12.9032	8.82353	61.9048	73.3333	3.28071e-11	2.4479e-08	57.8582	Dpp6
chr7	136008239	136008239	-	30	52	25	40	26.6667	34.6154	72	92.5	3.28636e-11	2.45043e-08	52.9081	C030029H02Rik
chr2	156362986	156362986	+	38	63	36	47	55.2632	53.9683	91.6667	97.8723	3.29068e-11	2.45197e-08	40.7253	2900097C17Rik
chr11	49169462	49169462	+	45	52	19	21	8.88889	9.61538	73.6842	57.1429	3.32153e-11	2.47327e-08	55.7216	Olfr1394
chr9	42521014	42521014	+	33	34	15	17	6.06061	5.88235	66.6667	70.5882	3.36421e-11	2.50334e-08	62.7799	Tbcel
chr4	43653616	43653616	+	32	37	27	39	12.5	5.40541	51.8519	66.6667	3.38901e-11	2.52006e-08	51.9104	Spag8
chr7	24637231	24637231	+	48	53	29	50	2.08333	1.88679	31.0345	42	3.39988e-11	2.52642e-08	35.9945	Lypd3
chr16	35660599	35660599	+	55	50	34	55	60	44	91.1765	94.5455	3.46257e-11	2.5695e-08	40.8775	Dirc2
chr11	100640529	100640529	+	53	41	35	39	5.66038	7.31707	48.5714	51.2821	3.4604e-11	2.5695e-08	43.617	Zfp385c
chr16	35659763	35659763	-	52	33	36	30	36.5385	54.5455	94.4444	90	3.46824e-11	2.57195e-08	48.8948	Dirc2
chr15	75709195	75709195	+	68	77	45	42	10.2941	10.3896	51.1111	47.619	3.50019e-11	2.58925e-08	39.0805	Rhpn1
chr8	121753574	121753574	+	30	32	27	36	40	62.5	100	97.2222	3.49893e-11	2.58925e-08	46.7998	Jph3
chr5	120631434	120631434	+	24	16	22	16	4.16667	0	63.6364	75	3.50057e-11	2.58925e-08	65.9211	Cfap73
chr9	78427658	78427658	-	23	25	11	15	4.34783	28	90.9091	93.3333	3.50109e-11	2.58925e-08	75.641	Mb21d1
chr14	63744247	63744247	-	48	50	36	30	12.5	18	58.3333	73.3333	3.50452e-11	2.59002e-08	49.8454	Mir598
chr2	25094887	25094887	+	17	22	19	38	35.2941	9.09091	78.9474	89.4737	3.50699e-11	2.59009e-08	65.4521	Noxa1
chr9	45447807	45447807	-	37	60	44	47	48.6486	40	79.5455	95.7447	3.51804e-11	2.59649e-08	44.6131	4833428L15Rik
chr5	52516371	52516371	-	45	50	44	51	46.6667	52	93.1818	90.1961	3.59323e-11	2.65019e-08	42.1053	Ccdc149
chr7	46349149	46349149	+	49	61	40	53	16.3265	13.1148	55	60.3774	3.63597e-11	2.67989e-08	43.5191	Munc
chr2	28099317	28099317	-	39	23	21	34	17.9487	30.4348	80.9524	82.3529	3.64299e-11	2.68325e-08	59.2375	Fcnb
chr4	126058963	126058963	-	55	72	46	69	18.1818	27.7778	69.5652	62.3188	3.67281e-11	2.70338e-08	41.5953	Oscp1
chr12	40133705	40133705	+	62	81	60	74	0	8.64198	41.6667	29.7297	3.69523e-11	2.71805e-08	30.1795	Scin
chr1	75388847	75388847	+	75	50	47	57	10.6667	10	42.5532	54.386	3.70555e-11	2.72379e-08	38.6385	Speg
chr8	64880861	64880861	+	43	51	34	30	16.2791	7.84314	70.5882	50	3.74307e-11	2.74951e-08	49.2354	Klhl2
chr5	37030881	37030881	+	37	51	34	28	43.2432	50.9804	100	89.2857	3.8233e-11	2.80655e-08	47.434	Jakmip1
chr5	139585697	139585697	-	20	28	18	18	5	0	50	77.7778	3.8357e-11	2.81376e-08	61.8056	Uncx
chr12	105455049	105455049	+	62	80	62	54	14.5161	12.5	50	51.8519	3.88369e-11	2.84704e-08	37.4818	D430019H16Rik
chr15	102945577	102945577	-	86	81	54	55	23.2558	25.9259	57.4074	70.9091	3.901e-11	2.8578e-08	39.6693	Hotair
chr17	34671783	34671783	+	34	47	23	36	8.82353	8.51064	52.1739	63.8889	3.91246e-11	2.86427e-08	50.6801	Tnxb
chr15	95654493	95654493	+	51	64	46	44	0	0	28.2609	25	3.93309e-11	2.87744e-08	26.6667	Dbx2
chr3	94669268	94669268	-	78	75	78	57	23.0769	22.6667	65.3846	54.386	3.95044e-11	2.88819e-08	37.8649	BC021767
chr6	90325153	90325153	-	35	33	40	29	0	0	35	44.8276	3.97392e-11	2.9034e-08	39.1304	Chst13
chr2	165181230	165181230	-	17	29	11	22	17.6471	3.44828	72.7273	81.8182	3.9948e-11	2.9167e-08	70.0922	Cdh22
chr14	60379545	60379545	+	61	49	48	54	50.8197	38.7755	83.3333	90.7407	4.04651e-11	2.95247e-08	41.8004	Amer2
chr3	117575923	117575923	-	78	75	55	78	5.12821	10.6667	38.1818	41.0256	4.05848e-11	2.95751e-08	32.0065	Plppr5
chr12	77789994	77789994	-	22	24	21	36	13.6364	25	85.7143	80.5556	4.06645e-11	2.96106e-08	62.8909	Fut8
chr12	4873959	4873959	+	59	70	62	74	59.322	67.1429	95.1613	94.5946	4.07218e-11	2.96325e-08	31.287	Mfsd2b
chr15	25364502	25364502	-	42	47	30	38	19.0476	17.0213	70	68.4211	4.0902e-11	2.97438e-08	51.1401	Basp1
chr17	7827663	7827663	-	59	70	51	54	1.69492	2.85714	37.2549	27.7778	4.10195e-11	2.97894e-08	30.0554	Fndc1
chr11	64520276	64520276	+	38	45	38	38	47.3684	57.7778	94.7368	97.3684	4.10145e-11	2.97894e-08	43.0406	F930015N05Rik
chr8	71660502	71660502	+	24	30	21	20	0	0	42.8571	60	4.12978e-11	2.99715e-08	51.2195	Unc13a
chr5	119866716	119866716	+	62	70	72	70	38.7097	35.7143	80.5556	71.4286	4.17826e-11	3.03031e-08	38.9351	Tbx5
chr8	40287098	40287098	-	74	86	72	79	6.75676	20.9302	48.6111	48.1013	4.2201e-11	3.05862e-08	33.9694	Fgf20
chr4	143325284	143325284	-	20	22	19	52	5	18.1818	63.1579	76.9231	4.24403e-11	3.07391e-08	61.3347	Lrrc38
chr4	117868176	117868176	-	42	41	31	43	26.1905	9.7561	64.5161	72.093	4.25119e-11	3.07705e-08	50.8466	Ccdc24
chr15	25364571	25364571	-	35	31	26	35	11.4286	12.9032	76.9231	60	4.36675e-11	3.1586e-08	55.0919	Basp1
chr9	14860490	14860490	-	45	55	36	25	0	3.63636	30.5556	56	4.37457e-11	3.16215e-08	38.9836	Gpr83
chr18	3498978	3498978	+	35	38	25	31	34.2857	34.2105	84	93.5484	4.38471e-11	3.16737e-08	55.0391	Bambi
chr11	3705359	3705359	-	57	52	48	60	40.3509	36.5385	77.0833	85	4.39865e-11	3.17534e-08	42.9494	Osbp2
chr19	25208204	25208204	-	60	66	48	43	16.6667	18.1818	58.3333	62.7907	4.44082e-11	3.20153e-08	42.9792	Kank1
chr3	58987284	58987284	+	37	44	15	30	45.9459	36.3636	93.3333	96.6667	4.44032e-11	3.20153e-08	54.8148	Med12l
chr7	25092874	25092874	+	60	67	55	39	48.3333	62.6866	94.5455	92.3077	4.45937e-11	3.21277e-08	37.7115	Mir6537
chr15	101438960	101438960	-	44	38	26	36	2.27273	5.26316	46.1538	50	4.46694e-11	3.2161e-08	44.7286	Krt83
chr5	43662894	43662894	-	57	72	58	55	5.26316	1.38889	31.0345	36.3636	4.50318e-11	3.24004e-08	30.5275	Cc2d2a
chr5	128813966	128813966	-	41	45	43	41	58.5366	44.4444	93.0233	95.122	4.51842e-11	3.24886e-08	42.8848	Piwil1
chr13	58668841	58668841	-	52	50	30	45	65.3846	50	93.3333	100	4.5255e-11	3.2518e-08	39.4902	Slc28a3
chr14	33977950	33977950	+	85	96	38	47	36.4706	41.6667	84.2105	78.7234	4.58617e-11	3.29322e-08	41.95	Zfp488
chr2	60552962	60552962	-	62	75	57	71	20.9677	8	45.614	54.9296	4.68454e-11	3.36032e-08	36.9126	Pla2r1
chr19	53264332	53264332	+	44	35	33	33	34.0909	34.2857	84.8485	87.8788	4.68579e-11	3.36032e-08	52.1864	1700001K23Rik
chr4	148404494	148404494	-	27	28	16	31	14.8148	7.14286	62.5	77.4194	4.74502e-11	3.40056e-08	61.4313	Ubiad1
chr15	60823487	60823487	+	27	23	32	37	0	0	46.875	45.9459	4.78155e-11	3.42448e-08	46.3768	9930014A18Rik
chr9	22188529	22188529	-	31	26	34	45	9.67742	23.0769	67.6471	73.3333	4.82206e-11	3.45122e-08	55.0966	Zfp872
chr11	115321921	115321921	+	25	16	10	20	20	18.75	90	95	4.83052e-11	3.455e-08	73.8211	Ush1g
chr10	114800407	114800407	+	60	71	39	49	3.33333	7.04225	41.0256	40.8163	4.83676e-11	3.45719e-08	35.5656	Trhde
chr17	34671728	34671728	+	59	44	27	35	6.77966	20.4545	48.1481	71.4286	4.93887e-11	3.52786e-08	48.669	Tnxb
chr5	53258286	53258286	-	24	34	21	39	4.16667	5.88235	52.381	61.5385	4.98136e-11	3.55354e-08	53.1609	Smim20
chr8	4404961	4404961	+	44	46	45	48	9.09091	10.8696	55.5556	52.0833	4.99347e-11	3.55985e-08	43.7634	Ccl25
chr2	162948203	162948203	+	88	97	78	82	47.7273	43.299	74.359	84.1463	4.99857e-11	3.56115e-08	33.9696	L3mbtl1
chr7	46397767	46397767	+	42	51	37	21	16.6667	11.7647	67.5676	61.9048	5.03861e-11	3.58732e-08	51.5387	Kcnc1
chr14	124676346	124676346	+	61	52	47	46	8.19672	23.0769	55.3191	60.8696	5.04598e-11	3.59022e-08	43.0203	Fgf14
chr10	59539887	59539887	+	64	73	68	82	50	39.726	77.9412	84.1463	5.05742e-11	3.59601e-08	36.8078	Mcu
chr5	139580481	139580481	-	58	59	51	90	13.7931	20.339	62.7451	52.2222	5.08677e-11	3.61452e-08	38.9344	Uncx
chr2	131953083	131953083	+	29	48	26	35	37.931	10.4167	65.3846	82.8571	5.09804e-11	3.62016e-08	54.6306	Prnd
chr13	41114506	41114506	-	18	26	12	24	16.6667	15.3846	83.3333	87.5	5.11249e-11	3.62805e-08	70.202	Gcm2
chr17	49900924	49900924	-	45	41	34	28	2.22222	14.6341	58.8235	53.5714	5.16373e-11	3.66202e-08	48.3121	Kif6
chr17	34671542	34671542	+	18	22	24	33	11.1111	13.6364	70.8333	81.8182	5.17959e-11	3.67088e-08	64.693	Tnxb
chr10	127527335	127527335	-	47	43	61	63	14.8936	13.9535	49.1803	65.0794	5.22203e-11	3.69855e-08	42.8136	Shmt2
chr5	138821078	138821078	+	70	70	66	57	1.42857	2.85714	24.2424	35.0877	5.28598e-11	3.73898e-08	27.1254	Gm5294
chr13	41114528	41114528	-	18	26	12	25	22.2222	30.7692	91.6667	96	5.28275e-11	3.73898e-08	67.3219	Gcm2
chr2	165076016	165076016	+	48	61	38	55	52.0833	63.9344	97.3684	94.5455	5.32306e-11	3.76275e-08	36.9833	1700025C18Rik
chr3	152092772	152092772	-	58	69	70	72	60.3448	34.7826	85.7143	81.9444	5.33168e-11	3.7664e-08	37.3461	Gipc2
chr5	24591339	24591339	+	50	43	36	54	30	20.9302	77.7778	70.3704	5.34206e-11	3.77128e-08	47.5269	Mir671
chr7	137266781	137266781	+	61	67	43	46	29.5082	29.8507	62.7907	84.7826	5.34972e-11	3.77424e-08	44.4698	Gm10578
chr14	12349926	12349926	-	32	60	53	52	18.75	11.6667	50.9434	65.3846	5.36525e-11	3.78274e-08	43.9648	Fezf2
chr18	37144780	37144780	+	58	61	67	56	39.6552	32.7869	76.1194	78.5714	5.37272e-11	3.78556e-08	41.1013	Pcdhac2
chr17	43629524	43629524	+	55	79	62	40	5.45455	6.32911	41.9355	37.5	5.38049e-11	3.78858e-08	34.2259	Tdrd6
chr19	47151772	47151772	-	46	64	57	45	28.2609	26.5625	68.4211	75.5556	5.38855e-11	3.7918e-08	44.2959	Calhm1
chr7	19022954	19022954	-	75	77	78	61	61.3333	54.5455	88.4615	93.4426	5.39902e-11	3.79612e-08	32.7527	Foxa3
chr2	24679276	24679276	+	16	12	17	18	6.25	33.3333	100	88.8889	5.40167e-11	3.79612e-08	76.4286	Cacna1b
chr1	87184648	87184648	+	26	18	22	39	50	22.2222	90.9091	97.4359	5.44936e-11	3.8247e-08	56.4456	Prss56
chr8	123894401	123894401	+	54	65	65	58	40.7407	43.0769	80	84.4828	5.49814e-11	3.85645e-08	40.097	Acta1
chr19	47836807	47836807	+	38	50	78	104	28.9474	16	64.1026	62.5	5.54856e-11	3.8893e-08	41.5959	Cfap43
chr1	91344641	91344641	+	53	55	51	42	58.4906	54.5455	92.1569	97.619	5.57131e-11	3.90274e-08	38.1422	Klhl30
chr5	8660255	8660255	-	28	36	28	39	0	0	50	33.3333	5.61587e-11	3.93142e-08	40.2985	Abcb1a
chr14	60086676	60086676	-	62	59	53	55	4.83871	3.38983	30.1887	43.6364	5.70904e-11	3.99408e-08	32.9048	Atp8a2
chr12	3942107	3942107	-	46	26	25	27	34.7826	26.9231	80	96.2963	5.71865e-11	3.99822e-08	56.5171	Pomc
chr7	139021148	139021148	-	45	82	56	68	15.5556	24.3902	48.2143	72.0588	5.72872e-11	4.00269e-08	40.0305	Dpysl4
chr9	64638294	64638294	-	48	69	53	64	18.75	18.8406	66.0377	54.6875	5.8364e-11	4.07531e-08	41.0256	Rab11a
chr5	112625652	112625652	+	35	47	29	50	31.4286	23.4043	86.2069	72	5.84836e-11	4.08104e-08	50.3859	1700034G24Rik
chr11	99932127	99932127	+	43	29	20	28	34.8837	27.5862	90	89.2857	5.85964e-11	4.0863e-08	57.6389	Krtap31-2
chr7	25134827	25134827	-	64	80	60	49	67.1875	56.25	91.6667	97.9592	5.9167e-11	4.12344e-08	33.3843	Pou2f2
chr13	98694985	98694985	-	34	21	30	25	0	4.7619	53.3333	52	5.96871e-11	4.15703e-08	50.9091	Tmem171
chr8	111910016	111910016	-	30	30	26	38	0	0	42.3077	42.1053	6.04221e-11	4.20552e-08	42.1875	Chst5
chr14	55815148	55815148	+	46	48	49	72	19.5652	12.5	44.898	68.0556	6.08994e-11	4.23604e-08	42.7202	Nfatc4
chr2	34639230	34639230	-	37	59	28	27	35.1351	42.3729	85.7143	96.2963	6.14004e-11	4.26815e-08	51.3258	Gapvd1
chr5	138820151	138820151	+	57	70	36	44	7.01754	4.28571	41.6667	43.1818	6.14677e-11	4.2701e-08	36.9882	Gm5294
chr8	70087016	70087016	+	19	23	11	34	15.7895	4.34783	54.5455	82.3529	6.24466e-11	4.33534e-08	66.0317	Hapln4
chr16	23890664	23890664	+	60	69	57	47	1.66667	1.44928	31.5789	27.6596	6.27461e-11	4.35335e-08	28.2573	Sst
chr12	24681654	24681654	+	49	58	55	99	4.08163	0	38.1818	26.2626	6.29885e-11	4.36564e-08	28.6503	Cys1
chr1	105844785	105844785	+	72	73	36	56	22.2222	27.3973	75	62.5	6.30035e-11	4.36564e-08	42.5637	Tnfrsf11a
chr11	6274206	6274206	+	76	75	67	51	3.94737	4	38.806	25.4902	6.30969e-11	4.36933e-08	29.0773	Tmed4
chr4	127989794	127989794	-	25	28	20	27	0	0	45	51.8519	6.31402e-11	4.36955e-08	48.9362	Csmd2
chr10	69268467	69268467	-	11	11	20	23	81.8182	54.5455	0	0	6.3652e-11	4.40217e-08	-68.1818	Rhobtb1
chr6	127766143	127766143	-	58	41	41	56	8.62069	7.31707	43.9024	51.7857	6.38117e-11	4.41041e-08	40.3728	Prmt8
chr9	102351596	102351596	-	56	65	63	74	46.4286	49.2308	79.3651	90.5405	6.40481e-11	4.42394e-08	37.4676	Ephb1
chr19	44513929	44513929	-	22	28	22	41	18.1818	17.8571	77.2727	78.0488	6.4163e-11	4.42906e-08	59.7778	Wnt8b
chr10	7393724	7393724	+	83	105	91	83	9.63855	11.4286	39.5604	39.759	6.48756e-11	4.47541e-08	29.0169	Ulbp1
chr6	83599407	83599407	-	42	40	42	50	57.1429	37.5	88.0952	94	6.49335e-11	4.47657e-08	43.7434	Stambp
chr1	13128408	13128408	+	96	102	87	74	5.20833	7.84314	32.1839	33.7838	6.52781e-11	4.49735e-08	26.3536	Prdm14
chr15	60823518	60823518	+	27	23	33	37	0	0	42.4242	48.6486	6.53323e-11	4.49735e-08	45.7143	9930014A18Rik
chr17	43630273	43630273	-	45	44	37	32	15.5556	9.09091	62.1622	59.375	6.53589e-11	4.49735e-08	48.51	Tdrd6
chr11	51429797	51429797	+	36	38	27	46	22.2222	18.4211	62.963	78.2609	6.63466e-11	4.56242e-08	52.3325	Col23a1
chr11	100640504	100640504	+	53	41	35	40	5.66038	14.6341	54.2857	55	6.66253e-11	4.5758e-08	45.0922	Zfp385c
chr7	88130634	88130634	+	43	53	38	46	30.2326	22.6415	76.3158	71.7391	6.66212e-11	4.5758e-08	47.7679	Ctsc
chr15	103039233	103039233	-	33	60	41	58	39.3939	35	82.9268	81.0345	6.72748e-11	4.61749e-08	45.259	Hoxc4
chr5	24504689	24504689	-	45	43	20	36	11.1111	6.97674	60	58.3333	6.76404e-11	4.63966e-08	49.8377	Gbx1
chr6	126921774	126921774	+	59	81	61	60	10.1695	12.3457	49.1803	45	6.9722e-11	4.77342e-08	35.6789	Dyrk4
chr7	144175515	144175515	-	66	54	55	56	16.6667	12.963	56.3636	53.5714	6.96929e-11	4.77342e-08	39.955	Shank2
chr14	44117059	44117059	+	58	75	49	54	58.6207	66.6667	93.8776	98.1481	7.00206e-11	4.79032e-08	32.9586	Ear12
chr7	75983647	75983647	+	42	44	36	58	30.9524	50	94.4444	81.0345	7.0057e-11	4.79032e-08	45.4725	Klhl25
chr13	40606695	40606695	+	41	60	38	54	19.5122	31.6667	73.6842	72.2222	7.02769e-11	4.79933e-08	46.0934	Gm26688
chr5	110480761	110480761	+	21	22	16	41	23.8095	31.8182	87.5	90.2439	7.02364e-11	4.79933e-08	61.5667	Fbrsl1
chr9	78427636	78427636	-	23	26	11	17	4.34783	26.9231	81.8182	94.1176	7.12102e-11	4.86001e-08	72.9592	Mb21d1
chr7	46376609	46376609	-	76	67	74	78	40.7895	47.7612	82.4324	78.2051	7.22498e-11	4.92787e-08	36.2072	Myod1
chr5	73360507	73360507	-	36	42	18	35	30.5556	23.8095	88.8889	80	7.30361e-11	4.97838e-08	56.0958	Ociad2
chr7	46397834	46397834	-	46	58	49	43	23.913	15.5172	67.3469	60.4651	7.50582e-11	5.11301e-08	44.8997	Kcnc1
chr9	26733399	26733399	+	58	71	48	42	1.72414	7.04225	35.4167	42.8571	7.56287e-11	5.14864e-08	34.2377	B3gat1
chr15	60823488	60823488	-	37	30	29	31	0	0	44.8276	35.4839	7.58742e-11	5.16213e-08	40	9930014A18Rik
chr1	13105060	13105060	-	90	45	73	64	44.4444	33.3333	82.1918	75	7.6107e-11	5.17473e-08	38.0914	Prdm14
chr5	30466156	30466156	-	31	49	33	35	6.45161	12.2449	60.6061	57.1429	7.62e-11	5.17782e-08	48.8235	1700001C02Rik
chr11	118907963	118907963	-	19	25	20	30	0	4	60	60	7.62932e-11	5.18092e-08	57.7273	Rbfox3
chr14	51894258	51894258	+	56	91	73	79	26.7857	42.8571	65.7534	81.0127	7.69641e-11	5.22321e-08	36.9495	Slc39a2
chr18	76544879	76544879	-	68	84	88	64	16.1765	14.2857	44.3182	56.25	7.71613e-11	5.23333e-08	34.2105	Smad2
chr8	57766555	57766555	-	89	80	94	87	44.9438	52.5	75.5319	87.3563	7.76867e-11	5.26569e-08	32.6948	Galnt7
chr1	75451218	75451218	+	36	42	13	23	16.6667	7.14286	69.2308	73.913	7.92737e-11	5.36991e-08	60.6838	Asic4
chr5	8377385	8377385	-	28	27	22	33	42.8571	29.6296	95.4545	90.9091	7.93301e-11	5.37038e-08	56.3636	Adam22
chr19	4989880	4989880	-	95	73	74	53	18.9474	21.9178	54.0541	60.3774	7.94728e-11	5.3767e-08	36.4548	Npas4
chr5	113551169	113551169	+	32	20	26	39	21.875	45	88.4615	87.1795	8.03876e-11	5.43521e-08	56.9231	Wscd2
chr8	119465449	119465449	-	33	42	23	32	21.2121	26.1905	73.913	84.375	8.09389e-11	5.46908e-08	56	Necab2
chr7	128573742	128573742	+	55	66	56	40	45.4545	30.303	83.9286	75	8.12557e-11	5.48708e-08	43.0183	Inpp5f
chr16	35660292	35660292	-	16	29	16	32	6.25	3.44828	62.5	65.625	8.19799e-11	5.53255e-08	60.1389	Dirc2
chr5	143758183	143758183	+	38	34	43	38	7.89474	2.94118	44.186	57.8947	8.23992e-11	5.55396e-08	45.0617	D130017N08Rik
chr5	27261917	27261917	+	31	36	23	30	9.67742	13.8889	78.2609	60	8.23491e-11	5.55396e-08	55.9842	Dpp6
chr9	67700151	67700151	+	21	42	11	13	4.7619	14.2857	81.8182	84.6154	8.27508e-11	5.57421e-08	72.2222	Mir7241
chr11	70459625	70459625	+	51	63	43	32	1.96078	0	32.5581	31.25	8.29761e-11	5.58593e-08	31.1228	Zmynd15
chr1	20478214	20478214	-	86	96	78	62	6.97674	7.29167	30.7692	41.9355	8.30998e-11	5.59079e-08	28.5714	4930486I03Rik
chr7	46397870	46397870	-	63	80	84	70	41.2698	35	82.1429	65.7143	8.34107e-11	5.60824e-08	36.9131	Kcnc1
chr10	74991412	74991412	+	54	84	59	55	77.7778	58.3333	94.9153	98.1818	8.37359e-11	5.62663e-08	30.5492	Gnaz
chr10	122448216	122448216	-	39	37	25	28	20.5128	21.6216	80	75	8.42629e-11	5.65855e-08	56.3059	Avpr1a
chr2	87526084	87526084	-	28	20	16	25	17.8571	5	87.5	72	8.45856e-11	5.67671e-08	65.5488	Olfr153
chr6	85475487	85475487	-	45	49	33	33	42.2222	48.9796	90.9091	93.9394	8.49893e-11	5.70029e-08	46.6796	Pradc1
chr10	127178801	127178801	-	23	23	24	21	4.34783	0	62.5	57.1429	8.53345e-11	5.71991e-08	57.8261	Slc26a10
chr8	85011495	85011495	+	27	26	19	28	0	3.84615	42.1053	64.2857	8.64018e-11	5.78789e-08	53.4324	Best2
chr14	61274891	61274891	+	19	21	22	21	10.5263	0	59.0909	80.9524	8.71533e-11	5.83464e-08	64.7674	Sgcg
chr7	91263324	91263324	+	38	54	46	55	21.0526	11.1111	58.6957	60	8.77768e-11	5.87277e-08	44.1885	Dlg2
chr15	101553156	101553156	-	40	45	54	48	2.5	2.22222	33.3333	43.75	8.86819e-11	5.92967e-08	35.8824	Krt82
chr15	101930621	101930621	-	10	23	10	19	0	0	70	68.4211	8.90921e-11	5.95344e-08	68.9655	Krt4
chr8	112569401	112569401	+	30	25	29	42	13.3333	16	72.4138	69.0476	8.99485e-11	6.00698e-08	55.8771	Gm26994
chr11	69151037	69151037	-	63	67	56	53	49.2063	50.7463	92.8571	83.0189	9.11696e-11	6.08479e-08	38.0734	Alox12b
chr4	152569246	152569246	+	51	52	35	37	37.2549	21.1538	85.7143	70.2703	9.14071e-11	6.09316e-08	48.6516	Nphp4
chr13	54825110	54825110	+	29	31	22	43	3.44828	6.45161	54.5455	55.814	9.14024e-11	6.09316e-08	50.3846	Tspan17
chr4	127214705	127214705	-	42	53	45	46	7.14286	11.3208	55.5556	47.8261	9.18956e-11	6.12198e-08	42.1747	Smim12
chr14	61274975	61274975	-	32	54	33	54	21.875	7.40741	48.4848	64.8148	9.22463e-11	6.14158e-08	45.83	Sgcg
chr5	112625584	112625584	+	36	48	29	50	25	39.5833	82.7586	82	9.28489e-11	6.17702e-08	48.9451	1700034G24Rik
chr15	25364530	25364530	-	43	46	30	38	20.9302	21.7391	76.6667	68.4211	9.28921e-11	6.17702e-08	50.7105	Basp1
chr13	73267548	73267548	-	23	27	20	16	0	3.7037	45	81.25	9.30539e-11	6.18399e-08	59.1111	Irx4
chr7	140046875	140046875	-	49	44	30	34	65.3061	61.3636	100	100	9.36496e-11	6.21979e-08	36.5591	Msx3
chr2	178142247	178142247	-	31	38	49	61	0	0	36.7347	31.1475	9.45695e-11	6.27705e-08	33.6364	Phactr3
chr8	63952321	63952321	+	31	33	19	25	3.22581	6.06061	52.6316	64	9.55046e-11	6.33525e-08	54.4034	Sgol2b
chr6	127766053	127766053	+	36	32	20	35	36.1111	12.5	80	82.8571	9.73897e-11	6.45243e-08	56.8182	Prmt8
chr11	64520280	64520280	+	38	44	38	38	52.6316	45.4545	94.7368	92.1053	9.87247e-11	6.53689e-08	44.6406	F930015N05Rik
chr2	162867820	162867820	-	80	62	60	62	2.5	6.45161	28.3333	38.7097	9.94268e-11	6.57938e-08	29.3812	Srsf6
chr2	156362991	156362991	+	38	64	34	47	60.5263	56.25	97.0588	95.7447	1.00187e-10	6.62563e-08	38.4532	2900097C17Rik
chr5	112627718	112627718	+	24	37	30	30	20.8333	21.6216	80	76.6667	1.00488e-10	6.64154e-08	57.0219	1700034G24Rik
chr6	12748164	12748164	+	70	85	69	75	28.5714	27.0588	65.2174	64	1.00628e-10	6.64671e-08	36.8414	Thsd7a
chr4	126733025	126733025	-	39	47	24	25	10.2564	8.51064	66.6667	56	1.00806e-10	6.65448e-08	51.9222	Tfap2e
chr6	85126115	85126115	-	35	47	29	43	2.85714	14.8936	51.7241	60.4651	1.00986e-10	6.66228e-08	47.1883	Gm5878
chr3	152092951	152092951	-	56	54	53	47	66.0714	27.7778	88.6792	87.234	1.0183e-10	6.71387e-08	40.7273	Gipc2
chr7	25134843	25134843	-	63	75	60	52	65.0794	53.3333	93.3333	92.3077	1.02369e-10	6.74536e-08	34.1615	Pou2f2
chr5	113346579	113346579	+	68	69	50	56	48.5294	53.6232	90	87.5	1.02647e-10	6.75958e-08	37.5844	Mir7230
chr5	120304191	120304191	-	24	43	29	40	16.6667	4.65116	68.9655	52.5	1.03216e-10	6.79296e-08	50.4651	Lhx5
chr9	67700131	67700131	+	21	42	11	18	14.2857	14.2857	90.9091	77.7778	1.03546e-10	6.81052e-08	68.4729	Mir7241
chr7	25134842	25134842	+	42	63	40	51	40.4762	57.1429	87.5	94.1176	1.04882e-10	6.89423e-08	40.7326	Pou2f2
chr4	8239333	8239333	+	58	66	43	47	8.62069	3.0303	41.8605	40.4255	1.05741e-10	6.94231e-08	35.4659	Car8
chr14	93889704	93889704	-	48	48	48	80	18.75	10.4167	50	58.75	1.05741e-10	6.94231e-08	40.8854	Pcdh9
chr1	19227557	19227557	-	58	67	63	73	5.17241	17.9104	38.0952	56.1644	1.06574e-10	6.99276e-08	35.7941	Tfap2b
chr5	8660218	8660218	-	29	37	31	40	0	0	45.1613	32.5	1.07655e-10	7.05946e-08	38.0282	Abcb1a
chr5	110480764	110480764	+	22	22	16	42	22.7273	22.7273	75	88.0952	1.0892e-10	7.13811e-08	61.7555	Fbrsl1
chr10	49788976	49788976	-	72	45	40	50	5.55556	2.22222	35	42	1.10288e-10	7.22343e-08	34.6154	Grik2
chr11	55314497	55314497	-	44	53	52	69	13.6364	3.77358	53.8462	40.5797	1.11751e-10	7.31479e-08	38.0336	Fat2
chr3	97767119	97767119	-	27	25	21	30	0	8	66.6667	53.3333	1.12703e-10	7.37272e-08	54.9774	Pde4dip
chr12	40133768	40133768	+	63	82	62	71	1.5873	6.09756	32.2581	32.3944	1.1534e-10	7.54066e-08	28.1929	Scin
chr15	25364515	25364515	-	44	47	29	38	22.7273	14.8936	75.8621	63.1579	1.1554e-10	7.54922e-08	49.9754	Basp1
chr17	34671736	34671736	+	58	46	27	34	12.069	21.7391	55.5556	73.5294	1.15989e-10	7.574e-08	49.2276	Tnxb
chr3	152092966	152092966	-	56	56	55	47	62.5	33.9286	89.0909	87.234	1.16127e-10	7.57848e-08	40.021	Gipc2
chr11	58960364	58960364	-	60	70	74	59	1.66667	2.85714	52.7027	0	1.16584e-10	7.60375e-08	27.0156	Trim17
chr1	134046617	134046617	-	51	46	48	38	17.6471	4.34783	45.8333	65.7895	1.17056e-10	7.62995e-08	43.311	Fmod
chr4	155016987	155016987	+	65	88	58	69	72.3077	67.0455	96.5517	97.1014	1.17604e-10	7.66107e-08	27.5693	Plch2
chr2	165212305	165212305	+	57	57	46	53	12.2807	22.807	58.6957	60.3774	1.20422e-10	7.83993e-08	42.0521	Cdh22
chr14	79768908	79768908	+	48	60	41	36	2.08333	5	31.7073	50	1.2116e-10	7.88326e-08	36.556	Pcdh8
chr11	59134669	59134669	-	45	48	28	30	2.22222	4.16667	50	40	1.21243e-10	7.88397e-08	41.6018	Obscn
chr10	77678310	77678310	-	38	36	38	56	2.63158	0	34.2105	41.0714	1.21978e-10	7.92698e-08	36.9465	Tspear
chr4	46534532	46534532	-	33	34	20	31	0	0	15	58.0645	1.23218e-10	8.00282e-08	41.1765	Trim14
chr11	116233047	116233047	+	36	46	29	36	66.6667	50	96.5517	100	1.23356e-10	8.00699e-08	41.1445	Evpl
chr11	100640561	100640561	+	39	51	33	31	7.69231	1.96078	42.4242	51.6129	1.24659e-10	8.08676e-08	42.4306	Zfp385c
chr4	41725322	41725322	+	44	31	45	52	43.1818	61.2903	93.3333	92.3077	1.26268e-10	8.18624e-08	42.1168	Dctn3
chr9	99451509	99451509	-	67	61	63	72	17.9104	9.83607	52.381	48.6111	1.2758e-10	8.2637e-08	36.3079	Nme9
chr10	7492591	7492591	-	53	61	45	57	13.2075	11.4754	48.8889	54.386	1.27615e-10	8.2637e-08	39.6801	Ulbp1
chr8	10250233	10250233	-	65	56	50	58	49.2308	58.9286	88	93.1034	1.27853e-10	8.27065e-08	37.0217	Myo16
chr3	129754838	129754838	+	44	32	29	35	11.3636	3.125	51.7241	60	1.27874e-10	8.27065e-08	48.3553	Egf
chr1	154204890	154204890	-	63	63	46	45	11.1111	15.873	50	57.7778	1.29984e-10	8.40214e-08	40.3541	Zfp648
chr4	98779107	98779107	-	48	37	41	51	22.9167	21.6216	73.1707	66.6667	1.30982e-10	8.46159e-08	47.2123	Kank4os
chr4	148272346	148272346	-	64	77	61	63	60.9375	45.4545	93.4426	82.5397	1.31333e-10	8.47926e-08	35.421	Ptchd2
chr5	120294926	120294926	+	69	73	63	60	30.4348	32.8767	76.1905	65	1.31445e-10	8.48145e-08	39.0416	Lhx5
chr3	138596423	138596423	+	109	103	105	86	59.633	66.0194	87.619	91.8605	1.31971e-10	8.50138e-08	26.7929	Eif4e
chr13	59682524	59682524	+	46	81	63	70	32.6087	39.5062	68.254	82.8571	1.31975e-10	8.50138e-08	38.932	Golm1
chr16	87797409	87797409	-	40	43	35	52	20	30.2326	71.4286	75	1.31988e-10	8.50138e-08	48.262	Bach1
chr4	155016989	155016989	+	62	87	58	68	56.4516	62.069	93.1034	91.1765	1.32936e-10	8.55732e-08	32.3319	Plch2
chr7	44586745	44586745	+	50	69	50	58	10	13.0435	64	37.931	1.34858e-10	8.6735e-08	38.2353	Kcnc3
chr5	138820180	138820180	+	56	70	36	43	17.8571	30	69.4444	69.7674	1.349e-10	8.6735e-08	45.0171	Gm5294
chr8	120972341	120972341	+	35	32	26	54	0	0	23.0769	42.5926	1.35498e-10	8.70684e-08	36.25	Fendrr
chr18	80362827	80362827	+	62	61	41	42	6.45161	13.1148	43.9024	54.7619	1.35623e-10	8.7097e-08	39.6415	Kcng2
chr6	83064578	83064578	-	47	33	38	40	40.4255	42.4242	89.4737	87.5	1.3634e-10	8.75056e-08	47.2115	Tlx2
chr5	110480738	110480738	-	28	50	30	38	32.1429	42	93.3333	84.2105	1.36866e-10	8.77917e-08	49.7738	Fbrsl1
chr1	5024025	5024025	-	93	92	92	88	44.086	60.8696	81.5217	85.2273	1.39037e-10	8.91313e-08	30.9009	Rgs20
chr7	91091464	91091464	+	32	21	29	36	3.125	9.52381	65.5172	52.7778	1.42648e-10	9.13928e-08	52.8012	Dlg2
chr16	85901726	85901726	-	77	71	59	74	2.5974	2.8169	11.8644	41.8919	1.42905e-10	9.15033e-08	25.8687	Adamts5
chr16	23890676	23890676	-	24	37	22	19	4.16667	5.40541	63.6364	57.8947	1.43198e-10	9.16368e-08	56.0576	Sst
chr5	135108236	135108236	-	51	51	29	37	3.92157	5.88235	27.5862	59.4595	1.4543e-10	9.30109e-08	40.5526	Mlxipl
chr10	81473627	81473627	+	60	48	41	45	8.33333	12.5	51.2195	51.1111	1.46795e-10	9.38286e-08	40.9776	Celf5
chr13	74167029	74167029	+	40	39	25	32	5	0	48	43.75	1.47282e-10	9.40291e-08	43.0824	Exoc3
chr16	35660285	35660285	-	17	29	15	29	11.7647	3.44828	66.6667	68.9655	1.47247e-10	9.40291e-08	61.6601	Dirc2
chr8	45109919	45109919	+	41	29	17	38	4.87805	27.5862	82.3529	63.1579	1.47629e-10	9.41957e-08	54.8052	Mtnr1a
chr7	25134888	25134888	+	42	63	39	50	47.619	61.9048	94.8718	94	1.47909e-10	9.4319e-08	38.1915	Pou2f2
chr2	165181126	165181126	+	28	18	19	13	14.2857	22.2222	84.2105	92.3077	1.48515e-10	9.46498e-08	70.1087	Cdh22
chr16	16829110	16829110	+	56	70	55	62	10.7143	2.85714	38.1818	40.3226	1.4963e-10	9.52964e-08	32.967	Spag6
chr6	126534628	126534628	-	37	29	12	16	10.8108	6.89655	58.3333	87.5	1.49705e-10	9.52964e-08	65.9091	Kcna5
chr15	25364538	25364538	-	43	48	30	38	9.30233	10.4167	70	44.7368	1.51854e-10	9.66079e-08	45.9922	Basp1
chr17	35359651	35359651	-	41	46	21	27	4.87805	6.52174	42.8571	62.963	1.5195e-10	9.66125e-08	48.4195	H2-Q2
chr4	120267214	120267214	-	38	27	25	30	34.2105	22.2222	84	86.6667	1.53406e-10	9.74815e-08	56.2238	Foxo6
chr1	134046584	134046584	-	49	47	47	38	24.4898	23.4043	70.2128	71.0526	1.54257e-10	9.79647e-08	46.6299	Fmod
chr16	23890626	23890626	-	25	38	22	20	0	7.89474	59.0909	60	1.54661e-10	9.81641e-08	54.7619	Sst
chr9	67700114	67700114	+	21	43	11	18	9.52381	6.97674	72.7273	72.2222	1.55513e-10	9.86476e-08	64.6013	Mir7241
chr2	87526009	87526009	-	22	24	16	37	40.9091	33.3333	87.5	97.2973	1.57115e-10	9.95566e-08	57.3831	Olfr153
chr2	165181121	165181121	+	28	19	19	13	28.5714	10.5263	89.4737	92.3077	1.57129e-10	9.95566e-08	69.3484	Cdh22
chr17	47394729	47394729	-	72	61	47	59	9.72222	8.19672	40.4255	47.4576	1.57289e-10	9.95995e-08	35.3171	Guca1a
chr9	59603052	59603052	+	53	40	40	51	52.8302	50	87.5	96.0784	1.58407e-10	1.00249e-07	40.6948	Celf6
chr16	22844383	22844383	-	43	55	29	35	13.9535	9.09091	68.9655	48.5714	1.59662e-10	1.00985e-07	46.588	Tbccd1
chr10	74991455	74991455	+	55	85	58	54	81.8182	63.5294	96.5517	100	1.60663e-10	1.015e-07	27.5	Gnaz
chr6	113471265	113471265	-	55	60	78	68	21.8182	33.3333	66.6667	67.6471	1.60629e-10	1.015e-07	39.2972	Il17rc
chr14	61274990	61274990	-	29	52	34	56	10.3448	3.84615	41.1765	51.7857	1.60819e-10	1.0154e-07	41.6049	Sgcg
chr10	11080222	11080222	+	68	103	63	59	41.1765	37.8641	73.0159	79.661	1.6093e-10	1.01551e-07	37.0482	Grm1
chr5	116083146	116083146	-	30	26	17	31	30	30.7692	82.3529	93.5484	1.6243e-10	1.02438e-07	59.2262	Tmem233
chr5	73359825	73359825	-	32	32	32	31	37.5	34.375	90.625	87.0968	1.62598e-10	1.02484e-07	52.9514	Ociad2
chr5	139973194	139973194	-	63	57	43	54	68.254	59.6491	95.3488	98.1481	1.65225e-10	1.0408e-07	32.7405	Elfn1
chr9	74110515	74110515	-	49	29	33	70	2.04082	0	21.2121	42.8571	1.67476e-10	1.05423e-07	34.6403	Wdr72
chr13	9494889	9494889	-	32	34	37	32	62.5	44.1176	97.2973	96.875	1.68453e-10	1.05929e-07	44.0711	Dip2c
chr4	46202710	46202710	+	54	51	30	42	11.1111	11.7647	56.6667	54.7619	1.68948e-10	1.06179e-07	44.127	Xpa
chr1	56985206	56985206	-	75	86	73	55	50.6667	50	80.8219	90.9091	1.69729e-10	1.06609e-07	34.8457	9130024F11Rik
chr1	133890134	133890134	+	109	96	105	103	18.3486	17.7083	44.7619	49.5146	1.72528e-10	1.08241e-07	29.0666	Optc
chr4	134357711	134357711	+	49	38	42	37	32.6531	23.6842	78.5714	75.6757	1.72506e-10	1.08241e-07	48.4796	Slc30a2
chr12	105455064	105455064	-	73	89	61	47	8.21918	13.4831	42.623	48.9362	1.73599e-10	1.08851e-07	34.2593	D430019H16Rik
chr4	125007676	125007676	+	45	33	25	34	33.3333	12.1212	80	76.4706	1.74756e-10	1.09513e-07	53.6071	Rspo1
chr8	85014144	85014144	-	71	85	85	86	74.6479	65.8824	96.4706	94.186	1.74934e-10	1.09562e-07	25.4498	Best2
chr4	46881155	46881155	-	37	43	24	35	67.5676	55.814	100	100	1.75902e-10	1.10104e-07	38.75	Gabbr2
chr7	137266728	137266728	+	66	61	48	39	36.3636	22.9508	68.75	79.4872	1.76437e-10	1.10286e-07	43.642	Gm10578
chr2	165181264	165181264	+	38	46	46	48	39.4737	26.087	76.087	81.25	1.76411e-10	1.10286e-07	46.5805	Cdh22
chr13	99900038	99900038	-	24	51	46	56	20.8333	17.6471	67.3913	64.2857	1.76843e-10	1.10439e-07	47.0196	Cartpt
chr4	154802586	154802586	+	45	71	18	15	2.22222	4.22535	55.5556	46.6667	1.80226e-10	1.12487e-07	48.0669	Ttc34
chr9	64638291	64638291	-	48	70	54	64	8.33333	5.71429	44.4444	37.5	1.80881e-10	1.12771e-07	33.8983	Rab11a
chr7	101504473	101504473	+	39	32	19	40	30.7692	40.625	89.4737	87.5	1.80888e-10	1.12771e-07	52.9243	Mir139
chr4	134450974	134450974	-	54	55	58	65	46.2963	36.3636	81.0345	81.5385	1.81382e-10	1.13014e-07	40.0164	1700021N21Rik
chr10	7867701	7867701	-	67	57	51	42	25.3731	33.3333	68.6275	76.1905	1.82164e-10	1.13437e-07	43.0108	Mir5104
chr11	101479156	101479156	+	61	67	57	84	11.4754	19.403	61.4035	45.2381	1.82968e-10	1.13872e-07	36.148	Rnd2
chr1	91344590	91344590	+	53	56	51	42	49.0566	39.2857	86.2745	85.7143	1.85257e-10	1.15231e-07	41.9848	Klhl30
chr4	140869279	140869279	-	46	48	51	39	28.2609	35.4167	80.3922	74.359	1.86097e-10	1.15577e-07	45.8629	4930515B02Rik
chr19	10426532	10426532	-	36	47	31	33	33.3333	53.1915	93.5484	90.9091	1.86018e-10	1.15577e-07	47.6092	Lrrc10b
chr17	32143552	32143552	+	35	24	44	45	8.57143	8.33333	59.0909	55.5556	1.86132e-10	1.15577e-07	48.8288	Notch3
chr18	76544971	76544971	-	52	58	48	60	25	20.6897	62.5	66.6667	1.86783e-10	1.15915e-07	42.0875	Smad2
chr11	102399506	102399506	-	21	36	24	30	9.52381	22.2222	66.6667	83.3333	1.87075e-10	1.16008e-07	58.3821	Mir6930
chr13	98430214	98430214	-	24	36	25	16	20.8333	25	80	93.75	1.87147e-10	1.16008e-07	62.0325	2310005E17Rik
chr5	139973175	139973175	-	64	58	43	54	42.1875	34.4828	72.093	87.037	1.87492e-10	1.16156e-07	41.8878	Elfn1
chr4	136942905	136942905	+	53	55	43	46	37.7358	23.6364	81.3953	69.5652	1.90273e-10	1.17812e-07	44.7253	Epha8
chr5	112136875	112136875	-	82	94	81	64	26.8293	38.2979	72.8395	62.5	1.92004e-10	1.18816e-07	35.3213	1700028D13Rik
chr17	47394735	47394735	-	72	60	46	55	11.1111	11.6667	41.3043	54.5455	1.92139e-10	1.18832e-07	37.1512	Guca1a
chr15	101438921	101438921	-	41	38	25	39	2.43902	2.63158	32	51.2821	1.92857e-10	1.19208e-07	41.2184	Krt83
chr7	120597923	120597923	-	20	29	21	15	0	0	47.619	60	1.93405e-10	1.19479e-07	52.7778	E130201H02Rik
chr7	44462198	44462198	+	34	55	36	39	26.4706	25.4545	80.5556	69.2308	1.93873e-10	1.197e-07	48.824	Aspdh
chr15	74988747	74988747	+	40	62	34	42	2.5	0	35.2941	30.9524	1.95345e-10	1.2054e-07	31.9143	Ly6i
chr11	97573789	97573789	-	35	34	20	35	28.5714	23.5294	85	80	1.96032e-10	1.20827e-07	55.7312	Srcin1
chr8	45109966	45109966	+	43	26	17	38	25.5814	26.9231	94.1176	76.3158	1.96032e-10	1.20827e-07	55.7312	Mtnr1a
chr2	49788473	49788473	+	67	58	43	52	7.46269	8.62069	51.1628	38.4615	1.96504e-10	1.2105e-07	36.2105	Lypd6b
chr15	25364556	25364556	-	36	30	26	36	16.6667	20	84.6154	63.8889	1.97707e-10	1.21722e-07	54.3988	Basp1
chr14	63744234	63744234	+	66	99	64	69	3.0303	4.0404	32.8125	26.087	1.97826e-10	1.21726e-07	25.6869	Mir598
chr16	87797789	87797789	+	63	80	64	57	36.5079	27.5	75	64.9123	1.98278e-10	1.21935e-07	38.7794	Bach1
chr7	54835862	54835862	+	79	114	81	70	5.06329	6.14035	22.2222	41.4286	2.00155e-10	1.2302e-07	25.4263	Luzp2
chr2	77817657	77817657	-	98	88	74	68	27.551	29.5455	56.7568	70.5882	2.00892e-10	1.23404e-07	34.8857	Zfp385b
chr9	119063466	119063466	+	89	89	85	75	35.9551	29.2135	70.5882	62.6667	2.01374e-10	1.2363e-07	34.2907	Vill
chr5	113453329	113453329	-	48	45	37	47	18.75	17.7778	64.8649	63.8298	2.01765e-10	1.238e-07	46.0061	Aym1
chr1	135085097	135085097	+	34	52	36	33	41.1765	55.7692	97.2222	90.9091	2.02721e-10	1.24316e-07	44.2029	Lgr6
chr2	24679134	24679134	+	45	39	31	22	31.1111	17.9487	77.4194	81.8182	2.0349e-10	1.24717e-07	54.2453	Cacna1b
chr11	49169183	49169183	+	43	39	24	52	23.2558	12.8205	62.5	69.2308	2.04477e-10	1.25252e-07	48.8126	Olfr1394
chr11	85899756	85899756	+	33	29	22	25	27.2727	10.3448	77.2727	80	2.05332e-10	1.25705e-07	59.3686	Tbx4
chr4	46202732	46202732	+	54	51	30	42	16.6667	25.4902	53.3333	78.5714	2.06908e-10	1.26599e-07	47.1032	Xpa
chr5	24504649	24504649	-	45	44	21	35	4.44444	15.9091	52.381	62.8571	2.07552e-10	1.26921e-07	48.8162	Gbx1
chr1	91345054	91345054	+	55	59	34	36	0	0	17.6471	36.1111	2.07872e-10	1.27045e-07	27.1429	Klhl30
chr7	101504526	101504526	+	40	33	19	40	25	30.303	73.6842	85	2.08819e-10	1.27552e-07	53.9587	Mir139
chr11	23048638	23048638	-	121	120	121	118	19.8347	33.3333	63.6364	45.7627	2.1118e-10	1.28865e-07	28.2557	Fam161a
chr14	50896980	50896980	+	88	75	89	103	21.5909	6.66667	51.6854	39.8058	2.11322e-10	1.28865e-07	30.5886	Klhl33
chr4	78212444	78212444	+	43	49	42	48	30.2326	26.5306	80.9524	68.75	2.11242e-10	1.28865e-07	46.1836	Ptprd
chr15	78160177	78160177	+	87	95	98	100	57.4713	47.3684	77.551	87	2.1217e-10	1.29309e-07	30.1254	Ift27
chr9	78427593	78427593	-	23	24	11	17	4.34783	12.5	72.7273	82.3529	2.12629e-10	1.29516e-07	70.0608	Mb21d1
chr10	77678352	77678352	-	38	36	39	56	7.89474	5.55556	46.1538	51.7857	2.13425e-10	1.29928e-07	42.7169	Tspear
chr17	43629368	43629368	+	34	43	27	42	5.88235	4.65116	44.4444	52.381	2.14729e-10	1.30649e-07	44.0806	Tdrd6
chr8	69889479	69889479	-	38	72	55	57	26.3158	20.8333	61.8182	66.6667	2.16503e-10	1.31655e-07	41.5584	Cilp2
chr4	43653652	43653652	+	34	36	27	39	8.82353	8.33333	59.2593	56.4103	2.1795e-10	1.32461e-07	49.0043	Spag8
chr17	43630141	43630141	+	47	48	48	44	14.8936	6.25	66.6667	36.3636	2.18666e-10	1.32822e-07	41.6476	Tdrd6
chr2	79453939	79453939	+	45	36	35	43	2.22222	0	28.5714	44.186	2.19312e-10	1.3314e-07	35.9449	Neurod1
chr10	62405436	62405436	-	45	52	48	51	51.1111	34.6154	87.5	82.3529	2.1945e-10	1.33149e-07	42.5804	Hkdc1
chr15	99019290	99019290	-	48	78	46	57	20.8333	34.6154	69.5652	71.9298	2.20669e-10	1.33814e-07	41.5087	Tuba1c
chr9	119589109	119589109	-	47	47	41	47	21.2766	21.2766	65.8537	68.0851	2.21825e-10	1.3444e-07	45.7689	Scn5a
chr1	132741033	132741033	+	59	49	59	51	54.2373	40.8163	88.1356	86.2745	2.23816e-10	1.35571e-07	39.1246	Nfasc
chr10	81022236	81022236	+	34	40	31	47	41.1765	25	90.3226	76.5957	2.24294e-10	1.35786e-07	49.6188	Diras1
chr2	165563114	165563114	+	56	52	59	66	21.4286	15.3846	57.6271	59.0909	2.27058e-10	1.37382e-07	39.8815	Eya2
chr5	72580380	72580380	-	49	54	30	37	8.16327	12.963	50	59.4595	2.27539e-10	1.37597e-07	44.5443	Zar1
chr1	131797517	131797517	+	68	73	62	59	1.47059	4.10959	27.4194	32.2034	2.2796e-10	1.37622e-07	26.9152	Pm20d1
chr8	4404979	4404979	+	44	47	45	48	6.81818	12.766	48.8889	54.1667	2.27847e-10	1.37622e-07	41.7228	Ccl25
chr15	101479849	101479849	+	23	25	14	28	21.7391	12	78.5714	82.1429	2.27885e-10	1.37622e-07	64.2857	Krt86
chr7	27325176	27325176	+	67	52	68	55	61.194	67.3077	95.5882	94.5455	2.28685e-10	1.37983e-07	31.2564	Ltbp4
chr15	85859077	85859077	-	57	59	56	43	7.01754	0	42.8571	25.5814	2.31012e-10	1.3931e-07	31.9053	Gtse1
chr11	59177224	59177224	-	62	72	38	54	19.3548	13.8889	47.3684	62.963	2.31647e-10	1.39615e-07	40.1038	Gjc2
chr10	127527292	127527292	+	68	70	74	75	13.2353	17.1429	41.8919	57.3333	2.32387e-10	1.39983e-07	34.447	Shmt2
chr5	135107951	135107951	+	64	67	43	49	4.6875	0	27.907	34.6939	2.33773e-10	1.40679e-07	29.2317	Mlxipl
chr13	23313971	23313971	-	48	53	39	36	16.6667	32.0755	74.359	69.4444	2.338e-10	1.40679e-07	47.2475	4930586N03Rik
chr13	59726420	59726420	+	26	33	22	37	19.2308	12.1212	59.0909	78.3784	2.34764e-10	1.41115e-07	55.9322	Spata31d1d
chr7	144175623	144175623	-	25	26	14	20	4	3.84615	57.1429	70	2.34783e-10	1.41115e-07	60.7843	Shank2
chr8	111910065	111910065	+	60	60	61	80	5	0	31.1475	28.75	2.35215e-10	1.4127e-07	27.2872	Chst5
chr15	78064541	78064541	+	82	93	78	83	31.7073	39.7849	70.5128	69.8795	2.35302e-10	1.4127e-07	34.1863	Cacng2
chr7	25134847	25134847	+	42	62	40	50	61.9048	46.7742	100	86	2.35935e-10	1.41572e-07	39.3376	Pou2f2
chr19	5324005	5324005	-	29	24	15	20	20.6897	33.3333	86.6667	95	2.36774e-10	1.41997e-07	65.0135	Catsper1
chr9	14860292	14860292	-	43	56	21	28	2.32558	3.57143	38.0952	50	2.37714e-10	1.42483e-07	41.8677	Gpr83
chr16	85901658	85901658	-	50	55	29	68	2	0	27.5862	30.8824	2.42017e-10	1.44982e-07	28.9445	Adamts5
chr9	99451508	99451508	+	79	69	73	68	16.4557	18.8406	52.0548	52.9412	2.42814e-10	1.45379e-07	34.9147	Nme9
chr7	30435610	30435610	+	78	75	85	69	56.4103	61.3333	89.4118	89.8551	2.43733e-10	1.45769e-07	30.7869	Aplp1
chr7	45857897	45857897	+	35	33	21	34	2.85714	3.0303	38.0952	55.8824	2.4368e-10	1.45769e-07	46.1497	Grin2d
chr17	34671636	34671636	-	15	18	15	20	13.3333	0	73.3333	80	2.44488e-10	1.4614e-07	71.0823	Tnxb
chr11	4745326	4745326	-	46	70	32	54	26.087	27.1429	65.625	74.0741	2.44643e-10	1.46152e-07	44.2061	Cabp7
chr9	67700128	67700128	+	20	43	11	18	15	11.6279	63.6364	88.8889	2.47708e-10	1.47903e-07	66.6119	Mir7241
chr6	90325138	90325138	-	35	35	41	29	0	2.85714	36.5854	48.2759	2.50547e-10	1.49515e-07	40	Chst13
chr12	86076504	86076504	+	64	91	85	61	10.9375	2.1978	28.2353	40.9836	2.51157e-10	1.49797e-07	27.7552	Tgfb3
chr14	118322283	118322283	-	103	141	101	87	32.0388	32.6241	62.3762	63.2184	2.51679e-10	1.50026e-07	30.3889	1700044C05Rik
chr15	85646186	85646186	-	50	37	43	41	0	0	37.2093	21.9512	2.52925e-10	1.50686e-07	29.7619	Lincppara
chr5	117837879	117837879	+	43	39	36	54	4.65116	5.12821	55.5556	37.037	2.55063e-10	1.51877e-07	39.5664	Nos1
chr7	40902936	40902936	-	35	47	41	30	11.4286	21.2766	65.8537	66.6667	2.56195e-10	1.52468e-07	49.124	Vstm2b
chr1	129274001	129274001	-	68	69	60	65	8.82353	4.34783	46.6667	29.2308	2.5853e-10	1.53689e-07	31.0307	Thsd7b
chr5	135873214	135873214	-	27	24	23	19	18.5185	16.6667	82.6087	78.9474	2.58501e-10	1.53689e-07	63.3053	Hspb1
chr17	43629525	43629525	-	29	37	19	23	0	0	47.3684	39.1304	2.59623e-10	1.54255e-07	42.8571	Tdrd6
chr12	108318410	108318410	-	32	50	45	45	18.75	16	73.3333	53.3333	2.6195e-10	1.55552e-07	46.2602	Hhipl1
chr7	126830134	126830134	-	50	39	36	25	40	33.3333	83.3333	92	2.62848e-10	1.56e-07	49.8066	4930451I11Rik
chr7	140046884	140046884	+	30	35	20	34	53.3333	34.2857	90	97.0588	2.64998e-10	1.57191e-07	51.3675	Msx3
chr16	35872480	35872480	+	58	44	63	67	36.2069	36.3636	69.8413	83.5821	2.66552e-10	1.58026e-07	40.6486	Parp14
chr18	14706137	14706137	+	56	61	39	51	64.2857	52.459	94.8718	94.1176	2.6684e-10	1.58111e-07	36.3248	Psma8
chr19	3414336	3414336	-	44	40	25	32	13.6364	20	68	68.75	2.67696e-10	1.58532e-07	51.7544	Gal
chr14	61274973	61274973	-	30	54	34	54	20	9.25926	47.0588	64.8148	2.68102e-10	1.58686e-07	44.8593	Sgcg
chr3	64949563	64949563	-	48	46	35	40	41.6667	32.6087	77.1429	90	2.69298e-10	1.59231e-07	46.766	Vmn2r-ps11
chr5	139585650	139585650	-	21	28	20	18	14.2857	3.57143	70	72.2222	2.69316e-10	1.59231e-07	62.8894	Uncx
chr10	128211191	128211191	-	35	38	24	46	8.57143	5.26316	58.3333	50	2.69583e-10	1.59302e-07	46.0078	Spryd4
chr11	49169226	49169226	+	44	39	24	51	25	20.5128	66.6667	74.5098	2.70412e-10	1.59619e-07	49.1084	Olfr1394
chr11	100640517	100640517	+	52	41	35	39	5.76923	2.43902	42.8571	43.5897	2.7162e-10	1.60245e-07	38.9422	Zfp385c
chr2	158570958	158570958	+	49	60	56	60	55.102	53.3333	89.2857	91.6667	2.73854e-10	1.61475e-07	36.3888	Gm14204
chr8	112569477	112569477	-	45	46	71	93	22.2222	28.2609	57.7465	72.043	2.74828e-10	1.61961e-07	40.5789	Gm26994
chr4	124894567	124894567	-	83	92	71	79	13.253	8.69565	36.6197	44.3038	2.77405e-10	1.63392e-07	29.8095	1700125G02Rik
chr10	122448221	122448221	-	39	37	25	29	23.0769	16.2162	76	72.4138	2.78561e-10	1.63984e-07	54.3372	Avpr1a
chr13	73268425	73268425	+	66	63	58	59	9.09091	9.52381	39.6552	47.4576	2.80912e-10	1.65279e-07	34.2874	Irx4
chr9	107400670	107400670	-	29	28	24	23	10.3448	0	66.6667	52.1739	2.82588e-10	1.66175e-07	54.3113	Cacna2d2
chr10	79612300	79612300	-	63	54	35	35	0	7.40741	34.2857	42.8571	2.8824e-10	1.69407e-07	35.1526	C2cd4c
chr17	35359245	35359245	-	36	26	22	31	5.55556	7.69231	72.7273	48.3871	2.9087e-10	1.7086e-07	52.039	H2-Q2
chr13	55421254	55421254	-	72	71	50	65	1.38889	2.8169	30	26.1538	2.91252e-10	1.70909e-07	25.7282	F12
chr9	102424668	102424668	+	78	42	53	73	17.9487	35.7143	66.0377	61.6438	2.91268e-10	1.70909e-07	39.3254	Ephb1
chr13	58668884	58668884	-	53	50	30	45	64.1509	50	93.3333	97.7778	2.94359e-10	1.7263e-07	38.7184	Slc28a3
chr2	165181260	165181260	+	38	46	46	48	44.7368	45.6522	91.3043	85.4167	2.98877e-10	1.75091e-07	43.0598	Cdh22
chr11	49169231	49169231	+	45	39	24	50	22.2222	15.3846	62.5	70	2.98803e-10	1.75091e-07	48.5199	Olfr1394
chr8	27143171	27143171	-	57	64	53	80	50.8772	48.4375	84.9057	86.25	3.01325e-10	1.7643e-07	36.1275	4933416M07Rik
chr1	154204881	154204881	-	62	63	47	44	20.9677	20.6349	55.3191	70.4545	3.02236e-10	1.76868e-07	41.8374	Zfp648
chr17	34671740	34671740	+	60	45	27	33	28.3333	28.8889	74.0741	81.8182	3.03915e-10	1.77755e-07	49.7619	Tnxb
chr5	135108151	135108151	+	63	84	40	40	12.6984	10.7143	37.5	62.5	3.04509e-10	1.78007e-07	38.4354	Mlxipl
chr12	111271806	111271806	-	42	48	44	38	4.7619	2.08333	36.3636	44.7368	3.04976e-10	1.78139e-07	36.9106	Amn
chr2	163339280	163339280	-	37	43	27	32	16.2162	9.30233	55.5556	68.75	3.05063e-10	1.78139e-07	50.2119	Jph2
chr4	136965256	136965256	+	76	72	67	62	19.7368	11.1111	52.2388	48.3871	3.07536e-10	1.79487e-07	34.8471	Epha8
chr10	64088846	64088846	-	51	60	47	45	39.2157	51.6667	80.8511	93.3333	3.07752e-10	1.79517e-07	41.0106	Lrrtm3
chr3	97297060	97297060	+	54	63	38	75	0	12.6984	31.5789	45.3333	3.10693e-10	1.81135e-07	33.8704	Mir378c
chr13	73536367	73536367	-	68	83	68	62	5.88235	2.40964	33.8235	27.4194	3.16889e-10	1.84649e-07	26.7957	Slc6a3
chr4	115918000	115918000	+	61	54	46	54	62.2951	59.2593	93.4783	96.2963	3.17878e-10	1.85126e-07	34.1304	Dmbx1
chr13	59074214	59074214	+	75	101	78	74	62.6667	59.4059	89.7436	90.5405	3.18147e-10	1.85183e-07	29.3361	Ntrk2
chr14	28504184	28504184	+	22	23	11	29	4.54545	0	63.6364	58.6207	3.1916e-10	1.85674e-07	57.7778	Wnt5a
chr12	108318431	108318431	-	32	51	45	46	12.5	11.7647	66.6667	45.6522	3.20362e-10	1.86273e-07	43.9958	Hhipl1
chr2	180659527	180659527	-	28	39	22	35	21.4286	25.641	81.8182	77.1429	3.21734e-10	1.86971e-07	55.0668	Tcfl5
chr11	84411923	84411923	-	75	74	63	59	48	68.9189	93.6508	88.1356	3.22641e-10	1.87398e-07	32.5943	Aatf
chr5	138821177	138821177	-	19	23	26	43	5.26316	0	46.1538	60.4651	3.24103e-10	1.88147e-07	52.6915	Gm5294
chr3	95240793	95240793	-	42	66	36	36	52.381	46.9697	94.4444	88.8889	3.24828e-10	1.88467e-07	42.5926	Gm128
chr10	117045923	117045923	+	37	43	27	34	45.9459	46.5116	96.2963	91.1765	3.25473e-10	1.88741e-07	47.1926	Lrrc10
chr8	36993768	36993768	+	50	60	48	39	0	0	27.0833	23.0769	3.26466e-10	1.89159e-07	25.2874	AI429214
chr7	24943232	24943232	-	43	54	40	56	9.30233	9.25926	52.5	46.4286	3.26542e-10	1.89159e-07	39.68	Mir7046
chr1	75389175	75389175	+	34	33	44	47	47.0588	54.5455	88.6364	97.8723	3.28155e-10	1.89992e-07	42.6603	Speg
chr11	69421713	69421713	+	46	37	32	45	26.087	16.2162	75	66.6667	3.28466e-10	1.90071e-07	48.4431	Kdm6b
chr13	55962569	55962569	-	56	70	25	31	3.57143	1.42857	36	38.7097	3.30975e-10	1.91421e-07	35.119	Pitx1
chr13	47121567	47121567	-	69	71	56	78	28.9855	40.8451	69.6429	74.359	3.35355e-10	1.93851e-07	37.3881	Rnf144b
chr14	103513427	103513427	+	66	85	54	55	16.6667	15.2941	53.7037	50.9091	3.37515e-10	1.94996e-07	36.3995	Scel
chr2	180392905	180392905	-	65	86	56	42	29.2308	38.3721	75	73.8095	3.40889e-10	1.96841e-07	40.0527	Mir1a-1
chr14	48661395	48661395	-	64	84	56	54	9.375	9.52381	42.8571	42.5926	3.45072e-10	1.99151e-07	33.2678	Otx2
chr5	139585649	139585649	+	25	22	16	22	0	13.6364	75	63.6364	3.45848e-10	1.99493e-07	62.0381	Uncx
chr19	29985199	29985199	-	60	54	38	80	76.6667	55.5556	92.1053	98.75	3.47151e-10	2.00032e-07	29.9435	Trpd52l3
chr7	27391626	27391626	+	40	37	34	46	25	29.7297	70.5882	80.4348	3.4701e-10	2.00032e-07	48.9773	Sptbn4
chr15	25364535	25364535	-	44	49	30	38	20.4545	18.3673	76.6667	60.5263	3.48465e-10	2.00683e-07	48.2922	Basp1
chr9	67700135	67700135	+	21	42	11	18	14.2857	21.4286	81.8182	88.8889	3.49834e-10	2.01365e-07	67.1593	Mir7241
chr2	70128007	70128007	+	60	67	44	49	5	2.98507	27.2727	42.8571	3.52358e-10	2.0271e-07	31.5469	Myo3b
chr13	41113939	41113939	-	32	30	30	41	43.75	13.3333	66.6667	92.6829	3.54163e-10	2.03641e-07	52.6579	Gcm2
chr14	70458018	70458018	-	37	56	42	36	2.7027	5.35714	26.1905	61.1111	3.54868e-10	2.03939e-07	38.0066	Phyhip
chr12	109033560	109033560	-	28	31	10	13	14.2857	22.5806	90	92.3077	3.5572e-10	2.0432e-07	72.6603	Begain
chr9	121149283	121149283	+	88	100	83	83	52.2727	41	86.747	69.8795	3.58902e-10	2.06039e-07	32.0367	Ulk4
chr19	56320693	56320693	+	27	51	29	42	22.2222	17.6471	68.9655	69.0476	3.59393e-10	2.06212e-07	49.7833	Habp2
chr16	87797377	87797377	-	37	40	35	53	43.2432	32.5	80	86.7925	3.5982e-10	2.06349e-07	46.4286	Bach1
chr4	44508664	44508664	-	31	34	27	28	0	2.94118	44.4444	46.4286	3.60983e-10	2.06906e-07	43.9161	5730488B01Rik
chr9	78427651	78427651	-	23	26	11	17	0	23.0769	72.7273	88.2353	3.63968e-10	2.08507e-07	69.898	Mb21d1
chr13	73536225	73536225	+	38	41	35	48	5.26316	4.87805	51.4286	41.6667	3.65609e-10	2.09337e-07	40.7198	Slc6a3
chr11	118907282	118907282	+	42	39	25	34	2.38095	7.69231	48	50	3.69784e-10	2.11616e-07	44.2143	Rbfox3
chr15	75709170	75709170	+	71	77	45	41	7.04225	11.6883	44.4444	46.3415	3.73403e-10	2.13463e-07	35.8894	Rhpn1
chr5	116083115	116083115	-	38	33	13	22	23.6842	30.303	84.6154	90.9091	3.73235e-10	2.13463e-07	61.8109	Tmem233
chr5	135873147	135873147	-	68	68	37	52	1.47059	0	29.7297	23.0769	3.74405e-10	2.13923e-07	25.1074	Hspb1
chr5	139906866	139906866	+	44	72	29	43	27.2727	19.4444	68.9655	67.4419	3.75869e-10	2.14534e-07	45.6418	Elfn1
chr17	34672062	34672062	+	31	32	20	22	16.129	9.375	55	86.3636	3.75858e-10	2.14534e-07	58.7302	Tnxb
chr13	54824220	54824220	-	64	62	48	52	17.1875	16.129	58.3333	53.8462	3.76244e-10	2.14636e-07	39.3333	Tspan17
chr11	115091483	115091483	-	49	37	40	27	6.12245	0	42.5	44.4444	3.77099e-10	2.15011e-07	39.7952	Rab37
chr6	94801162	94801162	+	48	39	44	56	50	38.4615	93.1818	82.1429	3.80056e-10	2.16583e-07	42.1724	Mir1957a
chr8	87615429	87615429	+	47	72	58	46	34.0426	56.9444	91.3793	80.4348	3.81148e-10	2.17092e-07	38.6393	1700096P03Rik
chr6	49823755	49823755	-	33	22	20	16	9.09091	27.2727	90	68.75	3.86503e-10	2.20027e-07	64.1919	Npy
chr8	85007642	85007642	-	24	32	31	28	25	28.125	80.6452	85.7143	3.89093e-10	2.21385e-07	56.2651	Best2
chr8	69886293	69886293	-	30	44	26	51	26.6667	20.4545	69.2308	74.5098	3.89736e-10	2.21635e-07	49.7543	Cilp2
chr6	49823798	49823798	-	33	22	20	16	21.2121	22.7273	75	100	3.90365e-10	2.21877e-07	64.2929	Npy
chr8	69883037	69883037	+	21	21	18	23	28.5714	38.0952	94.4444	95.6522	3.91449e-10	2.22377e-07	61.7886	Cilp2
chr11	64520325	64520325	+	38	43	38	38	55.2632	41.8605	94.7368	89.4737	3.91997e-10	2.22572e-07	43.9571	F930015N05Rik
chr8	57766512	57766512	-	89	78	94	87	43.8202	42.3077	72.3404	79.3103	3.92948e-10	2.22996e-07	32.5768	Galnt7
chr19	4989872	4989872	-	95	74	74	54	11.5789	6.75676	37.8378	42.5926	3.95454e-10	2.24301e-07	30.3763	Npas4
chr12	108318821	108318821	+	28	38	27	29	3.57143	13.1579	55.5556	65.5172	3.99388e-10	2.26414e-07	51.6234	Hhipl1
chr7	98872210	98872210	+	75	81	62	77	66.6667	49.3827	87.0968	90.9091	4.00662e-10	2.26781e-07	31.5163	Wnt11
chr1	39361890	39361890	-	70	70	51	56	48.5714	44.2857	82.3529	85.7143	4.00533e-10	2.26781e-07	37.6836	Rpl31
chr15	84075102	84075102	-	62	72	55	52	22.5806	22.2222	70.9091	51.9231	4.00478e-10	2.26781e-07	39.2942	Efcab6
chr7	119744534	119744534	-	53	59	39	37	5.66038	1.69492	30.7692	45.9459	4.01941e-10	2.27387e-07	34.5865	Acsm3
chr3	129066037	129066037	+	61	91	55	50	18.0328	9.89011	43.6364	54	4.0245e-10	2.27439e-07	35.4135	Pitx2
chr4	134357752	134357752	+	49	39	41	35	46.9388	25.641	85.3659	82.8571	4.02305e-10	2.27439e-07	46.7105	Slc30a2
chr4	140869273	140869273	-	46	48	51	39	30.4348	37.5	76.4706	82.0513	4.03212e-10	2.27633e-07	44.8463	4930515B02Rik
chr12	103183496	103183496	-	46	37	16	22	17.3913	13.5135	68.75	77.2727	4.04044e-10	2.27984e-07	58.0216	Prima1
chr19	41738166	41738166	-	71	54	53	51	4.22535	3.7037	33.9623	35.2941	4.07487e-10	2.29808e-07	30.6154	Slit1
chr5	113551105	113551105	-	34	20	23	24	5.88235	30	86.9565	62.5	4.08086e-10	2.30026e-07	59.6533	Wscd2
chr6	131433782	131433782	+	76	76	53	65	1.31579	5.26316	28.3019	30.7692	4.10298e-10	2.31154e-07	26.3715	Ybx3
chr17	27502892	27502892	+	57	48	51	44	56.1404	50	88.2353	95.4545	4.1222e-10	2.32116e-07	38.2456	Grm4
chr17	34671902	34671902	+	47	40	31	32	8.51064	15	58.0645	59.375	4.13886e-10	2.32852e-07	47.2359	Tnxb
chr2	34671214	34671214	+	42	29	15	26	30.9524	34.4828	93.3333	88.4615	4.13955e-10	2.32852e-07	57.8495	Gapvd1
chr11	118907858	118907858	+	43	57	30	42	4.65116	0	33.3333	38.0952	4.15913e-10	2.33832e-07	34.1111	Rbfox3
chr2	172734757	172734757	+	87	82	68	82	35.6322	43.9024	61.7647	84.1463	4.1796e-10	2.34862e-07	34.355	Tfap2c
chr17	35359279	35359279	-	36	25	22	30	11.1111	4	59.0909	63.3333	4.1853e-10	2.35061e-07	53.3417	H2-Q2
chr5	73360487	73360487	-	35	42	16	36	14.2857	11.9048	75	61.1111	4.18793e-10	2.35087e-07	52.3976	Ociad2
chr7	34606241	34606241	-	20	40	15	24	45	40	100	95.8333	4.27964e-10	2.40111e-07	55.7692	Kctd15
chr16	93491605	93491605	-	51	62	42	47	33.3333	30.6452	71.4286	78.7234	4.283e-10	2.40176e-07	43.4225	1700029J03Rik
chr5	7960294	7960294	-	47	46	25	32	2.12766	2.17391	40	40.625	4.30086e-10	2.41053e-07	38.2003	Steap4
chr14	34219683	34219683	+	75	80	58	60	36	31.25	67.2414	75	4.31561e-10	2.41756e-07	37.6381	Syt15
chr9	46352627	46352627	-	69	109	77	73	37.6812	44.0367	76.6234	73.9726	4.32801e-10	2.42325e-07	33.7603	4931429L15Rik
chr1	156204253	156204253	+	53	51	26	33	16.9811	15.6863	53.8462	72.7273	4.33332e-10	2.42471e-07	48.0606	Fam163a
chr6	146825275	146825275	+	36	27	38	61	13.8889	29.6296	73.6842	67.2131	4.33508e-10	2.42471e-07	49.062	Arntl2
chr15	76517321	76517321	+	41	54	21	34	29.2683	38.8889	90.4762	82.3529	4.34169e-10	2.42717e-07	50.7177	Scrt1
chr10	117045924	117045924	-	44	73	43	35	50	50.6849	86.0465	97.1429	4.34947e-10	2.43027e-07	40.5983	Lrrc10
chr14	43122220	43122220	-	39	37	28	32	43.5897	27.027	75	96.875	4.36429e-10	2.4373e-07	51.1404	Gm10377
chr13	54228000	54228000	+	64	61	48	54	23.4375	22.9508	60.4167	66.6667	4.41893e-10	2.46654e-07	40.5255	Hrh2
chr6	8958873	8958873	-	43	29	20	41	9.30233	10.3448	95	41.4634	4.44341e-10	2.47766e-07	49.2942	Nxph1
chr7	46397864	46397864	-	63	80	85	69	9.52381	5	36.4706	34.7826	4.48282e-10	2.49836e-07	28.7213	Kcnc1
chr6	142414158	142414158	-	25	40	33	27	0	7.5	36.3636	70.3704	4.49637e-10	2.50463e-07	47.0513	Spx
chr10	117023958	117023958	+	64	78	47	55	10.9375	7.69231	46.8085	40	4.53767e-10	2.52505e-07	33.9823	Lrrc10
chr10	117045912	117045912	+	36	42	26	34	52.7778	52.381	96.1538	97.0588	4.536e-10	2.52505e-07	44.1026	Lrrc10
chr10	90967535	90967535	-	34	28	17	24	32.3529	46.4286	94.1176	95.8333	4.54198e-10	2.52615e-07	56.4123	Apaf1
chr2	162948209	162948209	+	90	95	79	84	43.3333	41.0526	68.3544	80.9524	4.54635e-10	2.52729e-07	32.6845	L3mbtl1
chr15	79513742	79513742	+	101	47	72	91	52.4752	44.6809	77.7778	86.8132	4.56593e-10	2.53688e-07	32.8221	Kdelr3
chr10	93430989	93430989	+	53	55	43	44	7.54717	3.63636	44.186	38.6364	4.6039e-10	2.55667e-07	35.8238	Mir7688
chr2	87526091	87526091	+	19	31	13	18	21.0526	12.9032	84.6154	83.3333	4.61048e-10	2.55902e-07	67.871	Olfr153
chr15	34453361	34453361	-	64	61	63	83	20.3125	14.7541	61.9048	46.988	4.61533e-10	2.55905e-07	35.8247	Erich5
chr4	136942961	136942961	-	37	58	35	46	16.2162	8.62069	51.4286	56.5217	4.6176e-10	2.55905e-07	42.742	Epha8
chr13	99421765	99421765	+	36	61	35	30	44.4444	54.0984	91.4286	96.6667	4.6176e-10	2.55905e-07	43.3307	6430562O15Rik
chr4	40676465	40676465	+	78	65	52	50	43.5897	33.8462	76.9231	80	4.62351e-10	2.56102e-07	39.2705	Aptx
chr11	23048568	23048568	-	72	89	78	56	20.8333	38.2022	64.1026	69.6429	4.65213e-10	2.57556e-07	35.9831	Fam161a
chr5	33540076	33540076	-	51	44	32	51	39.2157	47.7273	96.875	80.3922	4.67702e-10	2.58671e-07	43.5891	Fam53a
chr5	120631430	120631430	+	21	16	21	15	4.7619	0	61.9048	73.3333	4.68469e-10	2.58964e-07	63.964	Cfap73
chr10	22381914	22381914	-	75	89	56	62	52	46.0674	83.9286	83.871	4.7353e-10	2.61628e-07	35.1178	Raet1d
chr14	122479679	122479679	-	106	102	128	135	14.1509	17.6471	35.9375	47.4074	4.74061e-10	2.61789e-07	25.9597	Zic2
chr8	70377192	70377192	+	65	85	57	60	4.61538	1.17647	26.3158	30	4.75021e-10	2.62186e-07	25.5385	Comp
chr12	105563563	105563563	-	65	50	49	50	9.23077	10	44.898	48	4.75935e-10	2.62558e-07	36.8994	Bdkrb2
chr16	22844382	22844382	+	59	50	33	43	8.47458	18	57.5758	53.4884	4.78675e-10	2.63935e-07	42.4191	Tbccd1
chr8	85014130	85014130	-	71	85	84	85	45.0704	43.5294	78.5714	76.4706	4.80945e-10	2.65052e-07	33.284	Best2
chr19	5394442	5394442	+	81	86	89	72	61.7284	62.7907	93.2584	87.5	4.84017e-10	2.6661e-07	28.4078	Sart1
chr5	119629491	119629491	-	43	50	49	66	27.907	26	73.4694	66.6667	4.87279e-10	2.68271e-07	42.6835	Gm16063
chr13	54228038	54228038	-	41	57	37	43	17.0732	8.77193	59.4595	51.1628	4.8815e-10	2.68615e-07	42.7551	Hrh2
chr11	118907962	118907962	+	37	44	22	32	8.10811	13.6364	54.5455	65.625	4.90476e-10	2.69758e-07	50	Rbfox3
chr11	46166641	46166641	-	51	64	41	45	3.92157	3.125	31.7073	40	4.91166e-10	2.69865e-07	32.5683	Nipal4
chr4	43653665	43653665	+	32	37	26	39	15.625	8.10811	57.6923	64.1026	4.90975e-10	2.69865e-07	49.9443	Spag8
chr4	154984013	154984013	+	49	57	40	52	26.5306	31.5789	65	78.8462	4.91452e-10	2.69886e-07	43.5808	Pank4
chr12	108318480	108318480	-	15	24	23	20	0	8.33333	69.5652	65	4.92997e-10	2.70597e-07	62.3137	Hhipl1
chr4	127214465	127214465	-	43	55	35	33	4.65116	9.09091	40	57.5758	4.98555e-10	2.7351e-07	41.3866	Smim12
chr2	180482641	180482641	+	110	128	97	96	36.3636	37.5	65.9794	67.7083	5.08793e-10	2.78986e-07	29.8646	Ntsr1
chr2	24607590	24607590	+	21	32	10	13	42.8571	25	100	100	5.09788e-10	2.79391e-07	67.9245	Pax8
chr1	74935101	74935101	-	44	55	44	47	31.8182	27.2727	72.7273	74.4681	5.11572e-10	2.80228e-07	44.3334	Ccdc108
chr8	120972430	120972430	+	61	39	36	42	3.27869	7.69231	41.6667	42.8571	5.1541e-10	2.82188e-07	37.3077	Fendrr
chr11	118572290	118572290	+	33	32	37	34	9.09091	9.375	54.0541	61.7647	5.16107e-10	2.82427e-07	48.5157	Engase
chr13	58668880	58668880	-	53	50	30	45	73.5849	66	100	100	5.166e-10	2.82555e-07	30.0971	Slc28a3
chr13	59972106	59972106	+	59	85	57	75	20.339	22.3529	50.8772	62.6667	5.17023e-10	2.82644e-07	36.048	A530065N20Rik
chr1	79450727	79450727	-	56	40	46	56	16.0714	45	67.3913	75	5.17823e-10	2.82939e-07	43.4436	Scg2
chr10	77664467	77664467	+	55	63	29	47	32.7273	20.6349	72.4138	70.2128	5.1946e-10	2.83691e-07	44.7814	Tspear
chr5	35280768	35280768	+	35	29	39	38	0	3.44828	41.0256	42.1053	5.20436e-10	2.84082e-07	39.9959	Adra2c
chr9	108197188	108197188	-	52	39	40	44	28.8462	51.2821	82.5	84.0909	5.20956e-10	2.84223e-07	44.8718	Bsn
chr19	24861501	24861501	+	70	85	70	68	20	10.5882	50	45.5882	5.21817e-10	2.8455e-07	32.9874	Pgm5
chr7	24626702	24626702	+	34	33	29	38	38.2353	63.6364	93.1034	97.3684	5.23618e-10	2.85344e-07	44.7761	Lypd3
chr1	79450593	79450593	+	49	42	21	42	12.2449	16.6667	52.381	66.6667	5.23975e-10	2.85344e-07	47.619	Scg2
chr4	127989807	127989807	-	25	26	20	27	4	0	55	51.8519	5.24322e-10	2.85344e-07	51.2307	Csmd2
chr16	91140252	91140252	+	27	34	22	23	37.037	38.2353	86.3636	100	5.24256e-10	2.85344e-07	55.6284	4932438H23Rik
chr14	12349921	12349921	-	32	60	53	52	15.625	10	47.1698	57.6923	5.28576e-10	2.87515e-07	40.4244	Fezf2
chr3	64949483	64949483	+	24	34	16	31	16.6667	29.4118	75	87.0968	5.31699e-10	2.89069e-07	58.8408	Vmn2r-ps11
chr11	85899742	85899742	-	50	45	21	36	14	17.7778	71.4286	61.1111	5.3237e-10	2.8929e-07	49.1228	Tbx4
chr1	184810743	184810743	+	61	39	38	42	18.0328	17.9487	63.1579	61.9048	5.36744e-10	2.91521e-07	44.5	43160
chr1	129274000	129274000	+	71	78	48	47	2.8169	6.41026	35.4167	34.0426	5.38092e-10	2.92107e-07	30.0389	Thsd7b
chr12	108352709	108352709	+	39	35	26	31	15.3846	11.4286	61.5385	67.7419	5.39993e-10	2.92993e-07	51.3988	Cyp46a1
chr17	46437132	46437132	+	35	36	28	40	28.5714	41.6667	85.7143	85	5.46101e-10	2.96159e-07	50.0829	Slc22a7
chr3	97766967	97766967	-	40	57	42	54	12.5	12.2807	64.2857	44.4444	5.50347e-10	2.98313e-07	40.7539	Pde4dip
chr4	134357721	134357721	+	50	39	42	37	30	30.7692	78.5714	75.6757	5.5143e-10	2.98752e-07	46.8781	Slc30a2
chr8	46217043	46217043	+	33	33	28	49	6.06061	3.0303	28.5714	59.1837	5.5502e-10	3.00547e-07	43.5065	Slc25a4
chr11	115091967	115091967	-	35	39	37	41	8.57143	7.69231	45.9459	58.5366	5.64367e-10	3.05456e-07	44.456	Rab37
chr7	110003200	110003200	+	42	36	27	30	19.0476	11.1111	66.6667	66.6667	5.66321e-10	3.06361e-07	51.2821	1600010M07Rik
chr7	79593646	79593646	-	32	32	19	37	25	21.875	73.6842	81.0811	5.66978e-10	3.06564e-07	55.1339	Rhcg
chr4	11384994	11384994	+	42	59	42	41	11.9048	5.08475	40.4762	53.6585	5.68437e-10	3.072e-07	39.0672	Esrp1
chr13	119488271	119488271	+	40	48	18	25	2.5	6.25	83.3333	28	5.71061e-10	3.08387e-07	46.6173	3110070M22Rik
chr6	119320579	119320579	+	47	58	29	30	31.9149	29.3103	82.7586	76.6667	5.71199e-10	3.08387e-07	49.1848	Lrtm2
chr7	24943228	24943228	-	43	56	40	55	11.6279	17.8571	52.5	60	5.71791e-10	3.08553e-07	41.6906	Mir7046
chr7	63759411	63759411	+	58	44	40	39	10.3448	9.09091	50	51.2821	5.72299e-10	3.08674e-07	40.829	E030018B13Rik
chr2	127364900	127364900	+	39	44	27	34	35.8974	27.2727	85.1852	79.4118	5.72667e-10	3.0872e-07	50.6419	Adra2b
chr7	46398102	46398102	+	51	54	17	29	13.7255	14.8148	58.8235	68.9655	5.74836e-10	3.09735e-07	50.9317	Kcnc1
[truncated: 8,089 more rows]
