# Supplementary material for: TET1 contributes to allergic airway inflammation and regulates interferon and aryl hydrocarbon receptor signaling pathways in bronchial epithelial cells
Source: Sci Rep. 2019 May 14;9:7361. doi: 10.1038/s41598-019-43767-6 (PMC6517446; doi:10.1038/s41598-019-43767-6)
Supplement: Supplementary file 10 — Table S10 [file 41598_2019_43767_MOESM10_ESM.xlsx]

## Sheet: A
Supplementary Table S10. Significantly enriched TFs and histone marks at promoter region of TET1-regulated genes in HBECs.
A. Enriched TFs from HOMER analysis
Motif Name	Consensus	P-value	Log P-value	q-value (Benjamini)	# of Target Sequences with Motif(of 452)	% of Target Sequences with Motif	# of Background Sequences with Motif(of 4421)	% of Background Sequences with Motif
M08842_1.94d:IRF4:IRF8	NCGAAACYGAAACYR	1e-12	-28.9	0	34	0.0752	58.8	0.0133
M08841_1.94d:IRF4:IRF8	NCGAAACCGAAACYR	1e-11	-25.7	0	23	0.0509	26.2	0.006
M08830_1.94d:IRF4:IRF8	NYGAAACTGAAACTR	1e-10	-25	0	39	0.0863	92.4	0.021
M05474_1.94d:STAT2	TTHAGTTTCRKTTTC	1e-10	-24.5	0	47	0.104	134.3	0.0305
M07132_1.94d:ZFP2:ZNF71	GGAAAAYGAAACTG	1e-10	-24	0	40	0.0885	101.2	0.023
M08846_1.94d:IRF9	RCGAAACTGAAACTN	1e-10	-23.9	0	28	0.0619	48.8	0.0111
M08845_1.94d:IRF9	DCGAAACCGAAACTD	1e-09	-22	0	21	0.0465	27.9	0.0063
M08839_1.94d:ENSG00000276561:IRF7	HCGAAAVCGAAAVTA	1e-07	-17.5	0	28	0.0619	69.6	0.0158
M08844_1.94d:IRF4:IRF8	RYGAAACTGAAACTA	1e-06	-16.1	0.0001	18	0.0398	30.7	0.007
M04265_1.94d:IRF1:IRF2	DNGAAAGTGAAAGYRA	1e-06	-15.8	0.0001	74	0.1637	368	0.0836
M08840_1.94d:ENSG00000276561:IRF7	HNGAAAGTGAAAGTR	1e-06	-14.7	0.0003	39	0.0863	144.9	0.0329
M05847_1.94d:IRF3	VSGAAAMGGAAACCGAAACTR	1e-06	-14.3	0.0003	6	0.0133	0	0
M08832_1.94d:IRF5	VCGAAACCGAAACY	1e-06	-13.8	0.0005	25	0.0553	70	0.0159
M06609_1.94d:IRF1:IRF2	SGAAAGTGAAAGYR	1e-05	-13.7	0.0005	50	0.1106	221.2	0.0502
M06795_1.94d:STAT2	TCAGTTTCNKTTTCC	1e-05	-13.4	0.0007	85	0.1881	477.6	0.1084
M06614_1.94d:IRF4:IRF8	GRGRAAVTGAAASYR	1e-05	-13.3	0.0007	68	0.1504	351	0.0797
M08824_1.94d:IRF1:IRF2	CGAAAGYGAAAS	1e-05	-13.2	0.0007	73	0.1615	389.6	0.0885
M05546_1.94d:STAT1	AGTTTCRKTT	1e-05	-12.6	0.0012	78	0.1726	434.9	0.0988
M06920_1.94d:IRF1:IRF2	GAAAGTGAAAGT	1e-05	-11.9	0.0025	59	0.1305	302.7	0.0687
M08471_1.94d:ARNT:ARNT2:ARNTL:ARNTL2	GTCAYGTGMN	1e-05	-11.7	0.0028	180	0.3982	1308.9	0.2972
M04261_1.94d:IRF1:IRF2	ANTGAAAGTGAAAG	1e-05	-11.7	0.0028	41	0.0907	179.9	0.0409
M08833_1.94d:IRF5	CCGAAACCGAAACY	0.0001	-11.2	0.0041	7	0.0155	4	0.0009
M08823_1.94d:IRF1:IRF2	CGAAASYGAAAS	0.0001	-10.9	0.0053	87	0.1925	528.1	0.1199
M08829_1.94d:IRF4:IRF8	HCGAAACCGAAACYR	0.0001	-10.6	0.0072	10	0.0221	14.7	0.0033
M08831_1.94d:IRF5	CCGAAACCGAAACY	0.0001	-9.73	0.0157	10	0.0221	16.8	0.0038
M04310_1.94d:MAF:MAFA:MAFB:NRL	CTGCTGACC	0.0001	-9.6	0.0171	147	0.3252	1059.7	0.2406
M02623_1.94d:IRF1:IRF2	AAAVWGAAAGTGAAAGTAAAN	0.0001	-9.6	0.0171	13	0.0288	30	0.0068
M06615_1.94d:IRF9	GAAAGCGAAACT	0.0001	-9.22	0.0232	35	0.0774	161.5	0.0367
M06610_1.94d:IRF3	GGAAAGYGAAACBRRAA	0.001	-9.2	0.0232	27	0.0597	109.1	0.0248
M08834_1.94d:IRF5	VCGAAACCGAAACT	0.001	-9.17	0.0232	12	0.0265	26.7	0.0061
M07414_1.94d:LBX1:LBX2	STAATTGS	0.001	-9.06	0.0248	398	0.8805	3576.1	0.812
M06608_1.94d:IRF1:IRF2	GAAAGTGAAAST	0.001	-9.01	0.0252	106	0.2345	718	0.163
M06469_1.94d:CEBPA:CEBPB:CEBPD:CEBPE	ATTGCAYAAB	0.001	-8.84	0.029	272	0.6018	2252.3	0.5114
M05849_1.94d:IRF5	CCGAAACCGAAACT	0.001	-8.64	0.0344	9	0.0199	15.7	0.0036
M06810_1.94d:TEAD3:TEAD4	AAAAATAGCYCT	0.001	-8.43	0.0409	57	0.1261	330.5	0.075
M04283_1.94d:JUN:JUNB:JUND	AAGGAAATG	0.001	-8.39	0.0414	96	0.2124	645.5	0.1466
M06471_1.94d:CEBPA:CEBPB:CEBPD:CEBPE	ATTGCVYAAYY	0.001	-8.34	0.0425	196	0.4336	1536.7	0.3489
M04995_1.94d:ZNF263	RGGGAGGAG	0.001	-8.31	0.0425	306	0.677	2608	0.5922
M10385_1.94d:ZNF467	GGRGGGGGAGGG	0.001	-8.04	0.0542	162	0.3584	1231.2	0.2796
M09210_1.94d:TBX2:TBX3	TTCACACCTY	0.001	-8	0.0551	118	0.2611	841.2	0.191
M05853_1.94d:IRF8	HCGAAACCGAAACT	0.001	-7.94	0.0575	9	0.0199	17.3	0.0039
M04232_1.94d:HSF1:HSF4	TCYAGAANNTTC	0.001	-7.93	0.0575	133	0.2942	974.7	0.2213
M04367_1.94d:MITF:TFE3:TFEB:TFEC	RKCACATGAYN	0.001	-7.72	0.0683	216	0.4779	1742.8	0.3957
M08843_1.94d:IRF4:IRF8	HCGAAACCGAAACTA	0.001	-7.62	0.0735	7	0.0155	10.4	0.0024
M04242_1.94d:IRF4:IRF8	RAARTGAAACTG	0.001	-7.44	0.0855	32	0.0708	158.7	0.036
M03802_1.94d:CEBPA:CEBPB:CEBPD:CEBPE	BATTGCNMAA	0.001	-7.37	0.0901	345	0.7633	3039.3	0.6901
M02577_1.94d:RUNX1:RUNX2:RUNX3	AAACCACAGAV	0.001	-7.35	0.0901	165	0.365	1277.9	0.2902
M10301_1.94d:MITF:TFE3:TFEB:TFEC	CACGTGAC	0.001	-7.32	0.0908	127	0.281	936.9	0.2127
M05855_1.94d:IRF9	AACGAAACCGAAACT	0.001	-7.13	0.1077	3	0.0066	0.6	0.0001
M01853_1.94d:ZZZ3	TGAATCCATYN	0.001	-7.03	0.1167	123	0.2721	908.8	0.2064
M04236_1.94d:HSF2	TTCTAGAAYGTTC	0.001	-7.02	0.1167	9	0.0199	20.9	0.0047
M05283_1.94d:RELA	YBKGGAAAKYCCCT	0.001	-6.94	0.1228	50	0.1106	298.8	0.0679
M04226_1.94d:HOXA10:HOXA10-HOXA9:HOXA4:HOXA5:HOXA6:HOXA7:HOXA9:HOXB4:HOXB5:HOXB6:HOXB7:HOXB8:HOXB9:HOXC10:HOXC4:HOXC5:HOXC6:HOXC8:HOXC9:HOXD10:HOXD4:HOXD8:HOXD9:RP11-834C11.12	GAATAACARB	0.001	-6.92	0.1228	225	0.4978	1852.1	0.4206

## Sheet: B
B. Enriched TFs from ChIP-seq datasets.
Track	Cell	TF	Overlap	Total	Ratio	Mean	STD	Z-sscore	Enrichment	P-val	Corrected P-val	Null_Model	Species
Cistrome_ChIP	K562	STAT2	70	470	0.148936	4.75125	2.94942	22.1226	14.733	9.5798e-109	1.57492e-105	Null_Model_Hong_TET1_RefGene_-2000_0	human
TxnFactorChIPV3	K562+IFNa6h	STAT2	74	470	0.157447	7.88012	3.46058	19.1066	9.39072	1.11275e-81	1.82936e-78	Null_Model_Hong_TET1_RefGene_-2000_0	human
TxnFactorChIPV3	K562+IFNa6h	STAT1	68	470	0.144681	10.022	3.54338	16.3624	6.78509	1.7753e-60	2.9186e-57	Null_Model_Hong_TET1_RefGene_-2000_0	human
Cistrome_ChIP	CD34+	IRF2	44	470	0.093617	5.02398	2.51026	15.5267	8.758	1.14493e-54	1.88226e-51	Null_Model_Hong_TET1_RefGene_-2000_0	human
TxnFactorChIPV3	K562+IFNa30	STAT1	59	470	0.125532	8.89311	3.29447	15.2094	6.63435	1.53231e-52	2.51912e-49	Null_Model_Hong_TET1_RefGene_-2000_0	human
Cistrome_ChIP	Proerythroblast_CD34+	IRF2	44	470	0.093617	4.93806	2.61652	14.929	8.91038	1.06746e-50	1.75491e-47	Null_Model_Hong_TET1_RefGene_-2000_0	human
TxnFactorChIPV3	K562+IFNa30	IRF1	37	470	0.0787234	4.61439	2.34801	13.7928	8.0184	1.40826e-43	2.31519e-40	Null_Model_Hong_TET1_RefGene_-2000_0	human
Cistrome_ChIP	MCF-7	TP53	5	470	0.0106383	0.16983	0.434889	11.1067	29.4412	5.82166e-29	9.57081e-26	Null_Model_Hong_TET1_RefGene_-2000_0	human
Cistrome_ChIP	K562	IRF1	69	470	0.146809	21.98	4.91707	9.5626	3.13921	5.74192e-22	9.43972e-19	Null_Model_Hong_TET1_RefGene_-2000_0	human
TxnFactorChIPV3	MCF10A-Er-Src+4OHTAM_1uM_12hr	STAT3	130	470	0.276596	59.8232	7.41213	9.46783	2.17307	1.42856e-21	2.34855e-18	Null_Model_Hong_TET1_RefGene_-2000_0	human
TxnFactorChIPV3	MCF10A-Er-Src+EtOH_0.01pct_12hr	STAT3	131	470	0.278723	62.0529	7.41014	9.30442	2.1111	6.7364e-21	1.10746e-17	Null_Model_Hong_TET1_RefGene_-2000_0	human
TxnFactorChIPV3	MCF10A-Er-Src+EtOH_0.01pct_4hr	STAT3	130	470	0.276596	61.5285	7.37492	9.28438	2.11284	8.13285e-21	1.33704e-17	Null_Model_Hong_TET1_RefGene_-2000_0	human
TxnFactorChIPV3	K562+IFNa30	STAT2	71	470	0.151064	23.9291	5.12523	9.18416	2.9671	2.07371e-20	3.40918e-17	Null_Model_Hong_TET1_RefGene_-2000_0	human
Cistrome_ChIP	HeLa-S3	STAT3	58	470	0.123404	19.031	4.44185	8.77315	3.04766	8.68671e-19	1.4281e-15	Null_Model_Hong_TET1_RefGene_-2000_0	human
TxnFactorChIPV3	HeLa-S3	STAT3	62	470	0.131915	21.6943	4.70069	8.57443	2.85789	4.97909e-18	8.18562e-15	Null_Model_Hong_TET1_RefGene_-2000_0	human
Misc_ChIP	BCells+Sendai_Virus	IRF3	34	470	0.0723404	8.54945	2.99095	8.50918	3.97686	8.75867e-18	1.43993e-14	Null_Model_Hong_TET1_RefGene_-2000_0	human
Cistrome_ChIP	U937	SMAD1	60	470	0.12766	21.2148	4.63819	8.36214	2.82822	3.07949e-17	5.06269e-14	Null_Model_Hong_TET1_RefGene_-2000_0	human
Pazar_Chip	U20S+10M-Etoposide	P53	15	470	0.0319149	2.13087	1.55366	8.28311	7.03938	5.99988e-17	9.86381e-14	Null_Model_Hong_TET1_RefGene_-2000_0	human
Cistrome_ChIP	LoVo	IRF2	5	470	0.0106383	0.303696	0.568926	8.25469	16.4638	7.61492e-17	1.25189e-13	Null_Model_Hong_TET1_RefGene_-2000_0	human
TxnFactorChIPV3	NHDF-Ad	EZH2	35	470	0.0744681	9.7043	3.21099	7.87785	3.60665	1.66536e-15	2.73785e-12	Null_Model_Hong_TET1_RefGene_-2000_0	human
Pazar_Chip	U20S+5nM-Actinomycin-D	P53	14	470	0.0297872	2.15584	1.50721	7.85832	6.49398	1.94659e-15	3.20019e-12	Null_Model_Hong_TET1_RefGene_-2000_0	human
Cistrome_ChIP	U2OS	TP53	19	470	0.0404255	3.77522	1.95203	7.79945	5.03281	3.1088e-15	5.11087e-12	Null_Model_Hong_TET1_RefGene_-2000_0	human
TxnFactorChIPV3	HeLa-S3	EP300	57	470	0.121277	21.0999	4.66605	7.6939	2.70143	7.13597e-15	1.17315e-11	Null_Model_Hong_TET1_RefGene_-2000_0	human
TxnFactorChIPV3	MCF10A-Er-Src+EtOH_0.01pct	STAT3	77	470	0.16383	32.8761	5.73974	7.68743	2.34213	7.50589e-15	1.23397e-11	Null_Model_Hong_TET1_RefGene_-2000_0	human
ReMap_ChIP	u937_bmp4	SMAD1	42	470	0.0893617	13.7912	3.7169	7.58933	3.04542	1.60784e-14	2.64329e-11	Null_Model_Hong_TET1_RefGene_-2000_0	human
Cistrome_ChIP	HeLa-S3	EP300	48	470	0.102128	17.7682	4.09246	7.38719	2.70145	7.49838e-14	1.23273e-10	Null_Model_Hong_TET1_RefGene_-2000_0	human
Pazar_Chip	U937+BMP4	SMAD1	48	470	0.102128	17.5035	4.24903	7.17729	2.74231	3.55535e-13	5.84499e-10	Null_Model_Hong_TET1_RefGene_-2000_0	human
ReMap_ChIP	cd4_il12	STAT4	20	470	0.0425532	4.53546	2.19112	7.05783	4.40969	8.4559e-13	1.39015e-09	Null_Model_Hong_TET1_RefGene_-2000_0	human
TxnFactorChIPV3	MCF10A-Er-Src+4OHTAM_1uM_36hr	STAT3	134	470	0.285106	78.6054	7.98218	6.93979	1.70472	1.96345e-12	3.22791e-09	Null_Model_Hong_TET1_RefGene_-2000_0	human
TxnFactorChIPV3	NHLF	EZH2	34	470	0.0723404	10.7313	3.4509	6.7428	3.16831	7.76811e-12	1.27708e-08	Null_Model_Hong_TET1_RefGene_-2000_0	human
TxnFactorChIPV3	HeLa-S3	PRDM1	30	470	0.0638298	10.1748	3.11519	6.36403	2.94845	9.82607e-11	1.61541e-07	Null_Model_Hong_TET1_RefGene_-2000_0	human
TxnFactorChIPV3	MCF10A-Er-Src+4OHTAM_1uM_4hr	FOS	102	470	0.217021	56.5475	7.21886	6.29636	1.80379	1.52361e-10	2.50481e-07	Null_Model_Hong_TET1_RefGene_-2000_0	human
TxnFactorChIPV3	H1-hESC	EZH2	28	470	0.0595745	9.34466	2.98297	6.25396	2.99637	2.00093e-10	3.28952e-07	Null_Model_Hong_TET1_RefGene_-2000_0	human
Misc_ChIP	BCells+Sendai_Virus	MED1	39	470	0.0829787	15.2268	3.87731	6.13137	2.56128	4.35619e-10	7.16157e-07	Null_Model_Hong_TET1_RefGene_-2000_0	human
ReMap_ChIP	keratinocyte	TP63	68	470	0.144681	34.6633	5.64053	5.9102	1.96173	1.70842e-09	2.80865e-06	Null_Model_Hong_TET1_RefGene_-2000_0	human
Pazar_Chip	U20S+10M-Etoposide	p53-pS15	4	470	0.00851064	0.391608	0.611955	5.89649	10.2143	1.85654e-09	3.05214e-06	Null_Model_Hong_TET1_RefGene_-2000_0	human
Pazar_Chip	keratinocytes	TP63	49	470	0.104255	21.6024	4.69636	5.8338	2.26827	2.70894e-09	4.4535e-06	Null_Model_Hong_TET1_RefGene_-2000_0	human
TxnFactorChIPV3	HUVEC	EZH2	29	470	0.0617021	10.5005	3.18814	5.8026	2.76177	3.2648e-09	5.36733e-06	Null_Model_Hong_TET1_RefGene_-2000_0	human
TxnFactorChIPV3	MCF10A-Er-Src+4OHTAM_1uM_12hr	FOS	114	470	0.242553	68.8941	7.83854	5.75437	1.65471	4.34824e-09	7.14851e-06	Null_Model_Hong_TET1_RefGene_-2000_0	human
Cistrome_ChIP	Monocyte_CD14+	IRF1	123	470	0.261702	75.3866	8.45088	5.63413	1.63159	8.79705e-09	1.44623e-05	Null_Model_Hong_TET1_RefGene_-2000_0	human
TxnFactorChIPV3	MCF10A-Er-Src+EtOH_0.01pct	FOS	96	470	0.204255	56.7602	7.23356	5.42468	1.69132	2.90295e-08	4.77245e-05	Null_Model_Hong_TET1_RefGene_-2000_0	human
TxnFactorChIPV3	A549+DEX_5nM	NR3C1	17	470	0.0361702	4.94006	2.28526	5.27728	3.44125	6.55586e-08	0.000107778	Null_Model_Hong_TET1_RefGene_-2000_0	human
Pazar_Chip	U20S+5nM-Actinomycin-D	p53-pS15	5	470	0.0106383	0.677323	0.822663	5.25449	7.38201	7.42175e-08	0.000122014	Null_Model_Hong_TET1_RefGene_-2000_0	human
TxnFactorChIPV3	NH-A	EZH2	26	470	0.0553191	9.75924	3.11175	5.21918	2.66414	8.98608e-08	0.000147731	Null_Model_Hong_TET1_RefGene_-2000_0	human
Pazar_Chip	U937+BMP4	CEBPA	38	470	0.0808511	16.8961	4.08646	5.16434	2.24904	1.20644e-07	0.000198339	Null_Model_Hong_TET1_RefGene_-2000_0	human
TxnFactorChIPV3	HepG2	EZH2	21	470	0.0446809	7.25674	2.66177	5.1632	2.89386	1.2138e-07	0.000199548	Null_Model_Hong_TET1_RefGene_-2000_0	human
Cistrome_ChIP	Keratinocyte	TP63	12	470	0.0255319	2.98102	1.74832	5.15864	4.02547	1.24374e-07	0.000204471	Null_Model_Hong_TET1_RefGene_-2000_0	human
Cistrome_ChIP	IMR90	TP53	12	470	0.0255319	2.99001	1.74754	5.15581	4.01336	1.26268e-07	0.000207585	Null_Model_Hong_TET1_RefGene_-2000_0	human
Cistrome_ChIP	HCC95	TP63	18	470	0.0382979	5.76424	2.40839	5.08047	3.1227	1.88254e-07	0.00030949	Null_Model_Hong_TET1_RefGene_-2000_0	human
TxnFactorChIPV3	MCF10A-Er-Src+4OHTAM_1uM_36hr	FOS	104	470	0.221277	65.3167	7.7899	4.96583	1.59224	3.42045e-07	0.000562322	Null_Model_Hong_TET1_RefGene_-2000_0	human
Cistrome_ChIP	OCI-Ly10	SPI1	19	470	0.0404255	6.51249	2.59771	4.80712	2.91747	7.65583e-07	0.00125862	Null_Model_Hong_TET1_RefGene_-2000_0	human
TxnFactorChIPV3	HSMMtube	EZH2	16	470	0.0340426	5.17483	2.25752	4.79516	3.09189	8.12733e-07	0.00133613	Null_Model_Hong_TET1_RefGene_-2000_0	human

## Sheet: C
C. Enriched histone marks
Track	Cell	TF	Overlap	Total	Ratio	Mean	STD	Z-sscore	Enrichment	P-val	Corrected P-val	Null_Model	Species
GeneSets_100000	Any_CoxsackieVirus	none	137	470	0.291489	32.6044	6.54136	15.9593	4.20189	1.22693e-57	3.07223e-54	Null_Model_Hong_TET1_RefGene_-2000_0	human
Roadmapepigenomics_Histone_narrow	Fetal_Adrenal_Gland	H3K27me3	200	470	0.425532	66.7393	8.51886	15.643	2.99674	1.85337e-55	4.64085e-52	Null_Model_Hong_TET1_RefGene_-2000_0	human
Roadmapepigenomics_ActiveChromatin	Fetal_Adrenal_Gland	12_EnhBiv	104	470	0.221277	26.7572	5.65968	13.6479	3.8868	1.03897e-42	2.60159e-39	Null_Model_Hong_TET1_RefGene_-2000_0	human
Roadmapepigenomics_ActiveChromatin	Fetal_Adrenal_Gland	11_BivFlnk	125	470	0.265957	36.5375	6.50114	13.6072	3.42115	1.81365e-42	4.54137e-39	Null_Model_Hong_TET1_RefGene_-2000_0	human
Roadmapepigenomics_Histone_narrow	Brain_Mid_Frontal_Lobe	H3K27me3	97	470	0.206383	25.8581	5.38979	13.1994	3.75124	4.42358e-40	1.10766e-36	Null_Model_Hong_TET1_RefGene_-2000_0	human
Roadmapepigenomics_Histone_narrow	H9_Derived_Neuron_Cultured_Cells	H3K27me3	159	470	0.338298	58.9241	7.64933	13.083	2.69839	2.06016e-39	5.15863e-36	Null_Model_Hong_TET1_RefGene_-2000_0	human
Roadmapepigenomics_ActiveChromatin	Fetal_Brain_Male	12_EnhBiv	104	470	0.221277	28.0769	5.81301	13.0609	3.70411	2.75399e-39	6.89599e-36	Null_Model_Hong_TET1_RefGene_-2000_0	human
Roadmapepigenomics_Histone_narrow	Brain_Inferior_Temporal_Lobe	H3K27me3	94	470	0.2	25.6364	5.35272	12.7718	3.66667	1.17895e-37	2.95209e-34	Null_Model_Hong_TET1_RefGene_-2000_0	human
Roadmapepigenomics_Histone_narrow	CD8_Naive_Primary_Cells	H3K27me3	120	470	0.255319	39.4496	6.53052	12.3345	3.04186	2.95418e-35	7.39726e-32	Null_Model_Hong_TET1_RefGene_-2000_0	human
Roadmapepigenomics_ActiveChromatin	Fetal_Intestine_Small	10_TssBiv	76	470	0.161702	19.6084	4.64311	12.1452	3.87589	3.04101e-34	7.61469e-31	Null_Model_Hong_TET1_RefGene_-2000_0	human
Roadmapepigenomics_ActiveChromatin	Fetal_Intestine_Large	10_TssBiv	81	470	0.17234	21.5954	4.90338	12.115	3.7508	4.39665e-34	1.10092e-30	Null_Model_Hong_TET1_RefGene_-2000_0	human
Roadmapepigenomics_Histone_narrow	CD19_Primary_Cells_Peripheral_UW	H3K27me3	162	470	0.344681	63.3457	8.20697	12.0208	2.5574	1.38149e-33	3.45924e-30	Null_Model_Hong_TET1_RefGene_-2000_0	human
Roadmapepigenomics_Histone_narrow	Fetal_Brain_Male	H3K27me3	136	470	0.289362	49.6224	7.18577	12.0207	2.7407	1.38387e-33	3.46522e-30	Null_Model_Hong_TET1_RefGene_-2000_0	human
Roadmapepigenomics_Histone_narrow	Brain_Angular_Gyrus	H3K27me3	83	470	0.176596	22.5744	5.05853	11.9453	3.67673	3.43559e-33	8.60271e-30	Null_Model_Hong_TET1_RefGene_-2000_0	human
Roadmapepigenomics_Histone_narrow	Peripheral_Blood_Mononuclear_Primary_Cells	H3K27me3	142	470	0.302128	55.1209	7.36453	11.797	2.57616	2.02335e-32	5.06646e-29	Null_Model_Hong_TET1_RefGene_-2000_0	human
Roadmapepigenomics_Histone_narrow	CD4+_CD25-_IL17+_PMA-Ionomcyin_stimulated_Th17_Primary_Cells	H3K27me3	124	470	0.26383	44.5504	6.77065	11.7344	2.78336	4.24607e-32	1.06322e-28	Null_Model_Hong_TET1_RefGene_-2000_0	human
Roadmapepigenomics_ActiveChromatin	Fetal_Adrenal_Gland	10_TssBiv	69	470	0.146809	17.2098	4.42809	11.6958	4.00935	6.69233e-32	1.67576e-28	Null_Model_Hong_TET1_RefGene_-2000_0	human
Roadmapepigenomics_Histone_narrow	CD4+_CD25-_Th_Primary_Cells-I	H3K27me3	121	470	0.257447	44.0659	6.62432	11.6139	2.74589	1.75181e-31	4.38653e-28	Null_Model_Hong_TET1_RefGene_-2000_0	human
Roadmapepigenomics_Histone_narrow	H9_Derived_Neuronal_Progenitor_Cultured_Cells	H3K27me3	169	470	0.359574	73.4056	8.2867	11.5359	2.30228	4.34918e-31	1.08904e-27	Null_Model_Hong_TET1_RefGene_-2000_0	human
Roadmapepigenomics_Histone_narrow	Skeletal_Muscle_Male	H3K27me3	127	470	0.270213	46.1089	7.05968	11.4582	2.75435	1.06985e-30	2.67889e-27	Null_Model_Hong_TET1_RefGene_-2000_0	human
Roadmapepigenomics_Histone_narrow	CD4+_CD25-_IL17-_PMA-Ionomycin_stimulated_MACS_purified_Th_Primary_Cells	H3K27me3	131	470	0.278723	50.1748	7.0958	11.3906	2.61087	2.32986e-30	5.83398e-27	Null_Model_Hong_TET1_RefGene_-2000_0	human
Roadmapepigenomics_Histone_narrow	Brain_Hippocampus_Middle	H3K27me3	98	470	0.208511	30.7752	5.90478	11.3848	3.18438	2.48894e-30	6.2323e-27	Null_Model_Hong_TET1_RefGene_-2000_0	human
Roadmapepigenomics_Histone_narrow	Fetal_Muscle_Leg	H3K27me3	220	470	0.468085	109.184	9.87958	11.2167	2.01495	1.68846e-29	4.2279e-26	Null_Model_Hong_TET1_RefGene_-2000_0	human
Roadmapepigenomics_Histone_narrow	Fetal_Muscle_Trunk	H3K27me3	206	470	0.438298	102.965	9.25428	11.1338	2.00068	4.2967e-29	1.07589e-25	Null_Model_Hong_TET1_RefGene_-2000_0	human
Roadmapepigenomics_Histone_narrow	Brain_Cingulate_Gyrus	H3K27me3	77	470	0.16383	22.041	4.94725	11.109	3.4935	5.67115e-29	1.42006e-25	Null_Model_Hong_TET1_RefGene_-2000_0	human
Roadmapepigenomics_Histone_narrow	CD4+_CD25-_CD45RA+_Naive_Primary_Cellsd_	H3K27me3	114	470	0.242553	40.7033	6.60824	11.0917	2.80076	6.88174e-29	1.72319e-25	Null_Model_Hong_TET1_RefGene_-2000_0	human
Roadmapepigenomics_Histone_narrow	CD34_Cultured_Cells	H3K27me3	143	470	0.304255	60.3736	7.55925	10.9305	2.36858	4.11972e-28	1.03158e-24	Null_Model_Hong_TET1_RefGene_-2000_0	human
Roadmapepigenomics_Histone_narrow	Sigmoid_Colon	H3K27me3	107	470	0.22766	37.8511	6.36654	10.8613	2.82686	8.81174e-28	2.20646e-24	Null_Model_Hong_TET1_RefGene_-2000_0	human
Roadmapepigenomics_Histone_narrow	HSMMtube_Skeletal_Muscle_Myotubes_Derived_from_HSMM	H3K27me3	84	470	0.178723	25.976	5.38493	10.7753	3.23375	2.25253e-27	5.64033e-24	Null_Model_Hong_TET1_RefGene_-2000_0	human
Roadmapepigenomics_Histone_narrow	CD4+_CD25+_CD127-_Treg_Primary_CellsTh	H3K27me3	175	470	0.37234	78.2527	8.9955	10.7551	2.23634	2.80457e-27	7.02265e-24	Null_Model_Hong_TET1_RefGene_-2000_0	human
Roadmapepigenomics_ActiveChromatin	Brain_Dorsolateral_Prefrontal_Cortex	10_TssBiv	39	470	0.0829787	8.01798	2.88126	10.7529	4.86407	2.87044e-27	7.18757e-24	Null_Model_Hong_TET1_RefGene_-2000_0	human
Roadmapepigenomics_Histone_narrow	Skeletal_Muscle_Female	H3K27me3	130	470	0.276596	50.8302	7.37029	10.7418	2.55754	3.23997e-27	8.11288e-24	Null_Model_Hong_TET1_RefGene_-2000_0	human
Roadmapepigenomics_ActiveChromatin	CD19_Primary_Peripheral_UW	12_EnhBiv	95	470	0.202128	32.1249	5.85349	10.7415	2.95721	3.25008e-27	8.13819e-24	Null_Model_Hong_TET1_RefGene_-2000_0	human
BroadChromHMM	GM12878	PoisedPromoter	76	470	0.161702	23.6004	4.88857	10.7188	3.22028	4.15418e-27	1.04021e-23	Null_Model_Hong_TET1_RefGene_-2000_0	human
Roadmapepigenomics_Histone_narrow	Small_Intestine	H3K27me3	98	470	0.208511	35.0559	6.00057	10.4897	2.79553	4.81793e-26	1.20641e-22	Null_Model_Hong_TET1_RefGene_-2000_0	human
BroadChromHMM	H1-hESC	PoisedPromoter	134	470	0.285106	58.2547	7.23464	10.4698	2.30024	5.94467e-26	1.48854e-22	Null_Model_Hong_TET1_RefGene_-2000_0	human
Roadmapepigenomics_ActiveChromatin	CD3_Primary_Peripheral_UW	12_EnhBiv	123	470	0.261702	48.9071	7.08988	10.4505	2.51497	7.28617e-26	1.82446e-22	Null_Model_Hong_TET1_RefGene_-2000_0	human
Roadmapepigenomics_Histone_narrow	Duodenum_Smooth_Muscle	H3K27me3	112	470	0.238298	43.8951	6.52365	10.4397	2.55154	8.16677e-26	2.04496e-22	Null_Model_Hong_TET1_RefGene_-2000_0	human
Roadmapepigenomics_Histone_narrow	Fetal_Intestine_Large	H3K27me3	145	470	0.308511	62.6344	8.06152	10.2171	2.31502	8.30953e-25	2.08071e-21	Null_Model_Hong_TET1_RefGene_-2000_0	human
Enhancers_Hnisz2013	UCSD_Esophagus	Enhancer	198	470	0.421277	102.621	9.3446	10.2068	1.92942	9.24119e-25	2.31399e-21	Null_Model_Hong_TET1_RefGene_-2000_0	human
Roadmapepigenomics_Histone_narrow	Left_Ventricle	H3K27me3	61	470	0.129787	17.962	4.23705	10.1575	3.39605	1.53359e-24	3.84011e-21	Null_Model_Hong_TET1_RefGene_-2000_0	human
Roadmapepigenomics_ActiveChromatin	CD4+_CD25-_IL17-_PMA-Ionomycin_stimulated_MACS_purified_Th_Primary	12_EnhBiv	68	470	0.144681	20.6384	4.67537	10.13	3.29484	2.03263e-24	5.08972e-21	Null_Model_Hong_TET1_RefGene_-2000_0	human
Roadmapepigenomics_Histone_narrow	Bone_Marrow_Derived_Mesenchymal_Stem_Cell_Cultured_Cells	H3K27me3	96	470	0.204255	34.6084	6.06139	10.1283	2.77389	2.06891e-24	5.18055e-21	Null_Model_Hong_TET1_RefGene_-2000_0	human
Roadmapepigenomics_Histone_narrow	Penis_Foreskin_Melanocyte_Primary_Cells_skin01	H3K27me3	68	470	0.144681	21.5205	4.6247	10.0503	3.15978	4.58022e-24	1.14689e-20	Null_Model_Hong_TET1_RefGene_-2000_0	human
Roadmapepigenomics_Histone_narrow	Psoas_Muscle	H3K27me3	85	470	0.180851	30.2388	5.45417	10.0403	2.81096	5.07046e-24	1.26964e-20	Null_Model_Hong_TET1_RefGene_-2000_0	human
Roadmapepigenomics_Histone_narrow	Fetal_Placenta	H3K27me3	120	470	0.255319	51.4206	6.83798	10.0292	2.3337	5.67179e-24	1.42022e-20	Null_Model_Hong_TET1_RefGene_-2000_0	human
Roadmapepigenomics_Histone_narrow	Brain_Substantia_Nigra	H3K27me3	72	470	0.153191	23.5904	4.8857	9.90842	3.05209	1.91317e-23	4.79058e-20	Null_Model_Hong_TET1_RefGene_-2000_0	human
Roadmapepigenomics_Histone_narrow	CD4+_CD25int_CD127+_Tmem_Primary_Cellsls	H3K27me3	104	470	0.221277	41.1638	6.34832	9.89808	2.52649	2.12167e-23	5.31267e-20	Null_Model_Hong_TET1_RefGene_-2000_0	human
Roadmapepigenomics_Histone_narrow	hESC_Derived_CD184+_Endoderm_Cultured_Cells	H3K27me3	157	470	0.334043	76.6803	8.13091	9.87831	2.04746	2.58478e-23	6.47229e-20	Null_Model_Hong_TET1_RefGene_-2000_0	human
Roadmapepigenomics_Histone_narrow	Fetal_Heart	H3K27me3	84	470	0.178723	29.8891	5.48933	9.85748	2.81039	3.18145e-23	7.96635e-20	Null_Model_Hong_TET1_RefGene_-2000_0	human
Roadmapepigenomics_Histone_narrow	IMR90_Cell_Line	H3K27me3	100	470	0.212766	40.001	6.11302	9.81495	2.49994	4.85409e-23	1.21546e-19	Null_Model_Hong_TET1_RefGene_-2000_0	human
Roadmapepigenomics_ActiveChromatin	Brain_Hippocampus_Middle	10_TssBiv	48	470	0.102128	11.981	3.67976	9.7884	4.00634	6.31373e-23	1.58096e-19	Null_Model_Hong_TET1_RefGene_-2000_0	human
Roadmapepigenomics_ActiveChromatin	Colonic_Mucosa	10_TssBiv	50	470	0.106383	13.03	3.79435	9.74344	3.83731	9.83897e-23	2.46368e-19	Null_Model_Hong_TET1_RefGene_-2000_0	human
Roadmapepigenomics_Histone_narrow	CD56_Primary_Cells	H3K27me3	125	470	0.265957	52.6993	7.43872	9.71951	2.37195	1.24484e-22	3.11707e-19	Null_Model_Hong_TET1_RefGene_-2000_0	human
Roadmapepigenomics_ActiveChromatin	Fetal_Brain_Male	11_BivFlnk	49	470	0.104255	13.2278	3.72318	9.60798	3.70433	3.6994e-22	9.26329e-19	Null_Model_Hong_TET1_RefGene_-2000_0	human
Roadmapepigenomics_Histone_narrow	HUES6_Cell_Line	H3K27me3	189	470	0.402128	98.6683	9.40967	9.59988	1.91551	4.00201e-22	1.0021e-18	Null_Model_Hong_TET1_RefGene_-2000_0	human
Roadmapepigenomics_Histone_narrow	Duodenum_Mucosa	H3K27me3	107	470	0.22766	43.8691	6.57661	9.5993	2.43907	4.02461e-22	1.00776e-18	Null_Model_Hong_TET1_RefGene_-2000_0	human
Roadmapepigenomics_Histone_narrow	K562_Leukemia	H3K27me3	65	470	0.138298	20.6993	4.63923	9.54914	3.1402	6.53877e-22	1.63731e-18	Null_Model_Hong_TET1_RefGene_-2000_0	human
Roadmapepigenomics_Histone_narrow	ES-I3_Cell_Line	H3K27me3	199	470	0.423404	107.713	9.56581	9.54302	1.8475	6.93661e-22	1.73693e-18	Null_Model_Hong_TET1_RefGene_-2000_0	human
Roadmapepigenomics_Histone_narrow	Right_Ventricle	H3K27me3	53	470	0.112766	14.9411	3.99093	9.53636	3.54727	7.39676e-22	1.85215e-18	Null_Model_Hong_TET1_RefGene_-2000_0	human
Roadmapepigenomics_Histone_narrow	Muscle_Satellite_Cultured_Cells	H3K27me3	104	470	0.221277	42.2338	6.53615	9.44994	2.46248	1.69518e-21	4.24473e-18	Null_Model_Hong_TET1_RefGene_-2000_0	human
Roadmapepigenomics_Histone_narrow	Neurosphere_Cultured_Cells_Cortex_Derived	H3K27me3	100	470	0.212766	40.8322	6.27485	9.42935	2.44905	2.0631e-21	5.166e-18	Null_Model_Hong_TET1_RefGene_-2000_0	human
Roadmapepigenomics_Histone_narrow	Dnd41_TCell_Leukemia	H3K27me3	109	470	0.231915	45.6833	6.73829	9.39654	2.38599	2.81922e-21	7.05933e-18	Null_Model_Hong_TET1_RefGene_-2000_0	human
Roadmapepigenomics_ActiveChromatin	Fetal_Brain_Female	10_TssBiv	100	470	0.212766	39.5165	6.45352	9.37217	2.53059	3.55288e-21	8.89641e-18	Null_Model_Hong_TET1_RefGene_-2000_0	human
BroadChromHMM	NHLF	PoisedPromoter	48	470	0.102128	13.5924	3.6761	9.35981	3.53138	3.99395e-21	1.00008e-17	Null_Model_Hong_TET1_RefGene_-2000_0	human
Roadmapepigenomics_ActiveChromatin	ES-I3	10_TssBiv	134	470	0.285106	61.4326	7.7743	9.33428	2.18125	5.08421e-21	1.27309e-17	Null_Model_Hong_TET1_RefGene_-2000_0	human
Roadmapepigenomics_Histone_narrow	CD3_Primary_Cells_Cord_BI	H3K27me3	76	470	0.161702	26.97	5.25444	9.33116	2.81794	5.23607e-21	1.31111e-17	Null_Model_Hong_TET1_RefGene_-2000_0	human
Roadmapepigenomics_ActiveChromatin	CD4+_CD25-_Th_Primary	12_EnhBiv	63	470	0.134043	20.6074	4.5509	9.31521	3.05716	6.08553e-21	1.52382e-17	Null_Model_Hong_TET1_RefGene_-2000_0	human
Roadmapepigenomics_Histone_narrow	Fetal_Lung	H3K27me3	129	470	0.274468	58.7483	7.55874	9.29411	2.19581	7.42231e-21	1.85855e-17	Null_Model_Hong_TET1_RefGene_-2000_0	human
Roadmapepigenomics_Histone_narrow	CD4+_CD25-_CD45RO+_Memory_Primary_Cells	H3K27me3	95	470	0.202128	37.8661	6.16458	9.26809	2.50884	9.47585e-21	2.37275e-17	Null_Model_Hong_TET1_RefGene_-2000_0	human
Roadmapepigenomics_Histone_narrow	Rectal_Mucosa.Donor_29	H3K27me3	118	470	0.251064	53.7692	6.93885	9.25668	2.19456	1.05441e-20	2.64024e-17	Null_Model_Hong_TET1_RefGene_-2000_0	human
Roadmapepigenomics_Histone_narrow	HUES48_Cell_Line	H3K27me3	196	470	0.417021	107.699	9.56454	9.23209	1.81988	1.32704e-20	3.32292e-17	Null_Model_Hong_TET1_RefGene_-2000_0	human
Roadmapepigenomics_Histone_narrow	Stomach_Mucosa	H3K27me3	124	470	0.26383	56.4096	7.33431	9.21565	2.19821	1.54699e-20	3.87367e-17	Null_Model_Hong_TET1_RefGene_-2000_0	human
Roadmapepigenomics_ActiveChromatin	CD4+_CD25+_CD127-_Treg_Primary	10_TssBiv	52	470	0.110638	15.1898	3.99474	9.21467	3.42335	1.56121e-20	3.90928e-17	Null_Model_Hong_TET1_RefGene_-2000_0	human
Roadmapepigenomics_Histone_narrow	Adipose_Nuclei	H3K27me3	97	470	0.206383	38.8302	6.32623	9.19503	2.49806	1.87446e-20	4.69364e-17	Null_Model_Hong_TET1_RefGene_-2000_0	human
Roadmapepigenomics_Histone_narrow	Colonic_Mucosa	H3K27me3	129	470	0.274468	59.4436	7.59994	9.15224	2.17013	2.7883e-20	6.98191e-17	Null_Model_Hong_TET1_RefGene_-2000_0	human
Roadmapepigenomics_Histone_narrow	iPS-20b_Cell_Line	H3K27me3	230	470	0.489362	134.616	10.4584	9.12026	1.70856	3.74707e-20	9.38266e-17	Null_Model_Hong_TET1_RefGene_-2000_0	human
Roadmapepigenomics_Histone_narrow	Fetal_Intestine_Small	H3K27me3	152	470	0.323404	74.9051	8.50494	9.06472	2.02923	6.24613e-20	1.56403e-16	Null_Model_Hong_TET1_RefGene_-2000_0	human
Roadmapepigenomics_ActiveChromatin	CD34	12_EnhBiv	60	470	0.12766	18.6364	4.56439	9.06225	3.21951	6.38918e-20	1.59985e-16	Null_Model_Hong_TET1_RefGene_-2000_0	human
Roadmapepigenomics_ActiveChromatin	Fetal_Muscle_Leg	11_BivFlnk	62	470	0.131915	20.5634	4.58238	9.04258	3.01506	7.65068e-20	1.91573e-16	Null_Model_Hong_TET1_RefGene_-2000_0	human
Roadmapepigenomics_Histone_narrow	NH-A_Astrocytes	H3K27me3	102	470	0.217021	41.9231	6.64478	9.04122	2.43303	7.74641e-20	1.9397e-16	Null_Model_Hong_TET1_RefGene_-2000_0	human
Roadmapepigenomics_Histone_narrow	CD4_Memory_Primary_Cells	H3K27me3	67	470	0.142553	22.3986	4.93335	9.04079	2.99126	7.77714e-20	1.9474e-16	Null_Model_Hong_TET1_RefGene_-2000_0	human
Roadmapepigenomics_ActiveChromatin	Duodenum_Smooth_Muscle	10_TssBiv	57	470	0.121277	18.5265	4.26328	9.0244	3.07668	9.03432e-20	2.26219e-16	Null_Model_Hong_TET1_RefGene_-2000_0	human
Roadmapepigenomics_Histone_narrow	Rectal_Mucosa.Donor_31	H3K27me3	104	470	0.221277	44.4635	6.61943	8.99419	2.339	1.18989e-19	2.97948e-16	Null_Model_Hong_TET1_RefGene_-2000_0	human
Roadmapepigenomics_Histone_narrow	HUES64_Cell_Line	H3K27me3	211	470	0.448936	121.38	9.97836	8.98147	1.73835	1.33586e-19	3.34499e-16	Null_Model_Hong_TET1_RefGene_-2000_0	human
Enhancers_Hnisz2013	UCSD_Lung	Enhancer	201	470	0.42766	113.161	9.79679	8.96612	1.77623	1.53577e-19	3.84557e-16	Null_Model_Hong_TET1_RefGene_-2000_0	human
Roadmapepigenomics_ActiveChromatin	CD56_Primary	12_EnhBiv	77	470	0.16383	28.5884	5.41317	8.94329	2.6934	1.88868e-19	4.72926e-16	Null_Model_Hong_TET1_RefGene_-2000_0	human
Roadmapepigenomics_Histone_narrow	Pancreatic_Islets	H3K27me3	43	470	0.0914894	11.7642	3.49519	8.93678	3.65515	2.00331e-19	5.0163e-16	Null_Model_Hong_TET1_RefGene_-2000_0	human
Roadmapepigenomics_Histone_narrow	Brain_Anterior_Caudate	H3K27me3	47	470	0.1	13.7183	3.74947	8.87637	3.42609	3.45389e-19	8.64855e-16	Null_Model_Hong_TET1_RefGene_-2000_0	human
Roadmapepigenomics_Histone_narrow	CD34_Primary_Cells	H3K27me3	71	470	0.151064	26.6513	5.00433	8.86206	2.66403	3.92763e-19	9.83478e-16	Null_Model_Hong_TET1_RefGene_-2000_0	human
Roadmapepigenomics_Histone_narrow	Fetal_Kidney	H3K27me3	76	470	0.161702	28.1698	5.40344	8.85181	2.69792	4.30574e-19	1.07816e-15	Null_Model_Hong_TET1_RefGene_-2000_0	human
Roadmapepigenomics_ActiveChromatin	Fetal_Intestine_Small	11_BivFlnk	73	470	0.155319	26.4825	5.26839	8.82954	2.75654	5.25524e-19	1.31591e-15	Null_Model_Hong_TET1_RefGene_-2000_0	human
Roadmapepigenomics_Histone_narrow	Thymus	H3K27me3	138	470	0.293617	66.3497	8.13754	8.80491	2.07989	6.54783e-19	1.63958e-15	Null_Model_Hong_TET1_RefGene_-2000_0	human
BroadChromHMM	HepG2	PoisedPromoter	61	470	0.129787	20.2408	4.63044	8.80245	3.01372	6.69278e-19	1.67587e-15	Null_Model_Hong_TET1_RefGene_-2000_0	human
Roadmapepigenomics_ActiveChromatin	Brain_Hippocampus_Middle	11_BivFlnk	40	470	0.0851064	10.98	3.30267	8.78684	3.64298	7.69158e-19	1.92597e-15	Null_Model_Hong_TET1_RefGene_-2000_0	human
Roadmapepigenomics_Histone_narrow	CD4_Naive_Primary_Cells	H3K27me3	77	470	0.16383	30.3137	5.32593	8.76586	2.54011	9.26812e-19	2.32074e-15	Null_Model_Hong_TET1_RefGene_-2000_0	human
Roadmapepigenomics_ActiveChromatin	Duodenum_Smooth_Muscle	12_EnhBiv	36	470	0.0765957	8.79321	3.10583	8.7599	4.09407	9.77081e-19	2.44661e-15	Null_Model_Hong_TET1_RefGene_-2000_0	human
Roadmapepigenomics_Histone_narrow	Fetal_Stomach	H3K27me3	228	470	0.485106	138.412	10.2945	8.70256	1.64726	1.62235e-18	4.06236e-15	Null_Model_Hong_TET1_RefGene_-2000_0	human
Roadmapepigenomics_ActiveChromatin	Fetal_Muscle_Leg	10_TssBiv	33	470	0.0702128	7.94406	2.88286	8.69136	4.15405	1.79067e-18	4.48385e-15	Null_Model_Hong_TET1_RefGene_-2000_0	human
Roadmapepigenomics_Histone_narrow	CD3_Primary_Cells_Peripheral_UWUW	H3K27me3	202	470	0.429787	117.436	9.77375	8.6522	1.72009	2.52571e-18	6.32439e-15	Null_Model_Hong_TET1_RefGene_-2000_0	human
Roadmapepigenomics_Histone_narrow	Adult_Liver	H3K27me3	54	470	0.114894	17.4326	4.22939	8.64604	3.09765	2.66587e-18	6.67534e-15	Null_Model_Hong_TET1_RefGene_-2000_0	human
Roadmapepigenomics_Histone_narrow	H1_BMP4_Derived_Mesendoderm_Cultured_Cells	H3K27me3	127	470	0.270213	61.1928	7.6408	8.61261	2.07541	3.57086e-18	8.94142e-15	Null_Model_Hong_TET1_RefGene_-2000_0	human
Roadmapepigenomics_Histone_narrow	Mobilized_CD34_Primary_Cells_Male	H3K27me3	116	470	0.246809	52.991	7.3255	8.60133	2.18905	3.94004e-18	9.86585e-15	Null_Model_Hong_TET1_RefGene_-2000_0	human
Roadmapepigenomics_ActiveChromatin	Fetal_Muscle_Leg	12_EnhBiv	58	470	0.123404	19.7782	4.44733	8.59432	2.93252	4.18812e-18	1.04871e-14	Null_Model_Hong_TET1_RefGene_-2000_0	human
Roadmapepigenomics_ActiveChromatin	Fetal_Intestine_Small	12_EnhBiv	57	470	0.121277	18.6813	4.46804	8.57618	3.05118	4.90375e-18	1.2279e-14	Null_Model_Hong_TET1_RefGene_-2000_0	human
BroadChromHMM	HSMM	PoisedPromoter	38	470	0.0808511	10.4226	3.21904	8.56696	3.64593	5.31272e-18	1.33031e-14	Null_Model_Hong_TET1_RefGene_-2000_0	human
Enhancers_Hnisz2013	UCSD_Small_Intestine	Enhancer	174	470	0.370213	97.957	8.90983	8.53472	1.77629	7.02467e-18	1.75898e-14	Null_Model_Hong_TET1_RefGene_-2000_0	human
Roadmapepigenomics_Histone_narrow	Fetal_Thymus	H3K27me3	177	470	0.376596	97.0699	9.37332	8.5274	1.82343	7.48346e-18	1.87386e-14	Null_Model_Hong_TET1_RefGene_-2000_0	human
Roadmapepigenomics_Histone_narrow	H1_Cell_Line	H3K27me3	200	470	0.425532	115.206	9.96532	8.50893	1.73602	8.77733e-18	2.19784e-14	Null_Model_Hong_TET1_RefGene_-2000_0	human
Roadmapepigenomics_ActiveChromatin	CD4+_CD25+_CD127-_Treg_Primary	11_BivFlnk	77	470	0.16383	29.4945	5.58464	8.50645	2.61066	8.9667e-18	2.24526e-14	Null_Model_Hong_TET1_RefGene_-2000_0	human
Roadmapepigenomics_Histone_narrow	HSMM_Skeletal_Muscle_Myoblasts	H3K27me3	60	470	0.12766	20.993	4.59967	8.48039	2.85809	1.12218e-17	2.80994e-14	Null_Model_Hong_TET1_RefGene_-2000_0	human
Roadmapepigenomics_Histone_narrow	CD14_Primary_Cells	H3K27me3	148	470	0.314894	81.033	7.91833	8.45722	1.82642	1.36914e-17	3.42834e-14	Null_Model_Hong_TET1_RefGene_-2000_0	human
Roadmapepigenomics_Histone_narrow	GM12878_Lymphoblastoid	H3K27me3	59	470	0.125532	19.6274	4.66326	8.44315	3.00601	1.54447e-17	3.86734e-14	Null_Model_Hong_TET1_RefGene_-2000_0	human
Roadmapepigenomics_Histone_narrow	Spleen	H3K27me3	78	470	0.165957	30.0629	5.69254	8.42103	2.59456	1.86596e-17	4.67235e-14	Null_Model_Hong_TET1_RefGene_-2000_0	human
Roadmapepigenomics_ActiveChromatin	Fetal_Intestine_Large	11_BivFlnk	65	470	0.138298	24.044	4.88058	8.39163	2.70338	2.39716e-17	6.00249e-14	Null_Model_Hong_TET1_RefGene_-2000_0	human
Roadmapepigenomics_ActiveChromatin	CD4+_CD25-_CD45RO+_Memory_Primary	12_EnhBiv	56	470	0.119149	19.6513	4.38558	8.28822	2.84968	5.74789e-17	1.43927e-13	Null_Model_Hong_TET1_RefGene_-2000_0	human
Roadmapepigenomics_Histone_narrow	hESC_Derived_CD56+_Ectoderm_Cultured_Cells	H3K27me3	213	470	0.453191	132.966	9.66731	8.27883	1.60191	6.21975e-17	1.55743e-13	Null_Model_Hong_TET1_RefGene_-2000_0	human
BroadChromHMM	HUVEC	PoisedPromoter	62	470	0.131915	23.1768	4.70316	8.2547	2.67509	7.61405e-17	1.90656e-13	Null_Model_Hong_TET1_RefGene_-2000_0	human
Roadmapepigenomics_Histone_narrow	Stomach_Smooth_Muscle	H3K27me3	78	470	0.165957	32.5994	5.50948	8.24045	2.39268	8.57804e-17	2.14794e-13	Null_Model_Hong_TET1_RefGene_-2000_0	human
Roadmapepigenomics_Histone_narrow	NHLF_Lung_Fibroblasts	H3K27me3	80	470	0.170213	33.963	5.58674	8.2404	2.3555	8.58161e-17	2.14884e-13	Null_Model_Hong_TET1_RefGene_-2000_0	human
GeneSets_100000	GM12878_AllelicExpression	AllelicExpression	411	470	0.874468	327.943	10.0881	8.23316	1.25327	9.11688e-17	2.28287e-13	Null_Model_Hong_TET1_RefGene_-2000_0	human
Roadmapepigenomics_ActiveChromatin	Colonic_Mucosa	12_EnhBiv	30	470	0.0638298	7.64136	2.7174	8.22796	3.926	9.52127e-17	2.38413e-13	Null_Model_Hong_TET1_RefGene_-2000_0	human
Roadmapepigenomics_ActiveChromatin	CD4+_CD25-_IL17+_PMA-Ionomcyin_stimulated_Th17_Primary	12_EnhBiv	47	470	0.1	14.7642	3.93756	8.18674	3.18337	1.34197e-16	3.3603e-13	Null_Model_Hong_TET1_RefGene_-2000_0	human
Roadmapepigenomics_Histone_narrow	Mesenchymal_Stem_Cell_Derived_Adipocyte_Cultured_Cells	H3K27me3	81	470	0.17234	32.6294	5.92026	8.17035	2.48243	1.53744e-16	3.84974e-13	Null_Model_Hong_TET1_RefGene_-2000_0	human
Roadmapepigenomics_Histone_narrow	Placenta_Amnion	H3K27me3	48	470	0.102128	14.8232	4.06346	8.16467	3.23817	1.61152e-16	4.03524e-13	Null_Model_Hong_TET1_RefGene_-2000_0	human
Roadmapepigenomics_ActiveChromatin	Brain_Germinal_Matrix	12_EnhBiv	44	470	0.093617	13.5115	3.74381	8.14371	3.25649	1.91672e-16	4.79946e-13	Null_Model_Hong_TET1_RefGene_-2000_0	human
GeneSets_100000	Any_VDR_IL13	none	163	470	0.346809	89.2837	9.05237	8.14331	1.82564	1.92305e-16	4.81531e-13	Null_Model_Hong_TET1_RefGene_-2000_0	human
Roadmapepigenomics_Histone_narrow	HeLa-S3_Cervical_Carcinoma	H3K27me3	37	470	0.0787234	10.8032	3.22122	8.13258	3.42491	2.10119e-16	5.26138e-13	Null_Model_Hong_TET1_RefGene_-2000_0	human
Roadmapepigenomics_Histone_narrow	H1_Derived_Mesenchymal_Stem_Cells	H3K27me3	59	470	0.125532	21.1568	4.66373	8.11435	2.7887	2.44187e-16	6.11444e-13	Null_Model_Hong_TET1_RefGene_-2000_0	human
Roadmapepigenomics_ActiveChromatin	CD3_Primary_Peripheral_UW	11_BivFlnk	94	470	0.2	43.2977	6.25134	8.11063	2.17102	2.518e-16	6.30506e-13	Null_Model_Hong_TET1_RefGene_-2000_0	human
Roadmapepigenomics_Histone_narrow	NHDF-Ad_Adult_Dermal_Fibroblasts	H3K27me3	59	470	0.125532	20.967	4.72037	8.0572	2.81394	3.90319e-16	9.77359e-13	Null_Model_Hong_TET1_RefGene_-2000_0	human
Roadmapepigenomics_Histone_narrow	Mobilized_CD34_Primary_Cells_Female	H3K27me3	121	470	0.257447	58.962	7.73657	8.01879	2.05217	5.33954e-16	1.33702e-12	Null_Model_Hong_TET1_RefGene_-2000_0	human
Roadmapepigenomics_ActiveChromatin	Bone_Marrow_Derived_Mesenchymal_Stem_Cell	10_TssBiv	34	470	0.0723404	9.39061	3.07933	7.9918	3.62064	6.64908e-16	1.66493e-12	Null_Model_Hong_TET1_RefGene_-2000_0	human
Roadmapepigenomics_Histone_narrow	A549_EtOH_0.02pct_Lung_Carcinoma	H3K27me3	66	470	0.140426	24.7153	5.16854	7.98769	2.67041	6.87474e-16	1.72143e-12	Null_Model_Hong_TET1_RefGene_-2000_0	human
Roadmapepigenomics_ActiveChromatin	ES-WA7	10_TssBiv	72	470	0.153191	29.4276	5.36628	7.93332	2.44668	1.06685e-15	2.67138e-12	Null_Model_Hong_TET1_RefGene_-2000_0	human
Roadmapepigenomics_ActiveChromatin	Fetal_Lung	11_BivFlnk	45	470	0.0957447	14.2917	3.88057	7.91335	3.14868	1.25281e-15	3.13703e-12	Null_Model_Hong_TET1_RefGene_-2000_0	human
Roadmapepigenomics_Histone_narrow	CD15_Primary_Cellst_	H3K27me3	204	470	0.434043	124.437	10.076	7.89631	1.63939	1.43636e-15	3.59665e-12	Null_Model_Hong_TET1_RefGene_-2000_0	human
Roadmapepigenomics_ActiveChromatin	CD34_Primary	12_EnhBiv	46	470	0.0978723	14.5564	3.99238	7.8759	3.16011	1.69147e-15	4.23544e-12	Null_Model_Hong_TET1_RefGene_-2000_0	human
Roadmapepigenomics_Histone_narrow	iPS-15b_Cell_Line	H3K27me3	217	470	0.461702	138.857	10.0054	7.81005	1.56276	2.85833e-15	7.15726e-12	Null_Model_Hong_TET1_RefGene_-2000_0	human
Enhancers_Hnisz2013	UCSD_Sigmoid_Colon	Enhancer	178	470	0.378723	104.938	9.35618	7.80895	1.69624	2.88338e-15	7.21999e-12	Null_Model_Hong_TET1_RefGene_-2000_0	human
Roadmapepigenomics_Histone_narrow	CD8_Memory_Primary_Cells	H3K27me3	64	470	0.13617	25.4885	4.9443	7.78907	2.51094	3.37533e-15	8.45183e-12	Null_Model_Hong_TET1_RefGene_-2000_0	human
Roadmapepigenomics_ActiveChromatin	Bone_Marrow_Derived_Mesenchymal_Stem_Cell	11_BivFlnk	21	470	0.0446809	4.23077	2.16695	7.73862	4.96364	5.02522e-15	1.25832e-11	Null_Model_Hong_TET1_RefGene_-2000_0	human
Roadmapepigenomics_Histone_narrow	iPS-18_Cell_Line	H3K27me3	219	470	0.465957	142.46	9.90922	7.72417	1.53728	5.62935e-15	1.40959e-11	Null_Model_Hong_TET1_RefGene_-2000_0	human
Roadmapepigenomics_Histone_narrow	Osteoblasts	H3K27me3	111	470	0.23617	54.8272	7.28376	7.71207	2.02454	6.18972e-15	1.54991e-11	Null_Model_Hong_TET1_RefGene_-2000_0	human
Roadmapepigenomics_ActiveChromatin	CD8_Naive_Primary	12_EnhBiv	43	470	0.0914894	14.1079	3.74838	7.70789	3.04794	6.39558e-15	1.60145e-11	Null_Model_Hong_TET1_RefGene_-2000_0	human
Roadmapepigenomics_Histone_narrow	Esophagus	H3K27me3	56	470	0.119149	21.5674	4.50485	7.64344	2.59651	1.05748e-14	2.64792e-11	Null_Model_Hong_TET1_RefGene_-2000_0	human
Roadmapepigenomics_Histone_narrow	Chondrocytes_from_Bone_Marrow_Derived_Mesenchymal_Stem_Cell_Cultured_Cells	H3K27me3	84	470	0.178723	36.8901	6.16554	7.64083	2.27703	1.07909e-14	2.70204e-11	Null_Model_Hong_TET1_RefGene_-2000_0	human
Roadmapepigenomics_ActiveChromatin	Brain_Hippocampus_Middle	12_EnhBiv	24	470	0.0510638	5.52048	2.43019	7.60414	4.34745	1.434e-14	3.59074e-11	Null_Model_Hong_TET1_RefGene_-2000_0	human
Roadmapepigenomics_ActiveChromatin	Brain_Cingulate_Gyrus	10_TssBiv	36	470	0.0765957	11.3407	3.25773	7.56947	3.17442	1.87368e-14	4.69169e-11	Null_Model_Hong_TET1_RefGene_-2000_0	human
Roadmapepigenomics_Histone_narrow	Right_Atrium	H3K27me3	10	470	0.0212766	1.25275	1.1589	7.54788	7.98246	2.21206e-14	5.539e-11	Null_Model_Hong_TET1_RefGene_-2000_0	human
Enhancers_Hnisz2013	UCSD_Spleen	Enhancer	176	470	0.374468	106.967	9.14877	7.5456	1.64537	2.25097e-14	5.63643e-11	Null_Model_Hong_TET1_RefGene_-2000_0	human
Roadmapepigenomics_ActiveChromatin	CD4+_CD25-_IL17-_PMA-Ionomycin_stimulated_MACS_purified_Th_Primary	11_BivFlnk	54	470	0.114894	19.8432	4.52707	7.54502	2.72134	2.2611e-14	5.66178e-11	Null_Model_Hong_TET1_RefGene_-2000_0	human
Roadmapepigenomics_Histone_narrow	Neurosphere_Cultured_Cells_Ganglionic_Eminence_Derived	H3K27me3	56	470	0.119149	21.1988	4.62422	7.52585	2.64166	2.61897e-14	6.55789e-11	Null_Model_Hong_TET1_RefGene_-2000_0	human
Roadmapepigenomics_Histone_narrow	iPS_DF_6.9_Cell_Line	H3K27me3	105	470	0.223404	53.8112	6.80524	7.52197	1.95127	2.69789e-14	6.75551e-11	Null_Model_Hong_TET1_RefGene_-2000_0	human
Roadmapepigenomics_ActiveChromatin	CD4+_CD25+_CD127-_Treg_Primary	12_EnhBiv	57	470	0.121277	21.999	4.67857	7.48113	2.59103	3.68417e-14	9.22517e-11	Null_Model_Hong_TET1_RefGene_-2000_0	human
Misc_Histone	NeutrophilCells	H3K27me3	172	470	0.365957	103.42	9.20672	7.44895	1.66313	4.70434e-14	1.17797e-10	Null_Model_Hong_TET1_RefGene_-2000_0	human
Enhancers_Hnisz2013	UCSD_Gastric	Enhancer	157	470	0.334043	89.6194	9.04909	7.44612	1.75185	4.80616e-14	1.20346e-10	Null_Model_Hong_TET1_RefGene_-2000_0	human
Roadmapepigenomics_ActiveChromatin	CD3_Primary_Cord_BI	11_BivFlnk	46	470	0.0978723	16.3147	3.98947	7.44092	2.81955	4.99947e-14	1.25187e-10	Null_Model_Hong_TET1_RefGene_-2000_0	human
Roadmapepigenomics_ActiveChromatin	Brain_Germinal_Matrix	11_BivFlnk	87	470	0.185106	40.2478	6.30369	7.41664	2.16161	6.00631e-14	1.50398e-10	Null_Model_Hong_TET1_RefGene_-2000_0	human
SuperEnhancers_Hnisz2013	UCSD_Esophagus	SuperEnhancer	74	470	0.157447	31.963	5.70155	7.37291	2.31517	8.34745e-14	2.0902e-10	Null_Model_Hong_TET1_RefGene_-2000_0	human
Roadmapepigenomics_ActiveChromatin	Duodenum_Mucosa	10_TssBiv	36	470	0.0765957	10.5974	3.45033	7.36237	3.39706	9.03334e-14	2.26195e-10	Null_Model_Hong_TET1_RefGene_-2000_0	human
Roadmapepigenomics_Histone_narrow	Rectal_Smooth_Muscle	H3K27me3	124	470	0.26383	67.6843	7.65207	7.35953	1.83203	9.22783e-14	2.31065e-10	Null_Model_Hong_TET1_RefGene_-2000_0	human
Roadmapepigenomics_Histone_narrow	H9_Cell_Line	H3K27me3	84	470	0.178723	38.957	6.12578	7.35302	2.15622	9.689e-14	2.42613e-10	Null_Model_Hong_TET1_RefGene_-2000_0	human
Roadmapepigenomics_Histone_narrow	Adipose_Derived_Mesenchymal_Stem_Cell_Cultured_Cells	H3K27me3	87	470	0.185106	41.6414	6.20147	7.31417	2.08927	1.29485e-13	3.2423e-10	Null_Model_Hong_TET1_RefGene_-2000_0	human
Roadmapepigenomics_Histone_narrow	ES-WA7_Cell_Line	H3K27me3	114	470	0.242553	57.8342	7.68521	7.3083	1.97115	1.35271e-13	3.38719e-10	Null_Model_Hong_TET1_RefGene_-2000_0	human
Roadmapepigenomics_ActiveChromatin	Chondrocytes_from_Bone_Marrow_Derived_Mesenchymal_Stem_Cell	11_BivFlnk	33	470	0.0702128	10.008	3.14801	7.30368	3.29736	1.40006e-13	3.50574e-10	Null_Model_Hong_TET1_RefGene_-2000_0	human
Roadmapepigenomics_Histone_narrow	Monocytes-CD14+_RO01746	H3K27me3	166	470	0.353191	100.865	8.93951	7.28618	1.64576	1.59433e-13	3.9922e-10	Null_Model_Hong_TET1_RefGene_-2000_0	human
SuperEnhancers_Hnisz2013	VACO_503	SuperEnhancer	22	470	0.0468085	4.93906	2.34761	7.26736	4.45429	1.83292e-13	4.58964e-10	Null_Model_Hong_TET1_RefGene_-2000_0	human
Roadmapepigenomics_ActiveChromatin	Fetal_Brain_Female	11_BivFlnk	52	470	0.110638	19.7163	4.44606	7.2612	2.63741	1.91834e-13	4.80352e-10	Null_Model_Hong_TET1_RefGene_-2000_0	human
Roadmapepigenomics_Histone_narrow	ES-WA7_Cell_Line	H3K4me1	91	470	0.193617	45.4376	6.28222	7.2526	2.00275	2.04429e-13	5.11891e-10	Null_Model_Hong_TET1_RefGene_-2000_0	human
Roadmapepigenomics_Histone_narrow	Ovary	H3K27me3	38	470	0.0808511	11.8821	3.62051	7.21387	3.19808	2.7192e-13	6.80889e-10	Null_Model_Hong_TET1_RefGene_-2000_0	human
Roadmapepigenomics_ActiveChromatin	CD15_Primary	12_EnhBiv	75	470	0.159574	34.3467	5.64364	7.20339	2.18362	2.93675e-13	7.35363e-10	Null_Model_Hong_TET1_RefGene_-2000_0	human
Enhancers_Hnisz2013	HCC1954	Enhancer	96	470	0.204255	46.5774	6.87723	7.18641	2.06108	3.32584e-13	8.32789e-10	Null_Model_Hong_TET1_RefGene_-2000_0	human
Roadmapepigenomics_ActiveChromatin	Fetal_Lung	12_EnhBiv	51	470	0.108511	19.2418	4.42713	7.17355	2.65049	3.65393e-13	9.14944e-10	Null_Model_Hong_TET1_RefGene_-2000_0	human
Roadmapepigenomics_Histone_narrow	NHEK-Epidermal_Keratinocytes	H3K27me3	84	470	0.178723	40.1419	6.13741	7.14603	2.09258	4.46621e-13	1.11834e-09	Null_Model_Hong_TET1_RefGene_-2000_0	human
Roadmapepigenomics_Histone_narrow	Fetal_Brain_Female	H3K27me3	150	470	0.319149	89.4555	8.47952	7.14008	1.67681	4.66383e-13	1.16782e-09	Null_Model_Hong_TET1_RefGene_-2000_0	human
Roadmapepigenomics_ActiveChromatin	Brain_Angular_Gyrus	10_TssBiv	24	470	0.0510638	6.36164	2.47327	7.13158	3.77261	4.96107e-13	1.24225e-09	Null_Model_Hong_TET1_RefGene_-2000_0	human
Roadmapepigenomics_Histone_narrow	IMR90_Cell_Line	H2BK20ac	176	470	0.374468	111.521	9.0493	7.12525	1.57817	5.19454e-13	1.30071e-09	Null_Model_Hong_TET1_RefGene_-2000_0	human
SuperEnhancers_Hnisz2013	HMEC	SuperEnhancer	49	470	0.104255	18.2088	4.32636	7.11712	2.69101	5.5102e-13	1.37975e-09	Null_Model_Hong_TET1_RefGene_-2000_0	human
Roadmapepigenomics_ActiveChromatin	CD14_Primary	12_EnhBiv	94	470	0.2	46.8511	6.62818	7.11339	2.00635	5.66137e-13	1.41761e-09	Null_Model_Hong_TET1_RefGene_-2000_0	human
Roadmapepigenomics_ActiveChromatin	A549_EtOH_0.02pct_Lung_Carcinoma	10_TssBiv	27	470	0.0574468	7.37662	2.76026	7.10926	3.66021	5.83335e-13	1.46067e-09	Null_Model_Hong_TET1_RefGene_-2000_0	human
Roadmapepigenomics_ActiveChromatin	CD4+_CD25-_IL17+_PMA-Ionomcyin_stimulated_Th17_Primary	11_BivFlnk	33	470	0.0702128	10.4236	3.19725	7.0612	3.1659	8.25342e-13	2.06666e-09	Null_Model_Hong_TET1_RefGene_-2000_0	human
DNaseClusters	HSMMtube	Dnase	404	470	0.859574	332.695	10.1603	7.01796	1.21432	1.12566e-12	2.81866e-09	Null_Model_Hong_TET1_RefGene_-2000_0	human
Roadmapepigenomics_ActiveChromatin	CD19_Primary_Peripheral_UW	11_BivFlnk	53	470	0.112766	20.8052	4.64597	6.92962	2.54744	2.10981e-12	5.28296e-09	Null_Model_Hong_TET1_RefGene_-2000_0	human
Roadmapepigenomics_ActiveChromatin	CD34	11_BivFlnk	52	470	0.110638	20.0509	4.61827	6.91797	2.59339	2.29077e-12	5.73609e-09	Null_Model_Hong_TET1_RefGene_-2000_0	human
Enhancers_Hnisz2013	u87	Enhancer	146	470	0.310638	85.976	8.7087	6.89242	1.69815	2.74262e-12	6.86753e-09	Null_Model_Hong_TET1_RefGene_-2000_0	human
Roadmapepigenomics_ActiveChromatin	CD4+_CD25-_CD45RA+_Naive_Primary	12_EnhBiv	38	470	0.0808511	12.8022	3.66454	6.87612	2.96824	3.07522e-12	7.70035e-09	Null_Model_Hong_TET1_RefGene_-2000_0	human
Roadmapepigenomics_ActiveChromatin	CD19_Primary_Cord_BI	12_EnhBiv	47	470	0.1	18.1069	4.2059	6.86967	2.5957	3.21759e-12	8.05685e-09	Null_Model_Hong_TET1_RefGene_-2000_0	human
GeneSets_100000	HSMM_AllelicExpression	AllelicExpression	337	470	0.717021	261.133	11.0751	6.85026	1.29053	3.68585e-12	9.22937e-09	Null_Model_Hong_TET1_RefGene_-2000_0	human
Roadmapepigenomics_ActiveChromatin	Chondrocytes_from_Bone_Marrow_Derived_Mesenchymal_Stem_Cell	10_TssBiv	27	470	0.0574468	7.85115	2.80906	6.81682	3.43899	4.65399e-12	1.16536e-08	Null_Model_Hong_TET1_RefGene_-2000_0	human
SuperEnhancers_Hnisz2013	UCSD_Sigmoid_Colon	SuperEnhancer	66	470	0.140426	29.6074	5.33917	6.81616	2.22917	4.67537e-12	1.17071e-08	Null_Model_Hong_TET1_RefGene_-2000_0	human
DNaseClusters	HPDE6-E6E7	Dnase	388	470	0.825532	319.063	10.1233	6.80975	1.21606	4.8885e-12	1.22408e-08	Null_Model_Hong_TET1_RefGene_-2000_0	human
DNaseClusters	RWPE1	Dnase	390	470	0.829787	321.832	10.0478	6.78437	1.21181	5.8297e-12	1.45976e-08	Null_Model_Hong_TET1_RefGene_-2000_0	human
Enhancers_Hnisz2013	UCSD_Ovary	Enhancer	50	470	0.106383	19.8272	4.44939	6.78134	2.52179	5.95352e-12	1.49076e-08	Null_Model_Hong_TET1_RefGene_-2000_0	human
SuperEnhancers_Hnisz2013	IMR90	SuperEnhancer	20	470	0.0425532	5.10989	2.20361	6.75713	3.91398	7.03743e-12	1.76217e-08	Null_Model_Hong_TET1_RefGene_-2000_0	human
Roadmapepigenomics_ActiveChromatin	ES-WA7	12_EnhBiv	29	470	0.0617021	8.64336	3.01856	6.74384	3.35518	7.71295e-12	1.93132e-08	Null_Model_Hong_TET1_RefGene_-2000_0	human
Roadmapepigenomics_ActiveChromatin	Adipose_Nuclei	11_BivFlnk	41	470	0.087234	15.5435	3.78343	6.72843	2.63777	8.57542e-12	2.14728e-08	Null_Model_Hong_TET1_RefGene_-2000_0	human
Roadmapepigenomics_ActiveChromatin	Duodenum_Smooth_Muscle	11_BivFlnk	41	470	0.087234	14.6304	3.9275	6.7141	2.80239	9.46121e-12	2.36909e-08	Null_Model_Hong_TET1_RefGene_-2000_0	human
Roadmapepigenomics_Histone_narrow	HUVEC_Umbilical_Vein_Endothelial_Cells	H3K27me3	96	470	0.204255	49.2957	6.96294	6.70756	1.94743	9.8954e-12	2.47781e-08	Null_Model_Hong_TET1_RefGene_-2000_0	human
Roadmapepigenomics_ActiveChromatin	CD3_Primary_Peripheral_UW	10_TssBiv	33	470	0.0702128	10.8841	3.30463	6.6924	3.03194	1.0977e-11	2.74863e-08	Null_Model_Hong_TET1_RefGene_-2000_0	human
Roadmapepigenomics_ActiveChromatin	Adipose_Derived_Mesenchymal_Stem_Cell	12_EnhBiv	21	470	0.0446809	5.4016	2.34191	6.66054	3.88774	1.36414e-11	3.4158e-08	Null_Model_Hong_TET1_RefGene_-2000_0	human
Roadmapepigenomics_ActiveChromatin	Brain_Inferior_Temporal_Lobe	11_BivFlnk	26	470	0.0553191	7.35764	2.80035	6.65715	3.53374	1.39593e-11	3.49541e-08	Null_Model_Hong_TET1_RefGene_-2000_0	human
Roadmapepigenomics_ActiveChromatin	CD4+_CD25int_CD127+_Tmem_Primary	12_EnhBiv	30	470	0.0638298	9.62438	3.06215	6.65402	3.11709	1.42592e-11	3.57052e-08	Null_Model_Hong_TET1_RefGene_-2000_0	human
Roadmapepigenomics_ActiveChromatin	CD3_Primary_Cord_BI	12_EnhBiv	30	470	0.0638298	9.17083	3.16003	6.59145	3.27124	2.17779e-11	5.45319e-08	Null_Model_Hong_TET1_RefGene_-2000_0	human
Roadmapepigenomics_ActiveChromatin	CD19_Primary_Cord_BI	11_BivFlnk	45	470	0.0957447	17.9151	4.11968	6.57452	2.51185	2.44059e-11	6.11124e-08	Null_Model_Hong_TET1_RefGene_-2000_0	human
Roadmapepigenomics_ActiveChromatin	Colon_Smooth_Muscle	12_EnhBiv	22	470	0.0468085	5.72627	2.47568	6.57343	3.84194	2.45841e-11	6.15586e-08	Null_Model_Hong_TET1_RefGene_-2000_0	human
DNaseI_Duke	HPDE6-E6E7	Dnase	413	470	0.878723	349.302	9.69056	6.57323	1.18236	2.46169e-11	6.16407e-08	Null_Model_Hong_TET1_RefGene_-2000_0	human
Enhancers_Hnisz2013	HMEC	Enhancer	163	470	0.346809	101.236	9.40969	6.56389	1.6101	2.62103e-11	6.56306e-08	Null_Model_Hong_TET1_RefGene_-2000_0	human
GeneSets_100000	PBMC_AllelicExpression	AllelicExpression	346	470	0.73617	271.275	11.4036	6.5528	1.27546	2.82349e-11	7.07002e-08	Null_Model_Hong_TET1_RefGene_-2000_0	human
Roadmapepigenomics_Histone_narrow	H1_Derived_Neuronal_Progenitor_Cultured_Cells	H3K27me3	69	470	0.146809	32.3866	5.60066	6.53734	2.13051	3.13122e-11	7.84058e-08	Null_Model_Hong_TET1_RefGene_-2000_0	human
SuperEnhancers_Hnisz2013	HUVEC	SuperEnhancer	36	470	0.0765957	12.4246	3.62306	6.50705	2.89748	3.83205e-11	9.59545e-08	Null_Model_Hong_TET1_RefGene_-2000_0	human
SuperEnhancers_Hnisz2013	CD3	SuperEnhancer	31	470	0.0659574	10.2178	3.19883	6.49682	3.03393	4.10191e-11	1.02712e-07	Null_Model_Hong_TET1_RefGene_-2000_0	human
Roadmapepigenomics_Histone_narrow	Spleen	H3K9me3	101	470	0.214894	55.1668	7.0594	6.4925	1.83081	4.22115e-11	1.05697e-07	Null_Model_Hong_TET1_RefGene_-2000_0	human
Roadmapepigenomics_ActiveChromatin	CD4+_CD25-_Th_Primary	11_BivFlnk	46	470	0.0978723	18.6114	4.2197	6.49066	2.4716	4.27304e-11	1.06997e-07	Null_Model_Hong_TET1_RefGene_-2000_0	human
DNaseClusters	SAEC	Dnase	374	470	0.795745	308.139	10.1656	6.47882	1.21374	4.62226e-11	1.15741e-07	Null_Model_Hong_TET1_RefGene_-2000_0	human
Roadmapepigenomics_ActiveChromatin	Brain_Substantia_Nigra	10_TssBiv	23	470	0.0489362	6.45355	2.56127	6.46026	3.56393	5.22615e-11	1.30863e-07	Null_Model_Hong_TET1_RefGene_-2000_0	human
Roadmapepigenomics_Histone_narrow	H1_Cell_Line	H2BK20ac	61	470	0.129787	28.4456	5.04116	6.45773	2.14445	5.31424e-11	1.33069e-07	Null_Model_Hong_TET1_RefGene_-2000_0	human
Roadmapepigenomics_ActiveChromatin	Fetal_Intestine_Large	12_EnhBiv	47	470	0.1	18.6374	4.40447	6.43951	2.52182	5.99296e-11	1.50064e-07	Null_Model_Hong_TET1_RefGene_-2000_0	human
DNaseClusters	HMEC	Dnase	414	470	0.880851	353.186	9.45809	6.42986	1.17219	6.38607e-11	1.59907e-07	Null_Model_Hong_TET1_RefGene_-2000_0	human
Roadmapepigenomics_ActiveChromatin	Brain_Inferior_Temporal_Lobe	10_TssBiv	31	470	0.0659574	10.3946	3.21109	6.41694	2.98232	6.95216e-11	1.74082e-07	Null_Model_Hong_TET1_RefGene_-2000_0	human
Roadmapepigenomics_ActiveChromatin	Adipose_Derived_Mesenchymal_Stem_Cell	10_TssBiv	34	470	0.0723404	12.0959	3.42006	6.4046	2.81087	7.53827e-11	1.88758e-07	Null_Model_Hong_TET1_RefGene_-2000_0	human
DNaseClusters	HEEpiC	Dnase	383	470	0.814894	317.632	10.2191	6.39659	1.2058	7.94417e-11	1.98922e-07	Null_Model_Hong_TET1_RefGene_-2000_0	human
Roadmapepigenomics_Histone_narrow	Monocytes-CD14+_RO01746	H3K9me3	76	470	0.161702	37.4575	6.06617	6.35367	2.02896	1.05119e-10	2.63217e-07	Null_Model_Hong_TET1_RefGene_-2000_0	human
Roadmapepigenomics_ActiveChromatin	CD4_Memory_Primary	12_EnhBiv	31	470	0.0659574	10.1858	3.27894	6.34784	3.04345	1.09178e-10	2.73381e-07	Null_Model_Hong_TET1_RefGene_-2000_0	human
DNaseClusters	HSMM	Dnase	401	470	0.853191	335.285	10.4037	6.3165	1.196	1.33773e-10	3.34967e-07	Null_Model_Hong_TET1_RefGene_-2000_0	human
DNaseClusters	NHEK	Dnase	398	470	0.846809	336.804	9.73374	6.28698	1.1817	1.61851e-10	4.05274e-07	Null_Model_Hong_TET1_RefGene_-2000_0	human
Roadmapepigenomics_ActiveChromatin	Duodenum_Mucosa	11_BivFlnk	42	470	0.0893617	16.2498	4.09995	6.28063	2.58466	1.68601e-10	4.22178e-07	Null_Model_Hong_TET1_RefGene_-2000_0	human
Roadmapepigenomics_ActiveChromatin	CD19_Primary_Peripheral_UW	10_TssBiv	18	470	0.0382979	4.35465	2.20842	6.1788	4.13352	3.22959e-10	8.08688e-07	Null_Model_Hong_TET1_RefGene_-2000_0	human
Enhancers_Hnisz2013	UCSD_Bladder	Enhancer	44	470	0.093617	17.9411	4.22392	6.16937	2.45248	3.42813e-10	8.58405e-07	Null_Model_Hong_TET1_RefGene_-2000_0	human
Roadmapepigenomics_ActiveChromatin	Fetal_Heart	12_EnhBiv	36	470	0.0765957	13.4915	3.6557	6.15709	2.66835	3.70477e-10	9.27673e-07	Null_Model_Hong_TET1_RefGene_-2000_0	human
Roadmapepigenomics_ActiveChromatin	CD4_Naive_Primary	12_EnhBiv	31	470	0.0659574	10.5395	3.32606	6.15158	2.94133	3.83574e-10	9.60469e-07	Null_Model_Hong_TET1_RefGene_-2000_0	human
DNaseI_Duke	FibroP_AG20443	Dnase	409	470	0.870213	348.891	9.78781	6.1412	1.17229	4.09496e-10	1.02538e-06	Null_Model_Hong_TET1_RefGene_-2000_0	human
Roadmapepigenomics_ActiveChromatin	Colonic_Mucosa	11_BivFlnk	42	470	0.0893617	16.7183	4.11978	6.13667	2.51222	4.21338e-10	1.05503e-06	Null_Model_Hong_TET1_RefGene_-2000_0	human
Enhancers_Hnisz2013	UCSD_Pancreas	Enhancer	58	470	0.123404	26.4935	5.14784	6.12034	2.18922	4.66884e-10	1.16908e-06	Null_Model_Hong_TET1_RefGene_-2000_0	human
Roadmapepigenomics_ActiveChromatin	Brain_Anterior_Caudate	11_BivFlnk	17	470	0.0361702	4.26174	2.08361	6.11356	3.98898	4.8717e-10	1.21987e-06	Null_Model_Hong_TET1_RefGene_-2000_0	human
Roadmapepigenomics_ActiveChromatin	Adult_Liver	12_EnhBiv	26	470	0.0553191	8.31469	2.89376	6.11152	3.127	4.93418e-10	1.23552e-06	Null_Model_Hong_TET1_RefGene_-2000_0	human
Roadmapepigenomics_ActiveChromatin	Brain_Dorsolateral_Prefrontal_Cortex	12_EnhBiv	15	470	0.0319149	3.46454	1.89182	6.09754	4.32958	5.3856e-10	1.34855e-06	Null_Model_Hong_TET1_RefGene_-2000_0	human
Roadmapepigenomics_ActiveChromatin	CD4+_CD25-_CD45RA+_Naive_Primary	11_BivFlnk	34	470	0.0723404	12.6593	3.50012	6.09712	2.68576	5.39971e-10	1.35209e-06	Null_Model_Hong_TET1_RefGene_-2000_0	human
Roadmapepigenomics_Dnase_narrow	HMEC_Mammary_Epithelial	Dnase	425	470	0.904255	372.221	8.68344	6.07814	1.1418	6.0791e-10	1.52221e-06	Null_Model_Hong_TET1_RefGene_-2000_0	human
BroadChromHMM	NHEK	StrongEnhancer	202	470	0.429787	140.427	10.139	6.07294	1.43847	6.27936e-10	1.57235e-06	Null_Model_Hong_TET1_RefGene_-2000_0	human
Roadmapepigenomics_ActiveChromatin	Bone_Marrow_Derived_Mesenchymal_Stem_Cell	7_Enh	162	470	0.344681	106.751	9.10028	6.07111	1.51755	6.35162e-10	1.59045e-06	Null_Model_Hong_TET1_RefGene_-2000_0	human
Roadmapepigenomics_ActiveChromatin	Duodenum_Mucosa	12_EnhBiv	29	470	0.0617021	10.1199	3.11153	6.06779	2.86565	6.48394e-10	1.62358e-06	Null_Model_Hong_TET1_RefGene_-2000_0	human
Roadmapepigenomics_ActiveChromatin	Brain_Cingulate_Gyrus	12_EnhBiv	20	470	0.0425532	5.45654	2.39882	6.06274	3.66532	6.69098e-10	1.67542e-06	Null_Model_Hong_TET1_RefGene_-2000_0	human
Enhancers_Hnisz2013	UCSD_Right_Atrium	Enhancer	117	470	0.248936	69.7872	7.78792	6.06231	1.67652	6.70896e-10	1.67992e-06	Null_Model_Hong_TET1_RefGene_-2000_0	human
DNaseI_Duke	NHEK	Dnase	405	470	0.861702	347.002	9.61145	6.03426	1.16714	7.98461e-10	1.99935e-06	Null_Model_Hong_TET1_RefGene_-2000_0	human
DNaseI_Duke	Fibrobl_GM03348+lenti-control	Dnase	404	470	0.859574	349.359	9.08131	6.0169	1.1564	8.88941e-10	2.22591e-06	Null_Model_Hong_TET1_RefGene_-2000_0	human
Roadmapepigenomics_ActiveChromatin	CD56_Primary	11_BivFlnk	45	470	0.0957447	19.2667	4.32525	5.94955	2.33563	1.34444e-09	3.36648e-06	Null_Model_Hong_TET1_RefGene_-2000_0	human
Enhancers_Hnisz2013	Colon_Crypt_2	Enhancer	85	470	0.180851	45.4855	6.66319	5.93027	1.86873	1.51219e-09	3.78652e-06	Null_Model_Hong_TET1_RefGene_-2000_0	human
SuperEnhancers_Hnisz2013	BI_CD4_Naive_Primary_8pool	SuperEnhancer	32	470	0.0680851	11.8072	3.41083	5.9202	2.71021	1.60779e-09	4.0259e-06	Null_Model_Hong_TET1_RefGene_-2000_0	human
Roadmapepigenomics_Histone_narrow	CD19_Primary_Cells_Cord_BI	H3K27me3	33	470	0.0702128	12.5115	3.46412	5.91449	2.63758	1.66448e-09	4.16786e-06	Null_Model_Hong_TET1_RefGene_-2000_0	human
BroadChromHMM	NHEK	PoisedPromoter	34	470	0.0723404	12.6324	3.62446	5.8954	2.6915	1.86891e-09	4.67974e-06	Null_Model_Hong_TET1_RefGene_-2000_0	human
Roadmapepigenomics_ActiveChromatin	Brain_Cingulate_Gyrus	11_BivFlnk	25	470	0.0531915	7.83916	2.91189	5.89337	3.18912	1.89202e-09	4.73762e-06	Null_Model_Hong_TET1_RefGene_-2000_0	human
SuperEnhancers_Hnisz2013	BI_CD4_Naive_Primary_7pool	SuperEnhancer	27	470	0.0574468	9.46354	3.00149	5.84259	2.85306	2.56972e-09	6.43457e-06	Null_Model_Hong_TET1_RefGene_-2000_0	human
Roadmapepigenomics_Histone_narrow	Lung	H3K27me3	38	470	0.0808511	15.3437	3.88147	5.83706	2.47659	2.65654e-09	6.65197e-06	Null_Model_Hong_TET1_RefGene_-2000_0	human
SuperEnhancers_Hnisz2013	UCSD_Pancreas	SuperEnhancer	29	470	0.0617021	10.1838	3.224	5.83628	2.84766	2.66888e-09	6.68288e-06	Null_Model_Hong_TET1_RefGene_-2000_0	human
Roadmapepigenomics_Histone_narrow	4star	H3K27me3	127	470	0.270213	78.5534	8.30659	5.83231	1.61673	2.73334e-09	6.84428e-06	Null_Model_Hong_TET1_RefGene_-2000_0	human
DNaseClusters	PrEC	Dnase	354	470	0.753191	291.426	10.8504	5.76703	1.21472	4.0341e-09	1.01014e-05	Null_Model_Hong_TET1_RefGene_-2000_0	human
DNaseClusters	pHTE	Dnase	405	470	0.861702	350.778	9.42087	5.7555	1.15458	4.31937e-09	1.08157e-05	Null_Model_Hong_TET1_RefGene_-2000_0	human
Roadmapepigenomics_Histone_narrow	Colon_Smooth_Muscle	H3K27me3	67	470	0.142553	33.2567	5.90568	5.7137	2.01463	5.52734e-09	1.38404e-05	Null_Model_Hong_TET1_RefGene_-2000_0	human
DNaseI_Duke	RWPE1	Dnase	411	470	0.874468	356.147	9.61693	5.70381	1.15402	5.85799e-09	1.46684e-05	Null_Model_Hong_TET1_RefGene_-2000_0	human
DNaseI_Duke	Fibrobl_GM03348	Dnase	403	470	0.857447	351.205	9.10643	5.68776	1.14748	6.43569e-09	1.6115e-05	Null_Model_Hong_TET1_RefGene_-2000_0	human
Roadmapepigenomics_Dnase_narrow	Penis_Foreskin_Keratinocyte_Primary_Cells_skin02	Dnase	427	470	0.908511	377.711	8.70216	5.66396	1.13049	7.39578e-09	1.8519e-05	Null_Model_Hong_TET1_RefGene_-2000_0	human
SuperEnhancers_Hnisz2013	UCSD_Small_Intestine	SuperEnhancer	55	470	0.117021	26.4126	5.0597	5.65002	2.08234	8.02159e-09	2.00861e-05	Null_Model_Hong_TET1_RefGene_-2000_0	human
GeneSets_100000	K562_AllelicExpression	AllelicExpression	387	470	0.823404	330.169	10.0648	5.64652	1.17213	8.18641e-09	2.04988e-05	Null_Model_Hong_TET1_RefGene_-2000_0	human
Roadmapepigenomics_ActiveChromatin	CD8_Naive_Primary	11_BivFlnk	25	470	0.0531915	8.45155	2.96106	5.58868	2.95804	1.14398e-08	2.86453e-05	Null_Model_Hong_TET1_RefGene_-2000_0	human
SuperEnhancers_Hnisz2013	UCSD_Bladder	SuperEnhancer	15	470	0.0319149	3.98202	1.97324	5.5837	3.76693	1.17727e-08	2.94788e-05	Null_Model_Hong_TET1_RefGene_-2000_0	human
Roadmapepigenomics_Dnase_narrow	Breast_vHMEC	Dnase	420	470	0.893617	368.945	9.15238	5.57833	1.13838	1.21421e-08	3.04039e-05	Null_Model_Hong_TET1_RefGene_-2000_0	human
DNaseClusters	Myometr	Dnase	378	470	0.804255	319.321	10.5512	5.56138	1.18376	1.33823e-08	3.35093e-05	Null_Model_Hong_TET1_RefGene_-2000_0	human
DNaseI_Duke	HMEC	Dnase	406	470	0.86383	354.33	9.2992	5.55642	1.14583	1.37678e-08	3.44747e-05	Null_Model_Hong_TET1_RefGene_-2000_0	human
SuperEnhancers_Hnisz2013	Skeletal_Muscle_Myoblast	SuperEnhancer	17	470	0.0361702	4.71229	2.21611	5.54472	3.60759	1.47209e-08	3.68612e-05	Null_Model_Hong_TET1_RefGene_-2000_0	human
Roadmapepigenomics_ActiveChromatin	Adipose_Nuclei	12_EnhBiv	28	470	0.0595745	10.1169	3.22635	5.54283	2.76765	1.48807e-08	3.72612e-05	Null_Model_Hong_TET1_RefGene_-2000_0	human
Roadmapepigenomics_ActiveChromatin	CD4+_CD25-_IL17-_PMA-Ionomycin_stimulated_MACS_purified_Th_Primary	10_TssBiv	21	470	0.0446809	6.7013	2.58064	5.54076	3.13372	1.50578e-08	3.77046e-05	Null_Model_Hong_TET1_RefGene_-2000_0	human
SuperEnhancers_Hnisz2013	UCSD_Right_Atrium	SuperEnhancer	41	470	0.087234	18.2018	4.115	5.54027	2.25252	1.51006e-08	3.7812e-05	Null_Model_Hong_TET1_RefGene_-2000_0	human
Roadmapepigenomics_ActiveChromatin	CD8_Memory_Primary	12_EnhBiv	32	470	0.0680851	12.7972	3.4661	5.54018	2.50055	1.51082e-08	3.7831e-05	Null_Model_Hong_TET1_RefGene_-2000_0	human
SuperEnhancers_Hnisz2013	CD56	SuperEnhancer	40	470	0.0851064	17.8252	4.00754	5.53327	2.24402	1.57157e-08	3.9352e-05	Null_Model_Hong_TET1_RefGene_-2000_0	human
SuperEnhancers_Hnisz2013	Osteoblasts	SuperEnhancer	41	470	0.087234	17.8252	4.19576	5.52339	2.30012	1.66259e-08	4.16313e-05	Null_Model_Hong_TET1_RefGene_-2000_0	human
Roadmapepigenomics_ActiveChromatin	Fetal_Brain_Male	10_TssBiv	24	470	0.0510638	8.003	2.89983	5.51654	2.99888	1.72871e-08	4.32868e-05	Null_Model_Hong_TET1_RefGene_-2000_0	human
Roadmapepigenomics_ActiveChromatin	Fetal_Lung	10_TssBiv	33	470	0.0702128	12.7782	3.66944	5.51087	2.58252	1.78535e-08	4.47052e-05	Null_Model_Hong_TET1_RefGene_-2000_0	human
Roadmapepigenomics_ActiveChromatin	CD4+_CD25int_CD127+_Tmem_Primary	10_TssBiv	22	470	0.0468085	7.27672	2.68633	5.48082	3.02334	2.11676e-08	5.30038e-05	Null_Model_Hong_TET1_RefGene_-2000_0	human
Roadmapepigenomics_Histone_narrow	HMEC_Mammary_Epithelial	H3K4me1	379	470	0.806383	326.007	9.70118	5.46253	1.16255	2.34698e-08	5.87683e-05	Null_Model_Hong_TET1_RefGene_-2000_0	human
Roadmapepigenomics_ActiveChromatin	ES-I3	11_BivFlnk	46	470	0.0978723	21.2468	4.555	5.4343	2.16504	2.75062e-08	6.88755e-05	Null_Model_Hong_TET1_RefGene_-2000_0	human
DNaseClusters	Melano	Dnase	385	470	0.819149	330.777	10.0741	5.3824	1.16393	3.67499e-08	9.20217e-05	Null_Model_Hong_TET1_RefGene_-2000_0	human
Roadmapepigenomics_ActiveChromatin	4star	11_BivFlnk	39	470	0.0829787	17.009	4.09059	5.376	2.2929	3.80793e-08	9.53505e-05	Null_Model_Hong_TET1_RefGene_-2000_0	human
DNaseI_Duke	pHTC	Dnase	414	470	0.880851	362.681	9.5491	5.37419	1.1415	3.8464e-08	9.63138e-05	Null_Model_Hong_TET1_RefGene_-2000_0	human
Roadmapepigenomics_ActiveChromatin	ES-I3	12_EnhBiv	42	470	0.0893617	19.0589	4.27522	5.36605	2.20369	4.02396e-08	0.00010076	Null_Model_Hong_TET1_RefGene_-2000_0	human
Enhancers_Hnisz2013	VACO_503	Enhancer	38	470	0.0808511	16.5574	4.00312	5.35647	2.29504	4.24329e-08	0.000106252	Null_Model_Hong_TET1_RefGene_-2000_0	human
SuperEnhancers_Hnisz2013	UCSD_Lung	SuperEnhancer	67	470	0.142553	35.7952	5.84166	5.34177	1.87176	4.60226e-08	0.000115241	Null_Model_Hong_TET1_RefGene_-2000_0	human
Enhancers_Hnisz2013	Fetal_muscle	Enhancer	131	470	0.278723	86.1678	8.39701	5.33906	1.52029	4.67143e-08	0.000116973	Null_Model_Hong_TET1_RefGene_-2000_0	human
Roadmapepigenomics_ActiveChromatin	Colon_Smooth_Muscle	10_TssBiv	24	470	0.0510638	8.76723	2.85355	5.33818	2.73747	4.69433e-08	0.000117546	Null_Model_Hong_TET1_RefGene_-2000_0	human
SuperEnhancers_Hnisz2013	BI_Brain_Hippocampus_Middle	SuperEnhancer	40	470	0.0851064	18.0689	4.11925	5.32404	2.21374	5.07436e-08	0.000127062	Null_Model_Hong_TET1_RefGene_-2000_0	human
DNaseClusters	HPAF	Dnase	365	470	0.776596	307.886	10.7304	5.32263	1.1855	5.11374e-08	0.000128048	Null_Model_Hong_TET1_RefGene_-2000_0	human
Roadmapepigenomics_ActiveChromatin	A549_EtOH_0.02pct_Lung_Carcinoma	11_BivFlnk	18	470	0.0382979	5.39261	2.3746	5.30928	3.3379	5.50298e-08	0.000137795	Null_Model_Hong_TET1_RefGene_-2000_0	human
Roadmapepigenomics_ActiveChromatin	CD3_Primary_Cord_BI	10_TssBiv	45	470	0.0957447	20.3656	4.6476	5.30045	2.2096	5.77589e-08	0.000144628	Null_Model_Hong_TET1_RefGene_-2000_0	human
SuperEnhancers_Hnisz2013	BI_CD4_Memory_Primary_8pool	SuperEnhancer	26	470	0.0553191	9.65634	3.09027	5.28874	2.69253	6.15798e-08	0.000154196	Null_Model_Hong_TET1_RefGene_-2000_0	human
DNaseI_Duke	Melano	Dnase	386	470	0.821277	333.405	9.9676	5.27663	1.15775	6.5789e-08	0.000164736	Null_Model_Hong_TET1_RefGene_-2000_0	human
Roadmapepigenomics_Histone_narrow	Penis_Foreskin_Keratinocyte_Primary_Cells_skin03	H3K4me1	419	470	0.891489	371.309	9.03856	5.27643	1.12844	6.58638e-08	0.000164923	Null_Model_Hong_TET1_RefGene_-2000_0	human
Roadmapepigenomics_Histone_narrow	ES-I3_Cell_Line	H3K4me1	264	470	0.561702	206.108	10.975	5.27491	1.28088	6.64094e-08	0.000166289	Null_Model_Hong_TET1_RefGene_-2000_0	human
Enhancers_Hnisz2013	UCSD_Left_Ventricle	Enhancer	158	470	0.33617	108.02	9.48375	5.27007	1.46269	6.81871e-08	0.00017074	Null_Model_Hong_TET1_RefGene_-2000_0	human
Roadmapepigenomics_Histone_narrow	hESC_Derived_CD56+_Mesoderm_Cultured_Cells	H3K27me3	154	470	0.32766	106.792	8.98392	5.2547	1.44205	7.4133e-08	0.000185629	Null_Model_Hong_TET1_RefGene_-2000_0	human
Enhancers_Hnisz2013	Colon_Crypt_1	Enhancer	113	470	0.240426	71.1389	7.96741	5.25404	1.58844	7.43981e-08	0.000186293	Null_Model_Hong_TET1_RefGene_-2000_0	human
DNaseClusters	HCF	Dnase	360	470	0.765957	305.517	10.381	5.24827	1.17833	7.67659e-08	0.000192222	Null_Model_Hong_TET1_RefGene_-2000_0	human
Roadmapepigenomics_ActiveChromatin	4star	12_EnhBiv	43	470	0.0914894	20.008	4.42266	5.19868	2.14914	1.00354e-07	0.000251286	Null_Model_Hong_TET1_RefGene_-2000_0	human
Roadmapepigenomics_Histone_narrow	Penis_Foreskin_Keratinocyte_Primary_Cells_skin02	H3K4me1	327	470	0.695745	268.369	11.3142	5.18211	1.21847	1.09696e-07	0.000274679	Null_Model_Hong_TET1_RefGene_-2000_0	human
SuperEnhancers_Hnisz2013	BI_CD8_Naive_7pool	SuperEnhancer	29	470	0.0617021	11.3057	3.41738	5.17775	2.56508	1.12291e-07	0.000281177	Null_Model_Hong_TET1_RefGene_-2000_0	human
DNaseI_Duke	Fibrobl_GM03348+lenti-MyoD	Dnase	399	470	0.848936	349.414	9.58586	5.17287	1.14191	1.15263e-07	0.00028862	Null_Model_Hong_TET1_RefGene_-2000_0	human
SuperEnhancers_Hnisz2013	BI_CD4p_CD225int_CD127p_Tmem	SuperEnhancer	29	470	0.0617021	11.3397	3.42002	5.16382	2.5574	1.20982e-07	0.00030294	Null_Model_Hong_TET1_RefGene_-2000_0	human
GeneSets_100000	HUVEC_AllelicExpression	AllelicExpression	307	470	0.653191	250.579	10.9791	5.13892	1.22516	1.38159e-07	0.000345951	Null_Model_Hong_TET1_RefGene_-2000_0	human
DNaseClusters	AoSMC+serum_free_media	Dnase	364	470	0.774468	311.085	10.2992	5.13778	1.1701	1.39002e-07	0.000348061	Null_Model_Hong_TET1_RefGene_-2000_0	human
SuperEnhancers_Hnisz2013	UCSD_Aorta	SuperEnhancer	27	470	0.0574468	10.4376	3.22806	5.13078	2.58681	1.44274e-07	0.000361263	Null_Model_Hong_TET1_RefGene_-2000_0	human
DNaseClusters	HFF	Dnase	365	470	0.776596	312.894	10.2063	5.10526	1.16653	1.65168e-07	0.00041358	Null_Model_Hong_TET1_RefGene_-2000_0	human
DNaseClusters	HCM	Dnase	360	470	0.765957	308.459	10.1012	5.1025	1.16709	1.67597e-07	0.000419662	Null_Model_Hong_TET1_RefGene_-2000_0	human
SuperEnhancers_Hnisz2013	BI_Duodenum_Smooth_Muscle	SuperEnhancer	39	470	0.0829787	18.02	4.12209	5.08966	2.16426	1.79353e-07	0.0004491	Null_Model_Hong_TET1_RefGene_-2000_0	human
BroadChromHMM	K562	PoisedPromoter	25	470	0.0531915	9.33766	3.08543	5.07623	2.67733	1.92501e-07	0.000482023	Null_Model_Hong_TET1_RefGene_-2000_0	human
SuperEnhancers_Hnisz2013	BI_Brain_Mid_Frontal_Lobe	SuperEnhancer	13	470	0.0276596	3.61938	1.85687	5.05183	3.59177	2.18796e-07	0.000547866	Null_Model_Hong_TET1_RefGene_-2000_0	human
DNaseI_Duke	FibroP	Dnase	392	470	0.834043	344.663	9.38337	5.04474	1.13734	2.27066e-07	0.000568573	Null_Model_Hong_TET1_RefGene_-2000_0	human
SuperEnhancers_Hnisz2013	UCSD_Spleen	SuperEnhancer	72	470	0.153191	40.4046	6.2799	5.0312	1.78198	2.43715e-07	0.000610262	Null_Model_Hong_TET1_RefGene_-2000_0	human
Roadmapepigenomics_Histone_narrow	Breast_vHMEC	H3K27me3	72	470	0.153191	40.8851	6.19982	5.01867	1.76103	2.60146e-07	0.000651407	Null_Model_Hong_TET1_RefGene_-2000_0	human
DNaseClusters	FibroP	Dnase	377	470	0.802128	327.716	9.82708	5.01509	1.15039	2.65037e-07	0.000663652	Null_Model_Hong_TET1_RefGene_-2000_0	human
Roadmapepigenomics_Histone_narrow	iPS_DF_19.11_Cell_Line	H3K27me3	103	470	0.219149	65.8472	7.41766	5.0087	1.56423	2.73988e-07	0.000686065	Null_Model_Hong_TET1_RefGene_-2000_0	human
SuperEnhancers_Hnisz2013	CD19_primary	SuperEnhancer	28	470	0.0595745	11.4795	3.29846	5.00855	2.43913	2.74215e-07	0.000686635	Null_Model_Hong_TET1_RefGene_-2000_0	human
Roadmapepigenomics_Histone_narrow	iPS_DF_6.9_Cell_Line	H3K4me1	200	470	0.425532	150.154	9.96375	5.00275	1.33197	2.8259e-07	0.000707606	Null_Model_Hong_TET1_RefGene_-2000_0	human
SuperEnhancers_Hnisz2013	UCSD_Ovary	SuperEnhancer	18	470	0.0382979	5.7033	2.46067	4.99731	3.15607	2.90684e-07	0.000727872	Null_Model_Hong_TET1_RefGene_-2000_0	human
DNaseClusters	NHDF-Ad	Dnase	362	470	0.770213	310.747	10.2906	4.98053	1.16493	3.17058e-07	0.000793914	Null_Model_Hong_TET1_RefGene_-2000_0	human
DNaseI_Duke	FibroP_AG08395	Dnase	393	470	0.83617	342.516	10.1661	4.96586	1.14739	3.41988e-07	0.000856337	Null_Model_Hong_TET1_RefGene_-2000_0	human
Roadmapepigenomics_ActiveChromatin	Brain_Anterior_Caudate	12_EnhBiv	13	470	0.0276596	3.65035	1.88882	4.95001	3.5613	3.71052e-07	0.000929113	Null_Model_Hong_TET1_RefGene_-2000_0	human
DNaseI_Duke	Hsmmtube	Dnase	384	470	0.817021	334.565	9.99049	4.94816	1.14776	3.74591e-07	0.000937975	Null_Model_Hong_TET1_RefGene_-2000_0	human
Roadmapepigenomics_ActiveChromatin	Esophagus	11_BivFlnk	16	470	0.0340426	4.99101	2.22731	4.94272	3.20576	3.85191e-07	0.000964517	Null_Model_Hong_TET1_RefGene_-2000_0	human
BroadChromHMM	HMEC	StrongEnhancer	201	470	0.42766	149.682	10.4124	4.9285	1.34284	4.14326e-07	0.00103747	Null_Model_Hong_TET1_RefGene_-2000_0	human
DNaseClusters	HPF	Dnase	351	470	0.746809	298.295	10.7077	4.9222	1.17669	4.27877e-07	0.0010714	Null_Model_Hong_TET1_RefGene_-2000_0	human
SuperEnhancers_Hnisz2013	Fetal_muscle	SuperEnhancer	53	470	0.112766	28.2827	5.02325	4.92058	1.87394	4.31439e-07	0.00108032	Null_Model_Hong_TET1_RefGene_-2000_0	human
DNaseClusters	H7-hESC	Dnase	372	470	0.791489	323.735	9.82674	4.91157	1.14909	4.51748e-07	0.00113118	Null_Model_Hong_TET1_RefGene_-2000_0	human
Roadmapepigenomics_ActiveChromatin	CD14_Primary	11_BivFlnk	63	470	0.134043	34.8102	5.76489	4.88991	1.80981	5.04399e-07	0.00126302	Null_Model_Hong_TET1_RefGene_-2000_0	human
Enhancers_Hnisz2013	VACO_9M	Enhancer	51	470	0.108511	26.2547	5.06913	4.88156	1.94251	5.26244e-07	0.00131771	Null_Model_Hong_TET1_RefGene_-2000_0	human
Roadmapepigenomics_ActiveChromatin	CD15_Primary	10_TssBiv	32	470	0.0680851	13.7483	3.74387	4.8751	2.32757	5.4376e-07	0.00136157	Null_Model_Hong_TET1_RefGene_-2000_0	human
Roadmapepigenomics_Histone_narrow	H1_BMP4_Derived_Trophoblast_Cultured_Cells	H3K27me3	87	470	0.185106	52.5415	7.07831	4.86818	1.65584	5.6314e-07	0.0014101	Null_Model_Hong_TET1_RefGene_-2000_0	human
Roadmapepigenomics_ActiveChromatin	Esophagus	7_Enh	183	470	0.389362	134.749	9.96966	4.83976	1.35808	6.4998e-07	0.00162755	Null_Model_Hong_TET1_RefGene_-2000_0	human
Roadmapepigenomics_ActiveChromatin	Brain_Inferior_Temporal_Lobe	12_EnhBiv	15	470	0.0319149	4.43656	2.18774	4.82846	3.381	6.87958e-07	0.00172265	Null_Model_Hong_TET1_RefGene_-2000_0	human
DNaseClusters	Urothelia	Dnase	368	470	0.782979	317.528	10.4595	4.82542	1.15895	6.9855e-07	0.00174917	Null_Model_Hong_TET1_RefGene_-2000_0	human
SuperEnhancers_Hnisz2013	BI_Brain_Anterior_Caudate	SuperEnhancer	33	470	0.0702128	14.5604	3.82238	4.8241	2.26642	7.03171e-07	0.00176074	Null_Model_Hong_TET1_RefGene_-2000_0	human
Enhancers_Hnisz2013	UCSD_Aorta	Enhancer	88	470	0.187234	54.2348	7.00013	4.82351	1.62258	7.05251e-07	0.00176595	Null_Model_Hong_TET1_RefGene_-2000_0	human
Roadmapepigenomics_ActiveChromatin	Brain_Dorsolateral_Prefrontal_Cortex	11_BivFlnk	17	470	0.0361702	5.41259	2.40886	4.81033	3.14083	7.53397e-07	0.00188651	Null_Model_Hong_TET1_RefGene_-2000_0	human
Roadmapepigenomics_ActiveChromatin	CD15_Primary	11_BivFlnk	68	470	0.144681	38.5744	6.12166	4.8068	1.76283	7.66836e-07	0.00192016	Null_Model_Hong_TET1_RefGene_-2000_0	human
Roadmapepigenomics_ActiveChromatin	A549_EtOH_0.02pct_Lung_Carcinoma	7_Enh	200	470	0.425532	150.277	10.3712	4.79435	1.33088	8.16022e-07	0.00204332	Null_Model_Hong_TET1_RefGene_-2000_0	human
DNaseI_Duke	HSMM_FSHD	Dnase	397	470	0.844681	352.428	9.32175	4.78155	1.12647	8.69734e-07	0.00217781	Null_Model_Hong_TET1_RefGene_-2000_0	human
SuperEnhancers_Hnisz2013	BI_CD4p_CD25-_CD45RAp_Naive	SuperEnhancer	31	470	0.0659574	13.8312	3.59284	4.77863	2.24131	8.82469e-07	0.0022097	Null_Model_Hong_TET1_RefGene_-2000_0	human
SuperEnhancers_Hnisz2013	u87	SuperEnhancer	31	470	0.0659574	13.6863	3.62429	4.77712	2.26504	8.89116e-07	0.00222635	Null_Model_Hong_TET1_RefGene_-2000_0	human
SuperEnhancers_Hnisz2013	HeLa	SuperEnhancer	37	470	0.0787234	17.3267	4.12313	4.77146	2.13544	9.14487e-07	0.00228988	Null_Model_Hong_TET1_RefGene_-2000_0	human
Roadmapepigenomics_ActiveChromatin	Dnd41_TCell_Leukemia	12_EnhBiv	30	470	0.0638298	13.0759	3.55925	4.75496	2.29429	9.92422e-07	0.00248502	Null_Model_Hong_TET1_RefGene_-2000_0	human
Roadmapepigenomics_ActiveChromatin	4star	10_TssBiv	35	470	0.0744681	15.7942	4.03951	4.75449	2.216	9.94734e-07	0.00249081	Null_Model_Hong_TET1_RefGene_-2000_0	human
